# Supplementary material for: Single-cell transcriptome analysis demonstrates inter-patient and intra-tumor heterogeneity in primary and metastatic lung adenocarcinoma
Source: Aging (Albany NY). 2020 Nov 10;12(21):21559–81. doi: 10.18632/aging.103945 (PMC7695431; doi:10.18632/aging.103945)
Supplement: Supplementary Table 2 [file aging-12-103945-s003..txt]

Supplementary Table 2. Differentially expressed genes (DEGs) between cells from primary LUAD and brain metastasis samples.
	p_val	avg_logFC	pct.1	pct.2	p_val_adj
DEFB1	0	2.147613238	0.351	0.006	0
ELF3	4.06E-150	2.096382853	0.339	0.158	1.42E-145
FGB	3.13E-144	1.855739614	0.633	0.512	1.09E-139
HMGB3	0	1.749208474	0.847	0.122	0
EMP2	0	1.537135401	0.69	0.456	0
DYNLL1	1.17E-33	1.454650459	0.584	0.63	4.06E-29
EIF1	0	1.45350074	0.853	0.132	0
ENO1	0	1.439177037	0.778	0.112	0
TMEM176A	0	1.422681443	0.881	0.163	0
FIS1	0	1.398407368	0.964	0.211	0
DSTN	0	1.385513212	0.9	0.179	0
TMEM176B	0	1.344471288	0.439	0.15	0
ERO1A	3.51E-170	1.312883039	0.286	0.115	1.22E-165
CYBA	0	1.303532035	0.813	0.131	0
EIF3E	0	1.301036057	0.869	0.156	0
NQO1	0	1.288957311	0.44	0.162	0
ENSA	0	1.265145078	0.628	0.08	0
EDF1	1.37E-171	1.262441514	0.512	0.367	4.76E-167
DAD1	5.58E-153	1.225495918	0.385	0.222	1.95E-148
CHCHD2	0	1.203340838	0.829	0.13	0
EIF3H	0	1.197903137	0.823	0.167	0
FAM3C	0	1.175582164	0.714	0.45	0
DBI	0	1.169635953	0.766	0.139	0
FAM177A1	0	1.157739536	0.877	0.183	0
FAU	0	1.156721652	0.755	0.131	0
EEF1B2	0	1.128397999	0.944	0.937	0
EEF1D	0	1.128165436	0.806	0.159	0
EEF1A1	0	1.112216903	0.726	0.077	0
ERH	0	1.111629495	0.794	0.152	0
CYB5A	0	1.089736699	0.748	0.13	0
CTSD	0	1.08828751	0.947	0.21	0
EEF2	0	1.086463545	0.868	0.192	0
ERGIC3	0	1.078217201	0.916	0.202	0
DCXR	0	1.071013984	0.986	0.214	0
DUSP23	0	1.061920177	0.771	0.136	0
CYC1	0	1.043655138	0.824	0.142	0
DYNLT1	0	1.039172366	0.838	0.172	0
EIF3K	3.43E-241	1.025681066	0.716	0.589	1.20E-236
EIF4G2	0	1.020275639	0.86	0.191	0
EIF5	0	1.012578658	0.729	0.126	0
CUTA	0	1.006221568	0.709	0.101	0
SPTSSA	0	1.001174633	0.686	0.105	0
EGLN3	0	0.993346313	0.677	0.097	0
FKBP2	0	0.979985201	0.733	0.131	0
CYCS	0	0.97688812	0.777	0.154	0
FKBP3	0	0.962978254	0.778	0.156	0
DYNLRB1	0	0.959502967	0.722	0.13	0
ERP29	1.44E-233	0.957715229	0.817	0.724	5.01E-229
CTSB	0	0.950674556	0.761	0.143	0
EIF1AX	0	0.937485186	0.76	0.595	0
DDT	0	0.931496733	0.448	0.014	0
ENY2	1.80E-105	0.92821615	0.415	0.275	6.27E-101
CYSTM1	0	0.917920355	0.771	0.143	0
EPHX1	0	0.909698957	0.74	0.135	0
EIF3I	0	0.908216203	0.616	0.087	0
DPY30	0	0.905908621	0.742	0.147	0
FOS	0	0.90190603	0.753	0.146	0
FAM96B	0	0.885676867	0.715	0.119	0
EID1	0	0.879946452	0.718	0.133	0
PCSK1N	0	0.866406134	0.684	0.118	0
EIF6	0	0.85557547	0.735	0.141	0
PPIB	0	0.849290633	0.61	0.112	0
EIF4EBP1	0	0.847482393	0.523	0.075	0
EMC4	7.63E-240	0.836095377	0.863	0.86	2.66E-235
EIF5A	0	0.834993784	0.685	0.124	0
TMED9	0	0.833828131	0.68	0.116	0
EIF2S2	3.82E-245	0.828416455	0.74	0.68	1.33E-240
CTNNB1	0	0.820795654	0.765	0.162	0
CTSZ	0	0.801250306	0.702	0.133	0
PGK1	0	0.788817234	0.686	0.126	0
EIF3F	0	0.788190863	0.727	0.421	0
DUSP6	0	0.781090515	0.619	0.11	0
EFNA1	4.84E-93	0.777983148	0.345	0.227	1.69E-88
MRPL36	1.43E-219	0.775102487	0.604	0.44	4.98E-215
FAM162A	0	0.77270171	0.842	0.798	0
FDPS	0	0.770655241	0.562	0.065	0
NDUFS6	0	0.763506015	0.628	0.088	0
DEK	0	0.756672782	0.561	0.108	0
DUSP1	0	0.754064448	0.831	0.703	0
EIF4H	0	0.753967141	0.651	0.13	0
TCN1	0	0.752039763	0.606	0.107	0
DSP	0	0.748829265	0.631	0.106	0
FKBP8	0	0.745932416	0.826	0.725	0
TPI1	0	0.741235317	0.704	0.143	0
CTSA	0	0.738876075	0.609	0.088	0
ALDOA	0	0.731196988	0.605	0.105	0
FAM50A	0	0.730578409	0.73	0.541	0
FKBP1A	0	0.726232338	0.562	0.083	0
EGFR	0	0.726151263	0.595	0.09	0
GAPDH	0	0.723013008	0.862	0.793	0
EGFL7	0	0.718828286	0.634	0.12	0
EIF4A2	0	0.712810206	0.755	0.173	0
CTSC	0	0.708683653	0.644	0.103	0
FLOT1	0	0.708362618	0.292	0.019	0
CALM1	0	0.706398641	0.522	0.055	0
FAM195A	1.81E-266	0.705979487	0.864	0.85	6.33E-262
ETFB	0	0.705625538	0.652	0.114	0
DNPH1	0	0.701546032	0.935	0.898	0
PRDX4	0	0.701323219	0.543	0.095	0
DDX5	0	0.700694221	0.952	0.92	0
FAAP20	0	0.699125527	0.59	0.096	0
ECH1	0	0.697433567	0.698	0.145	0
HSP90AA1	1.11E-167	0.696806597	0.299	0.132	3.88E-163
PKM	0	0.696424158	0.476	0.079	0
DAP	0	0.689442959	0.978	0.975	0
DHRS7	0	0.689140287	0.506	0.043	0
CXCL2	0	0.6891083	0.684	0.151	0
LMAN2	0	0.687026947	0.567	0.118	0
MDH2	9.79E-22	0.684347733	0.384	0.381	3.41E-17
HSP90B1	0	0.683563198	0.593	0.09	0
COPS6	0	0.680021247	0.846	0.864	0
DPP7	0	0.679251771	0.517	0.021	0
EIF3G	0	0.678341438	0.622	0.109	0
ZNHIT1	1.16E-227	0.671634552	0.708	0.604	4.04E-223
PRELID1	0	0.670871214	0.597	0.107	0
DNAJC15	0	0.665469046	0.75	0.623	0
NPDC1	0	0.664782906	0.799	0.189	0
EMC6	0	0.664625076	0.614	0.111	0
EIF5B	7.17E-15	0.662936067	0.618	0.634	2.50E-10
FLNA	1.81E-300	0.657780411	0.805	0.787	6.32E-296
FAM213A	0	0.657620556	0.606	0.11	0
CTNNA1	0	0.657077034	0.946	0.942	0
CALD1	0	0.656106025	0.886	0.851	0
ECHS1	9.38E-171	0.650784103	0.738	0.653	3.27E-166
DCTN3	1.02E-121	0.650098275	0.6	0.476	3.56E-117
DNAJC19	2.95E-272	0.649126267	0.874	0.846	1.03E-267
DNAJA1	0	0.6457337	0.456	0.087	0
DDRGK1	0	0.64563705	0.581	0.103	0
DUT	0	0.642444466	0.484	0.093	0
DNAJC21	0	0.641293622	0.789	0.67	0
ERGIC1	0	0.64089576	0.777	0.676	0
DUSP4	0	0.636872045	0.834	0.781	0
DDX46	0	0.630552522	0.721	0.549	0
FAM114A1	0	0.628507935	0.586	0.094	0
DNAJC3	0	0.62727217	0.644	0.136	0
DPM3	0	0.626429196	0.819	0.747	0
CWC15	0	0.609965909	0.814	0.764	0
DDIT4	0	0.608042353	0.533	0.094	0
PSMB6	0	0.607806661	0.531	0.222	0
CTTN	0	0.604017471	0.57	0.085	0
FIBP	0	0.599512437	0.593	0.114	0
DRAP1	0	0.598560088	0.383	0.105	0
PSMA7	9.35E-152	0.598449453	0.336	0.166	3.26E-147
FBXO32	4.24E-150	0.597209366	0.595	0.48	1.48E-145
DERL1	0	0.596299693	0.502	0.069	0
ERLEC1	0	0.590569421	0.598	0.115	0
SSBP1	3.50E-287	0.589720017	0.697	0.577	1.22E-282
EZR	0	0.587858604	0.471	0.18	0
DNAJB6	0	0.586270591	0.546	0.097	0
EI24	0	0.584959903	0.554	0.078	0
FAM120A	0	0.584398225	0.548	0.087	0
DGUOK	0	0.583429062	0.677	0.142	0
DAZAP2	8.21E-173	0.583227894	0.489	0.297	2.86E-168
EIF2S1	0	0.580516981	0.57	0.098	0
C14orf166	3.37E-24	0.580474676	0.354	0.345	1.18E-19
PFN2	0	0.578901757	0.555	0.094	0
PDIA6	5.75E-307	0.574612012	0.636	0.442	2.00E-302
EIF4B	1.42E-143	0.572355296	0.749	0.645	4.94E-139
ECI1	2.94E-225	0.569266601	0.331	0.106	1.03E-220
EIF3B	0	0.568500161	0.509	0.071	0
F11R	3.01E-22	0.56735376	0.339	0.311	1.05E-17
EIF3L	7.13E-194	0.565824268	0.688	0.509	2.49E-189
FBP1	0	0.565664006	0.539	0.092	0
EMC7	0	0.565166089	0.322	0.043	0
FNTA	0	0.562061029	0.578	0.107	0
EIF4G1	0	0.561477561	0.487	0.053	0
FAM83A	0	0.559983909	0.519	0.079	0
MGST3	1.04E-205	0.559326112	0.684	0.598	3.61E-201
SHFM1	1.03E-183	0.558542856	0.661	0.586	3.59E-179
CXCL8	0	0.557775002	0.51	0.082	0
DNAJC2	1.64E-190	0.557492889	0.658	0.521	5.71E-186
DAAM1	0	0.556925372	0.571	0.106	0
FAM173A	0	0.55602943	0.426	0.098	0
DHRS3	2.07E-258	0.555268579	0.853	0.897	7.23E-254
ERRFI1	1.26E-158	0.553954846	0.657	0.568	4.39E-154
EIF4A1	0	0.553833831	0.715	0.574	0
DDIT3	0	0.553682913	0.538	0.089	0
EPDR1	0	0.553627621	0.53	0.074	0
EBP	0	0.552609245	0.622	0.118	0
DNAJB1	0	0.551859866	0.874	0.854	0
DNAJB11	0	0.550656599	0.306	0.037	0
DAP3	0	0.550376501	0.496	0.078	0
PTP4A1	2.55E-48	0.548109638	0.486	0.699	8.88E-44
LYZ	0	0.546247867	0.536	0.089	0
PIGR	2.13E-137	0.545654872	0.584	0.478	7.42E-133
GPRC5C1	3.33E-260	0.545392472	0.785	0.731	1.16E-255
IGHA11	0	0.545223502	0.772	0.694	0
HMGB31	1.60E-290	0.544978764	0.76	0.684	5.59E-286
BTG2	0	0.544902587	0.61	0.144	0
PPP1R15A	0	0.54482397	0.604	0.118	0
CLIC3	1.47E-219	0.543787559	0.674	0.564	5.11E-215
IDS1	0	0.54365498	0.517	0.094	0
HNRNPM1	0	0.543433136	0.545	0.105	0
HSBP1L11	1.74E-235	0.541985618	0.856	0.818	6.06E-231
GLO11	1.13E-149	0.541402187	0.676	0.607	3.94E-145
HNRNPUL11	0	0.54105661	0.541	0.101	0
IL6ST1	0	0.538867892	0.609	0.134	0
NBEAL1	0	0.536890122	0.433	0.051	0
SCGB3A1	0	0.536584025	0.767	0.642	0
KMT2E1	0	0.536580954	0.439	0.146	0
GTF2H51	2.71E-148	0.536028373	0.495	0.343	9.46E-144
HAX11	0	0.535223235	0.776	0.706	0
HOOK21	9.02E-109	0.534267165	0.388	0.243	3.14E-104
GDI21	1.09E-160	0.534034773	0.392	0.229	3.81E-156
ILF21	0	0.534019543	0.589	0.126	0
GPR1601	0	0.534003181	0.493	0.067	0
GNB11	1.06E-279	0.533460998	0.857	0.856	3.71E-275
KRTCAP31	0	0.532881209	0.503	0.069	0
GCHFR1	0	0.532274194	0.532	0.084	0
IFI27L21	0	0.531554606	0.59	0.125	0
SLC34A2	3.60E-251	0.531369864	0.585	0.4	1.25E-246
GOLM11	4.90E-156	0.530170677	0.667	0.598	1.71E-151
IDH21	6.78E-119	0.52876561	0.754	0.777	2.36E-114
RHOB	1.59E-241	0.528205099	0.589	0.424	5.55E-237
TNFSF10	0	0.527657078	0.438	0.082	0
HLA-DMA1	0	0.527356004	0.516	0.081	0
RPL34	0	0.526438748	0.458	0.058	0
IQGAP11	0	0.52298048	0.529	0.079	0
HEXIM11	5.21E-175	0.522702132	0.898	0.933	1.82E-170
KDELR11	0	0.522413676	0.366	0.037	0
GIPC11	0	0.520801025	0.754	0.634	0
ITGB61	0	0.520103302	0.885	0.85	0
GHITM1	3.62E-69	0.519326288	0.581	0.525	1.26E-64
GTF2A21	0	0.519066421	0.421	0.06	0
CD47	0	0.519059844	0.491	0.057	0
HERPUD11	0	0.518620652	0.429	0.065	0
RPL12	0	0.517362008	0.523	0.09	0
H1FX1	1.96E-120	0.515290732	0.569	0.485	6.82E-116
IFNGR21	6.79E-186	0.514861575	0.7	0.558	2.37E-181
GADD45A1	0	0.513335197	0.36	0.064	0
GPRC5A	0	0.510120925	0.546	0.108	0
GSTK11	0	0.509797744	0.519	0.106	0
RPS6	0	0.50923107	0.378	0.057	0
HLA-DRB5	1.21E-189	0.50879055	0.705	0.637	4.22E-185
IER51	0	0.508578342	0.375	0.033	0
GGCT1	0	0.508012475	0.424	0.061	0
H1F01	9.95E-78	0.507522847	0.997	0.998	3.47E-73
SFTPA1	0	0.506328904	0.61	0.148	0
IGKC	6.12E-299	0.504599706	0.759	0.66	2.14E-294
STEAP4	6.92E-214	0.504340868	0.777	0.729	2.41E-209
KHDRBS11	0	0.503713378	0.461	0.052	0
JUP1	0	0.503273914	0.519	0.084	0
NCOA7	9.16E-31	0.500099281	0.306	0.259	3.19E-26
FTH1	7.23E-68	0.499281379	0.998	0.999	2.52E-63
EIF2AK1	0	0.499026334	0.505	0.084	0
EPS8	0	0.498734199	0.475	0.094	0
EMC10	0	0.497882096	0.526	0.101	0
SSR4	9.18E-265	0.497430563	0.908	0.933	3.20E-260
TCEA1	3.35E-167	0.497167434	0.702	0.631	1.17E-162
EBAG9	0	0.495760069	0.468	0.067	0
FDFT1	0	0.495459556	0.417	0.077	0
EIF3M	0	0.494116224	0.551	0.104	0
CTSH	0	0.492750998	0.53	0.128	0
FASTK	0	0.492133511	0.493	0.068	0
DARS	0	0.492130951	0.483	0.081	0
TMEM208	1.25E-274	0.491079592	0.678	0.546	4.35E-270
HSPA8	3.97E-267	0.490125073	0.847	0.847	1.38E-262
DSG2	0	0.489947145	0.439	0.069	0
SCOC	2.15E-228	0.486085014	0.601	0.433	7.49E-224
EBNA1BP2	0	0.485810661	0.476	0.068	0
EAPP	0	0.485562	0.474	0.093	0
DPM2	0	0.484520286	0.504	0.082	0
DDR1	0	0.484103677	0.482	0.073	0
EIF3A	0	0.483819042	0.542	0.104	0
CDA	1.61E-237	0.483646161	0.266	0.057	5.60E-233
LGALS3	2.44E-16	0.483275418	0.854	0.903	8.52E-12
PSMD1	4.44E-39	0.481952552	0.408	0.344	1.55E-34
SOD3	1.27E-21	0.481044087	0.279	0.374	4.41E-17
CD9	1.92E-74	0.480555412	0.85	0.844	6.70E-70
EMC3	0	0.480483409	0.487	0.08	0
FOSB	0	0.480231582	0.552	0.123	0
FHL2	0	0.479932629	0.357	0.034	0
FCGRT	0	0.479599593	0.538	0.112	0
TRPS1	0	0.478838901	0.268	0.029	0
DDOST	0	0.477157274	0.547	0.104	0
FAM129B	0	0.476355725	0.465	0.066	0
RAB2A	3.72E-233	0.47579997	0.773	0.727	1.30E-228
ERP44	0	0.475696459	0.485	0.08	0
FAM136A	0	0.474971855	0.482	0.074	0
SYPL1	6.67E-221	0.474416362	0.623	0.478	2.33E-216
FAM207A	0	0.472806485	0.418	0.061	0
CANX	1.88E-230	0.47201223	0.768	0.741	6.55E-226
DGCR6L	0	0.468530321	0.512	0.085	0
DCTN6	0	0.468502234	0.378	0.054	0
ATP5J2	1.07E-256	0.467869165	0.845	0.84	3.72E-252
DNAJC8	0	0.467495243	0.522	0.103	0
APP	1.68E-199	0.467385578	0.724	0.64	5.87E-195
NDUFB10	2.04E-277	0.466069409	0.808	0.787	7.12E-273
RAMP1	8.94E-130	0.465787228	0.495	0.348	3.12E-125
TMED10	2.65E-127	0.461648618	0.724	0.717	9.24E-123
EPS8L2	0	0.458475	0.456	0.07	0
DCTPP1	0	0.45727084	0.441	0.066	0
FAM120AOS	0	0.456955014	0.452	0.058	0
AKAP9	2.29E-190	0.456859907	0.708	0.614	7.98E-186
CYB561	0	0.456258655	0.452	0.063	0
DDX17	0	0.456105749	0.576	0.129	0
DCTN2	0	0.454827658	0.482	0.071	0
EIF3D	0	0.454715342	0.488	0.097	0
SPAG4	7.48E-158	0.454657402	0.31	0.145	2.61E-153
DHX29	0	0.453701341	0.454	0.074	0
DYNLT3	0	0.453577257	0.394	0.053	0
LDHA	9.28E-190	0.453359622	0.878	0.881	3.24E-185
PSMD7	1.25E-237	0.453148386	0.641	0.491	4.36E-233
SCP2	3.24E-73	0.452162911	0.724	0.731	1.13E-68
EML4	0	0.45206307	0.489	0.085	0
SCAND1	1.14E-97	0.451847109	0.709	0.699	3.96E-93
DUS1L	0	0.451698066	0.447	0.057	0
DMKN	0	0.451604315	0.431	0.077	0
CD63	1.32E-253	0.451522347	0.961	0.954	4.62E-249
CYHR1	0	0.449595494	0.4	0.056	0
DYNC1I2	0	0.44786879	0.491	0.095	0
CXCL1	3.39E-273	0.447465149	0.264	0.036	1.18E-268
ERBB3	0	0.446154593	0.471	0.093	0
DBNL	0	0.445543323	0.463	0.074	0
DDAH2	0	0.444242518	0.438	0.065	0
EMD	0	0.44339287	0.428	0.07	0
DDX18	0	0.443298194	0.506	0.108	0
FAM133B	0	0.442167337	0.521	0.105	0
HSPB1	9.86E-236	0.440305414	0.959	0.936	3.44E-231
PLP2	9.48E-121	0.439120266	0.694	0.666	3.31E-116
FAM210B	0	0.438196266	0.409	0.063	0
KDELR2	9.79E-276	0.437787988	0.83	0.763	3.41E-271
TMED2	2.95E-206	0.435756839	0.788	0.757	1.03E-201
ENAH	0	0.43566112	0.434	0.079	0
FKBP4	0	0.434043026	0.442	0.068	0
GNB2	1.52E-199	0.433622444	0.78	0.761	5.30E-195
DPYSL2	0	0.433334231	0.354	0.073	0
EIF2S3	0	0.433047212	0.434	0.093	0
LYPLA1	2.41E-133	0.432578514	0.636	0.563	8.40E-129
7-Sep	1.48E-129	0.432499814	0.673	0.585	5.16E-125
SNX3	4.97E-197	0.431450946	0.745	0.701	1.73E-192
EGR1	0	0.429511441	0.458	0.104	0
DNAJB9	0	0.429079223	0.408	0.071	0
ATP6V1D	2.50E-193	0.429050993	0.598	0.459	8.71E-189
TUBB2A	1.09E-243	0.428991991	0.406	0.178	3.81E-239
H2AFJ	4.65E-178	0.42787277	0.697	0.617	1.62E-173
CAPZA2	1.42E-126	0.427054793	0.663	0.597	4.95E-122
PSMD4	1.89E-223	0.42621454	0.697	0.579	6.58E-219
DNAJC12	0	0.425844399	0.333	0.017	0
NHP2	1.92E-235	0.425189031	0.76	0.727	6.70E-231
ASNS	1.00E-181	0.425147067	0.287	0.105	3.50E-177
PYCR1	7.04E-208	0.423564772	0.57	0.401	2.46E-203
PDAP1	2.35E-199	0.422811506	0.699	0.619	8.19E-195
SLC25A37	2.30E-15	0.421821841	0.588	0.596	8.02E-11
UBE2L3	1.48E-134	0.421578772	0.688	0.636	5.17E-130
EBLN3	0	0.420990121	0.365	0.015	0
ARHGAP5	1.24E-138	0.42092457	0.542	0.411	4.31E-134
DYNC1LI2	0	0.420626131	0.494	0.089	0
COX6A1	3.43E-275	0.41991403	0.883	0.879	1.20E-270
PDIA4	1.46E-168	0.419777305	0.694	0.589	5.10E-164
UBC	1.65E-263	0.419056614	0.951	0.95	5.76E-259
FAM195B	0	0.418519689	0.424	0.027	0
CRLF1	1.32E-105	0.418181862	0.264	0.134	4.61E-101
EIF3J	0	0.416677888	0.47	0.088	0
EBPL	0	0.415427725	0.459	0.085	0
ARPC1A	2.12E-161	0.415415561	0.749	0.702	7.40E-157
ETFA	0	0.414658228	0.451	0.074	0
NDUFA5	2.67E-195	0.414139251	0.671	0.55	9.30E-191
ENOPH1	0	0.412550137	0.394	0.042	0
ADRM1	4.40E-149	0.412089815	0.608	0.515	1.53E-144
SNX6	6.52E-131	0.411845093	0.57	0.47	2.27E-126
DNAJB2	0	0.411433999	0.408	0.059	0
EXOSC4	0	0.40921628	0.394	0.052	0
FAM127B	0	0.407899095	0.411	0.069	0
FARP1	0	0.407651879	0.394	0.053	0
CHCHD10	3.65E-81	0.407369693	0.731	0.751	1.27E-76
DNTTIP1	0	0.406780026	0.385	0.058	0
DTYMK	0	0.406097085	0.394	0.046	0
AP1S1	2.07E-159	0.405779235	0.651	0.571	7.20E-155
GTF3C6	8.64E-158	0.405543286	0.629	0.54	3.01E-153
BCAP31	1.84E-163	0.403694084	0.746	0.727	6.42E-159
SQSTM1	1.51E-85	0.40348499	0.852	0.881	5.26E-81
DCAF7	0	0.402982782	0.441	0.066	0
HSP90AB1	0	0.402846009	0.931	0.917	0
ERGIC2	0	0.402335495	0.437	0.073	0
P4HB	2.33E-305	0.399862857	0.884	0.864	8.13E-301
GNB2L1	5.34E-263	0.396181562	0.957	0.871	1.86E-258
CUX1	0	0.395826301	0.425	0.074	0
COX5A	4.27E-193	0.395604814	0.786	0.791	1.49E-188
SSR2	8.50E-162	0.394742216	0.835	0.855	2.96E-157
DYNC1H1	0	0.393945338	0.421	0.076	0
RHEB	7.57E-181	0.39377853	0.806	0.787	2.64E-176
TNNT1	1.11E-132	0.393476	0.363	0.207	3.89E-128
CCT3	1.87E-163	0.393433076	0.705	0.626	6.51E-159
C4orf3	9.20E-140	0.393334948	0.773	0.721	3.21E-135
F12	0	0.393317526	0.358	0.017	0
VDAC1	1.99E-179	0.392995026	0.672	0.574	6.96E-175
CLDN7	7.43E-98	0.392635537	0.7	0.711	2.59E-93
CRNDE	9.66E-142	0.390002767	0.636	0.534	3.37E-137
GOLT1A	2.74E-92	0.389837615	0.398	0.273	9.57E-88
FBXW5	0	0.389744738	0.448	0.078	0
SPCS1	1.04E-157	0.389113507	0.765	0.753	3.62E-153
ELOF1	0	0.388354261	0.452	0.078	0
ESYT2	0	0.388284126	0.398	0.056	0
H2AFZ	6.83E-113	0.387659093	0.79	0.797	2.38E-108
PGM2L1	4.22E-120	0.387550128	0.518	0.386	1.47E-115
ADM	6.22E-180	0.386833943	0.297	0.108	2.17E-175
CALU	2.03E-174	0.38594005	0.648	0.519	7.10E-170
HSPE1	1.03E-222	0.385863367	0.865	0.844	3.58E-218
NAMPT	5.69E-98	0.385404883	0.701	0.64	1.98E-93
JTB	5.28E-237	0.385320396	0.852	0.87	1.84E-232
ERV3-1	0	0.385250966	0.316	0.01	0
NDUFB2	1.60E-173	0.385236334	0.846	0.878	5.57E-169
EIF4E	0	0.383676394	0.435	0.083	0
ELL2	0	0.382967932	0.379	0.066	0
EMG1	0	0.382794628	0.402	0.066	0
FBL	0	0.382342963	0.477	0.103	0
DHRSX	0	0.382217815	0.359	0.04	0
FEZ2	0	0.38111685	0.427	0.073	0
MAGED2	4.23E-129	0.380831845	0.502	0.366	1.48E-124
SLC16A3	1.10E-137	0.38052253	0.663	0.539	3.82E-133
DPM1	0	0.379766511	0.41	0.066	0
ESD	0	0.378203217	0.431	0.083	0
DHX36	0	0.377891514	0.443	0.083	0
IFT22	6.63E-191	0.37767062	0.557	0.386	2.31E-186
GNAS	7.80E-118	0.377085786	0.847	0.869	2.72E-113
FLNB	0	0.376924435	0.39	0.067	0
MT1F	1.23E-101	0.376443594	0.376	0.241	4.31E-97
UGDH	7.21E-31	0.37642132	0.488	0.453	2.51E-26
SMC4	4.03E-23	0.375529957	0.408	0.375	1.41E-18
MRPL15	7.00E-180	0.375294064	0.495	0.32	2.44E-175
MGST1	5.62E-67	0.375171413	0.888	0.902	1.96E-62
APOA1BP	1.97E-196	0.374465019	0.682	0.57	6.87E-192
TCEB1	8.45E-183	0.373977966	0.787	0.76	2.95E-178
ECHDC2	0	0.373551738	0.379	0.068	0
PERP	3.88E-94	0.37320659	0.756	0.744	1.35E-89
LY96	2.77E-257	0.372964631	0.432	0.184	9.67E-253
RPL7	5.12E-151	0.372891695	0.969	0.993	1.79E-146
EIF4E2	0	0.372688343	0.442	0.076	0
C1QBP	5.29E-202	0.372624156	0.62	0.483	1.84E-197
PSMC2	8.23E-140	0.372562663	0.525	0.39	2.87E-135
SARAF	2.54E-34	0.372455009	0.704	0.747	8.85E-30
BSG	3.19E-103	0.371958062	0.749	0.73	1.11E-98
CLTB	2.96E-176	0.370100134	0.676	0.604	1.03E-171
RAC1	0	0.369787189	0.937	0.927	0
FAM89B	0	0.368642993	0.399	0.057	0
FAM13A	0	0.368641118	0.367	0.082	0
ESRP1	0	0.36707609	0.374	0.046	0
SCFD1	8.13E-171	0.366879682	0.448	0.27	2.83E-166
ERI3	0	0.366829232	0.39	0.058	0
EIF4A3	0	0.366055212	0.409	0.086	0
ATP6V0B	3.99E-83	0.36593617	0.715	0.72	1.39E-78
MAL2	3.65E-127	0.365357718	0.814	0.822	1.27E-122
FAM107B	0	0.364860454	0.39	0.088	0
ZKSCAN1	5.43E-163	0.363795128	0.493	0.317	1.90E-158
CTSL	0	0.363239224	0.363	0.06	0
DDX24	0	0.3623009	0.464	0.108	0
SUMF2	8.65E-33	0.361604424	0.499	0.48	3.02E-28
WBSCR22	1.85E-123	0.36121129	0.665	0.606	6.45E-119
CXCL17	0	0.361183709	0.513	0.117	0
RAN	8.82E-147	0.361159972	0.794	0.778	3.07E-142
ITM2C	1.30E-137	0.361089257	0.472	0.333	4.52E-133
MUC5B	7.62E-65	0.360865808	0.332	0.233	2.66E-60
RPN2	1.42E-97	0.360203288	0.684	0.662	4.96E-93
EHF	0	0.360032418	0.384	0.082	0
TSPAN13	1.25E-37	0.359203082	0.729	0.765	4.36E-33
LSM1	2.55E-67	0.359099303	0.537	0.484	8.90E-63
XBP1	2.15E-13	0.357579692	0.681	0.739	7.50E-09
PSMB4	5.87E-158	0.356602562	0.675	0.593	2.05E-153
DERA	0	0.356178419	0.38	0.051	0
MRPS33	9.60E-163	0.356144483	0.672	0.593	3.35E-158
LAMP1	2.93E-28	0.356078338	0.632	0.644	1.02E-23
SUB1	1.09E-222	0.355926089	0.869	0.872	3.79E-218
ATP6V0E1	4.28E-180	0.355495153	0.864	0.9	1.49E-175
NOL3	2.74E-127	0.355326422	0.543	0.407	9.56E-123
MRPS34	2.67E-144	0.355256144	0.697	0.638	9.32E-140
COMT	4.29E-107	0.355047271	0.704	0.682	1.50E-102
EXOC7	0	0.3542446	0.387	0.058	0
PSMC6	2.13E-78	0.354238343	0.544	0.478	7.44E-74
FAM84B	0	0.353894833	0.363	0.046	0
DDX21	0	0.35376965	0.426	0.085	0
SOD1	8.55E-143	0.353409779	0.851	0.868	2.98E-138
DDX3X	0	0.353270778	0.477	0.117	0
RPL9	1.20E-252	0.353160171	0.972	0.995	4.20E-248
TIMP1	6.85E-117	0.352566677	0.815	0.821	2.39E-112
DPCD	0	0.351610383	0.371	0.047	0
C16orf13	2.45E-113	0.351333115	0.719	0.633	8.55E-109
YWHAE	3.46E-170	0.351219123	0.778	0.77	1.21E-165
LINC01420	5.96E-93	0.350524907	0.592	0.534	2.08E-88
MYL6	0	0.350070547	0.961	0.982	0
VTI1B	8.52E-92	0.349821284	0.584	0.525	2.97E-87
SMAGP	1.46E-76	0.349681235	0.462	0.371	5.09E-72
LAMTOR4	7.49E-136	0.349524845	0.802	0.814	2.61E-131
VPS29	1.54E-125	0.349317829	0.645	0.57	5.37E-121
HACD3	2.93E-75	0.349111885	0.514	0.43	1.02E-70
ACHE	5.29E-191	0.34867064	0.268	0.081	1.84E-186
UBE2V2	7.16E-79	0.348030758	0.502	0.426	2.50E-74
FOXA1	0	0.347687275	0.318	0.039	0
EIF1B	0	0.34767541	0.442	0.089	0
OCIAD1	3.89E-124	0.34735569	0.661	0.591	1.36E-119
ENO2	0	0.347113568	0.298	0.037	0
TUBA1B	6.19E-28	0.346623839	0.748	0.759	2.16E-23
RAC3	4.90E-130	0.345653137	0.409	0.253	1.71E-125
DNAJC4	0	0.345308796	0.403	0.073	0
FAM96A	0	0.345101314	0.39	0.056	0
MRPL51	3.49E-166	0.344553865	0.787	0.781	1.22E-161
HIST1H2BD	9.21E-124	0.343737277	0.443	0.295	3.21E-119
NME3	4.30E-81	0.343704389	0.645	0.606	1.50E-76
EIF2A	0	0.342552166	0.409	0.077	0
CYB5R1	0	0.342385466	0.374	0.064	0
EPB41L4A-AS1	0	0.342046391	0.342	0.025	0
HSD17B10	1.66E-119	0.341588233	0.559	0.456	5.80E-115
TPD52	9.85E-123	0.341228358	0.579	0.452	3.44E-118
DDX42	0	0.341070098	0.387	0.064	0
TMEM150C	1.02E-221	0.340995753	0.271	0.069	3.55E-217
DENR	0	0.340848091	0.41	0.078	0
CTD-2336O2.1	0	0.340841669	0.305	0.01	0
MANF	9.48E-111	0.340778481	0.606	0.505	3.31E-106
DDB1	0	0.340412174	0.398	0.073	0
FAM200B	0	0.340330688	0.392	0.073	0
ETS2	7.70E-288	0.340172277	0.342	0.08	2.68E-283
GMDS	1.40E-12	0.339663758	0.262	0.222	4.88E-08
GUCY1A3	6.93E-242	0.339506633	0.332	0.107	2.41E-237
EIF2AK4	0	0.338435505	0.356	0.046	0
DCBLD2	0	0.337503158	0.324	0.053	0
FOXP1	0	0.337397389	0.378	0.093	0
NPM1	5.72E-151	0.336895821	0.901	0.941	2.00E-146
SDHC	1.74E-130	0.336682483	0.685	0.623	6.06E-126
CLIC1	3.85E-216	0.336278421	0.861	0.869	1.34E-211
DLD	0	0.335909937	0.339	0.041	0
KTN1	7.32E-133	0.334795816	0.739	0.671	2.55E-128
SUGT1	1.12E-66	0.334526614	0.431	0.336	3.89E-62
CXXC5	0	0.334171625	0.379	0.064	0
EMC2	0	0.33357693	0.342	0.055	0
CTNND1	0	0.333500222	0.419	0.087	0
FAM3A	0	0.33324397	0.366	0.047	0
ABHD11	3.54E-90	0.332763537	0.498	0.386	1.23E-85
CWC27	0	0.332605427	0.31	0.041	0
EPRS	0	0.332482273	0.37	0.068	0
BET1	3.45E-78	0.332043816	0.508	0.415	1.20E-73
DNAJC5	0	0.330720592	0.342	0.041	0
ACP1	6.51E-119	0.330493637	0.689	0.662	2.27E-114
TRIP6	1.94E-62	0.330108717	0.604	0.554	6.77E-58
MYDGF	1.93E-128	0.329449036	0.733	0.692	6.72E-124
MRFAP1	5.70E-90	0.328690029	0.7	0.68	1.99E-85
EPN1	0	0.32867311	0.388	0.064	0
DHCR24	4.22E-305	0.328061951	0.4	0.103	1.47E-300
CTDSP2	0	0.326879265	0.391	0.074	0
ARMC10	9.67E-98	0.326838244	0.521	0.423	3.37E-93
FKBP11	0	0.326620865	0.328	0.053	0
CXCL16	0	0.326588201	0.375	0.079	0
HAX1	6.96E-142	0.325244748	0.658	0.59	2.43E-137
PSMB5	1.34E-67	0.325077199	0.66	0.645	4.67E-63
CCT5	2.33E-45	0.324653682	0.547	0.508	8.11E-41
DNAJC7	0	0.324126297	0.396	0.083	0
LAGE3	6.39E-70	0.323651115	0.61	0.579	2.23E-65
C1orf43	7.42E-126	0.323631424	0.732	0.666	2.59E-121
FAHD1	0	0.322597465	0.312	0.035	0
PYGL	8.51E-128	0.322338982	0.28	0.133	2.97E-123
HIPK2	1.81E-130	0.321021055	0.472	0.322	6.31E-126
H1F0	1.09E-96	0.320501174	0.631	0.53	3.79E-92
S100A16	5.95E-44	0.32025183	0.753	0.744	2.07E-39
ATP6V1G1	1.74E-161	0.319900744	0.836	0.859	6.07E-157
SPCS2	1.10E-79	0.319234647	0.729	0.723	3.82E-75
ATP5B	1.62E-86	0.318999514	0.708	0.705	5.66E-82
CX3CL1	0	0.318763803	0.283	0.037	0
TMBIM6	4.30E-165	0.318670937	0.879	0.908	1.50E-160
DNAJC1	0	0.318239067	0.381	0.072	0
NEU1	8.77E-39	0.318016377	0.543	0.506	3.06E-34
RABAC1	1.98E-140	0.317595493	0.769	0.747	6.89E-136
FAIM	0	0.316733803	0.324	0.034	0
NDUFAB1	3.15E-117	0.316039142	0.729	0.705	1.10E-112
ATRAID	3.39E-122	0.315968002	0.742	0.734	1.18E-117
DCAF13	0	0.315474739	0.323	0.048	0
ATP5G3	5.48E-135	0.315221171	0.806	0.84	1.91E-130
FAM60A	0	0.314475293	0.346	0.058	0
FAF2	0	0.313335283	0.347	0.046	0
PDCD6	1.05E-24	0.313276899	0.7	0.724	3.68E-20
GPAT4	1.87E-62	0.313001138	0.339	0.24	6.51E-58
DDX56	0	0.312888835	0.31	0.033	0
TIMM9	6.48E-94	0.312776783	0.54	0.455	2.26E-89
DLGAP4	0	0.312713664	0.334	0.047	0
CTDNEP1	0	0.312160461	0.403	0.076	0
DCUN1D5	0	0.31208257	0.355	0.05	0
DEGS1	7.18E-306	0.311928122	0.313	0.055	2.50E-301
TMEM141	1.39E-86	0.311060253	0.676	0.656	4.85E-82
MIF	6.22E-97	0.31097486	0.78	0.783	2.17E-92
CNIH1	2.01E-92	0.31075558	0.579	0.506	7.01E-88
MGP	9.13E-16	0.30973516	0.305	0.26	3.18E-11
FNIP2	0	0.309301128	0.378	0.085	0
COPS5	6.73E-117	0.309289896	0.486	0.352	2.35E-112
UBE2K	4.70E-99	0.309154168	0.567	0.476	1.64E-94
CD164	4.52E-105	0.308856426	0.631	0.554	1.58E-100
MCTS1	3.48E-77	0.308304593	0.578	0.516	1.21E-72
GALNT6	3.05E-169	0.307917157	0.349	0.164	1.06E-164
TMED3	7.42E-65	0.307402727	0.66	0.654	2.59E-60
ATP6AP1	1.34E-77	0.307312955	0.522	0.451	4.68E-73
ATP6V1F	1.54E-181	0.306771891	0.812	0.809	5.36E-177
ETF1	0	0.306557617	0.367	0.072	0
HS3ST1	1.08E-84	0.306454548	0.339	0.22	3.77E-80
MRPL41	1.14E-94	0.306377453	0.723	0.727	3.97E-90
ECE1	0	0.304829802	0.346	0.047	0
LAMP2	1.24E-48	0.304391432	0.523	0.478	4.34E-44
CTNNBIP1	0	0.30434116	0.377	0.089	0
RPSA	7.76E-196	0.304263673	0.929	0.974	2.71E-191
CPNE1	6.73E-75	0.304195826	0.431	0.334	2.35E-70
SCARB2	3.31E-80	0.303777642	0.581	0.521	1.16E-75
FAM49B	0	0.303250594	0.391	0.094	0
ID1	1.16E-13	0.303172405	0.516	0.501	4.04E-09
TMEM106C	9.81E-52	0.302878176	0.441	0.372	3.42E-47
GCNT3	3.00E-176	0.302810174	0.285	0.101	1.05E-171
DESI1	0	0.302459379	0.351	0.057	0
DERL2	0	0.301732822	0.369	0.059	0
FDX1	0	0.30159831	0.377	0.081	0
PTGES3	9.66E-88	0.301037469	0.755	0.744	3.37E-83
BNIP3L	5.97E-10	0.301032074	0.602	0.643	2.08E-05
ELK4	0	0.300998295	0.288	0.04	0
SBDS	2.11E-62	0.300936235	0.633	0.607	7.36E-58
GPAA1	5.21E-63	0.300827786	0.528	0.463	1.82E-58
FNDC3B	0	0.300372403	0.368	0.077	0
FAM32A	0	0.300278504	0.363	0.067	0
RTN4	2.31E-96	0.300194932	0.763	0.787	8.04E-92
FAM204A	0	0.300183856	0.354	0.06	0
DDX41	0	0.299834237	0.321	0.04	0
ESF1	1.29E-303	0.299415143	0.329	0.067	4.48E-299
FBXO7	0	0.299332445	0.374	0.067	0
TATDN1	1.81E-100	0.299078187	0.482	0.369	6.30E-96
DST	5.41E-294	0.298230018	0.306	0.054	1.89E-289
TMEM70	4.14E-119	0.298209751	0.447	0.303	1.45E-114
EFCAB14	0	0.297605337	0.381	0.086	0
GUK1	1.24E-42	0.297468235	0.872	0.903	4.31E-38
ACTN1	2.45E-55	0.296241164	0.426	0.345	8.56E-51
POP7	1.17E-102	0.296235836	0.582	0.49	4.07E-98
EIF4EBP2	0	0.295443211	0.33	0.062	0
SRP54	1.29E-54	0.295015401	0.453	0.379	4.51E-50
DKC1	0	0.294776303	0.325	0.046	0
BRIX1	5.67E-96	0.294560179	0.449	0.323	1.98E-91
PPP2R3C	3.56E-108	0.294375693	0.354	0.214	1.24E-103
ERBB2	0	0.29410121	0.339	0.065	0
NDFIP1	1.53E-81	0.29376508	0.637	0.599	5.33E-77
COX5B	2.61E-132	0.293654827	0.872	0.902	9.12E-128
DTX2	0	0.293413233	0.32	0.039	0
P4HA2	7.97E-133	0.293344531	0.391	0.229	2.78E-128
GUSB	1.02E-74	0.293304426	0.473	0.38	3.55E-70
VDAC3	6.25E-81	0.292843993	0.491	0.39	2.18E-76
TOX3	5.46E-86	0.29229015	0.301	0.184	1.90E-81
C4orf48	8.67E-94	0.29196057	0.655	0.546	3.02E-89
C12orf57	1.64E-97	0.291960123	0.709	0.638	5.72E-93
ID3	5.66E-103	0.291732773	0.358	0.209	1.97E-98
RALA	4.25E-112	0.291537882	0.581	0.453	1.48E-107
ERICH1	1.26E-275	0.291244525	0.287	0.051	4.38E-271
FNBP1L	0	0.291061618	0.316	0.05	0
STEAP1	7.41E-183	0.291042004	0.337	0.139	2.58E-178
ELOVL1	0	0.290839247	0.346	0.063	0
ELAVL1	0	0.290749048	0.354	0.072	0
AAMDC	1.70E-57	0.290602661	0.467	0.39	5.94E-53
C8orf59	2.03E-94	0.290421184	0.652	0.564	7.08E-90
FAM134A	0	0.289727546	0.354	0.053	0
NDUFS7	1.15E-82	0.289564339	0.646	0.615	4.03E-78
DYNLL2	0	0.289558952	0.37	0.078	0
DESI2	0	0.28927835	0.347	0.067	0
FAM63B	0	0.289192105	0.312	0.041	0
DHPS	0	0.288809197	0.351	0.065	0
PSMC1	3.04E-41	0.288585048	0.515	0.476	1.06E-36
TARS	2.67E-117	0.288367954	0.448	0.309	9.29E-113
STRA13	9.25E-80	0.288218032	0.695	0.651	3.23E-75
VOPP1	3.26E-63	0.28785136	0.448	0.353	1.14E-58
CYB5R3	0	0.287314219	0.399	0.082	0
SEC61B	1.00E-133	0.286877394	0.834	0.881	3.49E-129
ITGAE	2.96E-139	0.286223646	0.476	0.322	1.03E-134
IFRD1	2.71E-37	0.285886883	0.559	0.521	9.44E-33
CHMP2A	7.08E-96	0.285874995	0.752	0.734	2.47E-91
PSMC5	2.30E-80	0.285337841	0.655	0.611	8.02E-76
KIN	5.24E-82	0.284894964	0.318	0.203	1.83E-77
LRPAP1	1.28E-82	0.284833167	0.579	0.509	4.48E-78
CTD-2015H6.3	0	0.284681803	0.281	0.007	0
DECR1	1.70E-296	0.284610313	0.333	0.07	5.94E-292
MSRB1	5.07E-102	0.284476769	0.432	0.303	1.77E-97
TMED4	1.71E-61	0.284369421	0.627	0.572	5.95E-57
FBXO34	1.59E-305	0.284327742	0.285	0.04	5.56E-301
TBC1D17	6.79E-75	0.284326967	0.332	0.222	2.37E-70
COPZ1	7.56E-91	0.284311392	0.64	0.579	2.64E-86
TUFM	9.30E-92	0.284187878	0.682	0.651	3.24E-87
FBXO18	3.56E-302	0.284004476	0.27	0.032	1.24E-297
ARPC3	1.35E-158	0.283158826	0.858	0.882	4.71E-154
FKBP5	1.42E-304	0.283087476	0.295	0.045	4.96E-300
ERBB2IP	0	0.282553004	0.3	0.014	0
PHF20L1	1.43E-41	0.282276277	0.431	0.376	4.97E-37
C17orf89	8.48E-121	0.281906846	0.716	0.62	2.96E-116
EEF1E1	0	0.281775579	0.349	0.058	0
CHCHD7	1.34E-100	0.280696149	0.516	0.39	4.68E-96
DNPEP	0	0.280648599	0.336	0.054	0
FAM83H	3.29E-292	0.28060177	0.275	0.038	1.15E-287
CCPG1	2.96E-76	0.280294558	0.461	0.363	1.03E-71
LAPTM4B	3.00E-08	0.280032913	0.606	0.643	0.001045996
EIF2AK2	0	0.27983135	0.331	0.06	0
FAM127A	0	0.279360272	0.326	0.056	0
CYB5B	7.37E-307	0.278794255	0.348	0.075	2.57E-302
SGCE	1.17E-167	0.278742181	0.283	0.105	4.10E-163
GARS	1.96E-99	0.27852768	0.45	0.322	6.84E-95
QPCT	2.79E-200	0.276531553	0.295	0.099	9.73E-196
DDX1	0	0.275779578	0.333	0.058	0
BNIP3	1.42E-40	0.275686653	0.666	0.643	4.96E-36
EMP1	9.15E-268	0.274659352	0.305	0.063	3.19E-263
EGLN2	0	0.274132433	0.325	0.06	0
DEF8	0	0.274118253	0.314	0.043	0
DAZAP1	0	0.274104735	0.341	0.067	0
ANXA2	2.11E-108	0.273937705	0.907	0.916	7.37E-104
LINC00998	8.21E-25	0.273785996	0.569	0.57	2.86E-20
NTHL1	2.00E-53	0.273673129	0.473	0.394	6.98E-49
SKP1	7.81E-49	0.273346756	0.837	0.883	2.72E-44
PUF60	3.92E-52	0.273248335	0.499	0.432	1.37E-47
CUEDC2	0	0.272753253	0.327	0.054	0
TMCO1	9.52E-79	0.272623038	0.674	0.638	3.32E-74
FASN	0	0.272590438	0.312	0.053	0
RPL26L1	4.33E-86	0.272522967	0.566	0.488	1.51E-81
SPDEF	4.09E-78	0.2719975	0.311	0.204	1.43E-73
MPC2	3.15E-79	0.271937237	0.718	0.721	1.10E-74
SLC3A2	7.61E-49	0.27183459	0.494	0.432	2.65E-44
FAM104B	0	0.271615842	0.31	0.046	0
RPS3A	5.80E-197	0.27155536	0.969	0.995	2.02E-192
GADD45GIP1	1.71E-118	0.271393838	0.756	0.752	5.97E-114
EVA1A	3.69E-286	0.271310738	0.312	0.062	1.29E-281
PGAM1	2.48E-55	0.271257597	0.65	0.616	8.65E-51
NUDT4	1.39E-58	0.271167154	0.494	0.415	4.85E-54
EGLN1	0	0.271057629	0.309	0.036	0
FNIP1	2.77E-285	0.270617772	0.332	0.074	9.67E-281
STUB1	4.13E-62	0.269952574	0.671	0.66	1.44E-57
LDHB	3.72E-116	0.269728541	0.815	0.822	1.30E-111
TRIB3	2.17E-156	0.269628051	0.284	0.112	7.58E-152
C14orf119	9.08E-87	0.269333456	0.479	0.362	3.17E-82
DDI2	1.51E-283	0.269134502	0.286	0.047	5.28E-279
EDEM3	2.28E-253	0.268665131	0.254	0.04	7.95E-249
DCAF5	0	0.268613428	0.292	0.042	0
CPD	1.94E-34	0.268518847	0.462	0.419	6.76E-30
FOLR1	1.92E-211	0.26835103	0.321	0.094	6.68E-207
GHITM	3.33E-35	0.268031733	0.62	0.623	1.16E-30
MTPN	2.07E-76	0.267280167	0.587	0.511	7.21E-72
MRPL22	2.30E-75	0.267157077	0.514	0.426	8.02E-71
EFNA4	0	0.266908282	0.285	0.035	0
DNAJC30	0	0.266735521	0.305	0.042	0
APRT	2.11E-66	0.266724043	0.769	0.815	7.37E-62
CHD6	1.14E-40	0.266319965	0.4	0.327	3.97E-36
ILF2	9.20E-55	0.266084347	0.618	0.585	3.21E-50
GOLM1	8.53E-55	0.266051541	0.604	0.529	2.97E-50
EWSR1	1.20E-304	0.266033658	0.373	0.091	4.19E-300
FAM234A	0	0.265878424	0.304	0.044	0
MZT2A	6.39E-65	0.265765603	0.716	0.739	2.23E-60
NDUFS5	1.77E-73	0.265178139	0.868	0.908	6.18E-69
PEG10	1.34E-76	0.265114131	0.316	0.191	4.68E-72
DCTD	2.89E-303	0.264912072	0.33	0.066	1.01E-298
HIGD2A	5.08E-73	0.264890259	0.739	0.777	1.77E-68
POR	3.38E-64	0.264530893	0.483	0.39	1.18E-59
RALGAPA2	3.35E-31	0.264396644	0.364	0.306	1.17E-26
TXNDC17	9.70E-49	0.263960579	0.817	0.832	3.38E-44
RNF181	3.07E-18	0.263800707	0.676	0.73	1.07E-13
HINT1	9.53E-65	0.263384608	0.903	0.955	3.32E-60
ATP6AP2	1.53E-36	0.263201427	0.544	0.529	5.34E-32
FAM174A	0	0.263180283	0.309	0.051	0
SRPRB	1.92E-97	0.262823099	0.43	0.299	6.71E-93
CACYBP	6.04E-56	0.262656545	0.595	0.535	2.11E-51
UBXN4	1.26E-68	0.262643297	0.691	0.664	4.41E-64
FLAD1	0	0.262581793	0.304	0.038	0
NDUFS4	7.95E-57	0.26226302	0.573	0.531	2.77E-52
DNAJC10	1.09E-303	0.262156542	0.308	0.054	3.79E-299
TMEM205	4.44E-75	0.261755628	0.672	0.635	1.55E-70
MTX1	6.32E-83	0.261370028	0.522	0.426	2.20E-78
DHX15	1.15E-291	0.261135557	0.331	0.071	4.00E-287
PSMB2	3.36E-23	0.261092268	0.613	0.632	1.17E-18
CDC123	7.12E-51	0.260938203	0.4	0.32	2.48E-46
FKBP9	1.54E-285	0.260887044	0.283	0.044	5.36E-281
ZDHHC4	1.04E-46	0.260344973	0.519	0.469	3.63E-42
FAM103A1	0	0.259460434	0.332	0.054	0
ELMO3	7.91E-280	0.259080009	0.27	0.039	2.76E-275
TTC39A	3.32E-101	0.258870257	0.286	0.155	1.16E-96
HIST1H2AC	2.14E-82	0.258759	0.48	0.368	7.45E-78
DALRD3	0	0.258626483	0.29	0.035	0
EPAS1	1.39E-295	0.258575778	0.317	0.061	4.83E-291
ZNF117	7.56E-71	0.25811263	0.382	0.277	2.64E-66
ASL	2.76E-100	0.257656744	0.471	0.345	9.61E-96
REEP5	5.39E-62	0.257161065	0.648	0.633	1.88E-57
FAM104A	0	0.256751178	0.316	0.048	0
DHX9	3.33E-291	0.256750377	0.323	0.067	1.16E-286
PON3	5.05E-08	0.256710433	0.377	0.372	0.001761732
PSMG3	5.17E-60	0.256684937	0.576	0.509	1.80E-55
PPIA	1.21E-126	0.256431101	0.937	0.965	4.20E-122
FBXL15	1.01E-304	0.256170236	0.317	0.058	3.53E-300
MRPL40	5.82E-75	0.255472561	0.546	0.463	2.03E-70
DSC2	1.23E-293	0.255430887	0.258	0.027	4.29E-289
ATP1B1	2.84E-28	0.25487636	0.821	0.862	9.91E-24
MT-ND2	1.66E-80	0.25485461	0.939	0.865	5.79E-76
ACTG1	2.14E-74	0.254641343	0.947	0.982	7.46E-70
HOXB7	7.70E-156	0.25439539	0.327	0.15	2.68E-151
RBM8A	8.83E-53	0.253861602	0.746	0.76	3.08E-48
PNN	7.05E-41	0.253333159	0.552	0.501	2.46E-36
EFHD2	4.03E-297	0.253307507	0.342	0.074	1.40E-292
RP11-792A8.4	1.50E-113	0.252987946	0.424	0.273	5.23E-109
SNHG25	2.35E-08	0.252792185	0.205	0.262	0.000818611
RHBDD2	2.55E-36	0.252737404	0.567	0.535	8.89E-32
COX6C	5.15E-126	0.252610239	0.889	0.911	1.80E-121
ATP5H	1.12E-97	0.252533094	0.828	0.846	3.89E-93
CCT7	1.12E-52	0.252173281	0.538	0.489	3.91E-48
CYTH2	8.37E-290	0.252133416	0.313	0.06	2.92E-285
VAMP5	1.43E-13	0.251870557	0.376	0.368	5.00E-09
CNDP2	9.00E-54	0.25100324	0.517	0.451	3.14E-49
FH	4.64E-293	0.250976267	0.281	0.04	1.62E-288
DDX23	4.11E-301	0.250805079	0.3	0.049	1.43E-296
DNASE2	3.19E-284	0.250637903	0.304	0.057	1.11E-279
RAB1A	1.11E-44	0.250596704	0.673	0.671	3.86E-40
CHURC1	3.91E-47	0.250246743	0.506	0.457	1.36E-42
ELOVL5	4.48E-303	0.250160801	0.338	0.069	1.56E-298
ZBTB20	5.91E-266	-0.250249032	0.14	0.35	2.06E-261
C9orf16	4.78E-43	-0.251484748	0.679	0.717	1.67E-38
TMPRSS2	2.22E-209	-0.252990316	0.25	0.456	7.76E-205
AC090498.1	6.79E-181	-0.253932901	0.366	0.567	2.37E-176
STAT1	2.49E-222	-0.254405639	0.259	0.475	8.70E-218
KDM6B	4.32E-188	-0.254967012	0.195	0.381	1.50E-183
C1orf116	2.26E-214	-0.255016708	0.209	0.41	7.90E-210
CEBPB	8.08E-128	-0.255332624	0.555	0.718	2.82E-123
LRRFIP1	8.21E-188	-0.25653632	0.539	0.731	2.86E-183
H3F3A	9.22E-203	-0.259664112	0.934	0.983	3.21E-198
ISG15	1.71E-110	-0.261583806	0.5	0.687	5.96E-106
CAV1	1.76E-29	-0.262086571	0.186	0.252	6.13E-25
CLDN3	5.83E-55	-0.262172965	0.644	0.748	2.03E-50
CNN2	4.05E-289	-0.263666136	0.328	0.594	1.41E-284
HOXD1	2.14E-210	-0.264812706	0.123	0.297	7.46E-206
HBEGF	5.20E-147	-0.266485148	0.152	0.301	1.81E-142
PIM3	6.29E-174	-0.267532949	0.394	0.587	2.19E-169
MT-ND3	1.71E-83	-0.268005955	0.871	0.85	5.97E-79
UQCR10	2.59E-186	-0.268875242	0.779	0.911	9.02E-182
TOB1	2.72E-183	-0.271372894	0.343	0.54	9.49E-179
ODC1	1.30E-169	-0.271498106	0.306	0.493	4.52E-165
QSOX1	0	-0.27207419	0.417	0.7	0
G0S2	7.16E-97	-0.272497857	0.153	0.28	2.50E-92
PLK3	8.21E-260	-0.27369977	0.215	0.44	2.86E-255
ADGRF5	2.61E-247	-0.273768523	0.327	0.576	9.09E-243
RPS25	0	-0.273769183	0.963	0.993	0
COMMD6	3.73E-255	-0.274846149	0.688	0.896	1.30E-250
RPL31	5.83E-255	-0.274958884	0.96	0.994	2.03E-250
RPS29	0	-0.27533159	0.941	0.991	0
NEAT1	2.87E-168	-0.275381463	0.852	0.958	1.00E-163
PSMB9	6.73E-134	-0.27554385	0.313	0.489	2.35E-129
UBA52	0	-0.275965358	0.932	0.99	0
NFKBIZ	8.80E-142	-0.277556319	0.429	0.609	3.07E-137
RPL23A	5.22E-193	-0.277882378	0.972	0.995	1.82E-188
RPL35	6.88E-282	-0.278235117	0.95	0.994	2.40E-277
TSPAN8	1.15E-56	-0.279273556	0.215	0.305	4.01E-52
PLS3	1.86E-212	-0.279603208	0.36	0.583	6.47E-208
RGCC	4.01E-86	-0.28002284	0.18	0.299	1.40E-81
YPEL5	5.49E-239	-0.280323159	0.389	0.632	1.91E-234
PLA2G10	0	-0.280887003	0.093	0.322	0
LSR	1.24E-169	-0.281821976	0.512	0.679	4.32E-165
RPS17	1.79E-291	-0.284278	0.95	0.993	6.23E-287
TRIB1	5.37E-128	-0.287898874	0.441	0.599	1.87E-123
RPL32	2.20E-302	-0.288508508	0.971	0.997	7.68E-298
ODF3B	0	-0.288557493	0.144	0.374	0
IGFBP4	1.47E-217	-0.289264313	0.373	0.591	5.11E-213
AHR	2.42E-224	-0.290239401	0.442	0.665	8.44E-220
MUC4	2.40E-218	-0.290532872	0.152	0.347	8.36E-214
RPL17	1.12E-246	-0.290768642	0.44	0.676	3.90E-242
RPL35A	0	-0.290833644	0.956	0.993	0
MUC1	2.60E-108	-0.291152909	0.844	0.908	9.06E-104
AKAP13	1.80E-223	-0.291820159	0.361	0.582	6.26E-219
MSN	1.20E-225	-0.292318658	0.338	0.574	4.18E-221
PNRC1	4.49E-113	-0.292527629	0.538	0.719	1.57E-108
LMO3	8.37E-283	-0.293134604	0.249	0.514	2.92E-278
PTRF	8.19E-229	-0.295230617	0.156	0.353	2.86E-224
HNMT	2.91E-307	-0.296595805	0.261	0.517	1.01E-302
SDC4	0	-0.296652049	0.526	0.79	0
TNFAIP2	7.83E-216	-0.297315136	0.154	0.343	2.73E-211
RPS13	0	-0.297385602	0.952	0.993	0
RPS15A	0	-0.297927044	0.974	0.992	0
GDF15	4.98E-109	-0.298798155	0.459	0.624	1.74E-104
HLA-DPB1	2.43E-150	-0.300697523	0.322	0.55	8.47E-146
CITED2	1.52E-77	-0.302282933	0.529	0.665	5.28E-73
RPS18	3.92E-264	-0.302288684	0.983	0.999	1.37E-259
MAST4	2.41E-270	-0.303436406	0.225	0.46	8.40E-266
C3	0	-0.303690446	0.116	0.526	0
C1QA	1.63E-192	-0.30376536	0.128	0.308	5.69E-188
SYNE1	1.26E-151	-0.303932635	0.169	0.321	4.41E-147
RPL13A	1.53E-211	-0.304048134	0.987	0.996	5.35E-207
GADD45A	6.97E-153	-0.306318821	0.301	0.476	2.43E-148
RPL18A	0	-0.306645716	0.968	0.995	0
IFI44L	0	-0.307253509	0.079	0.323	0
RPL27	0	-0.307984887	0.944	0.989	0
RPL38	0	-0.309725899	0.936	0.987	0
RPL22	0	-0.313008056	0.936	0.985	0
STAT3	2.92E-229	-0.313280646	0.423	0.644	1.02E-224
RPS11	4.87E-290	-0.313753632	0.942	0.987	1.70E-285
KLF4	2.87E-115	-0.314045409	0.322	0.47	1.00E-110
BAG1	7.53E-247	-0.31467326	0.484	0.689	2.63E-242
ITGB1	1.55E-275	-0.316393175	0.441	0.676	5.40E-271
RPS3	0	-0.316663761	0.964	0.997	0
ITGA3	9.95E-204	-0.318057596	0.404	0.636	3.47E-199
LGALS9	0	-0.319609178	0.148	0.454	0
IFI27L2	0	-0.320295941	0.282	0.559	0
RPL28	8.05E-306	-0.321411659	0.971	0.994	2.81E-301
CFLAR	1.40E-232	-0.322759057	0.474	0.692	4.87E-228
APLP2	1.98E-259	-0.32333997	0.77	0.895	6.92E-255
ITGA2	0	-0.326262354	0.134	0.376	0
AQP5	1.39E-255	-0.33116919	0.146	0.372	4.84E-251
PTPN13	1.38E-265	-0.331362076	0.164	0.371	4.83E-261
TMSB4X	2.68E-184	-0.33181173	0.995	0.999	9.34E-180
MCL1	1.45E-197	-0.331893638	0.685	0.847	5.05E-193
PARP14	0	-0.332436701	0.248	0.537	0
SGK1	1.81E-190	-0.333218238	0.229	0.418	6.32E-186
PDE4C	1.01E-214	-0.33517239	0.179	0.375	3.51E-210
PDLIM1	0	-0.337836961	0.443	0.729	0
RPL27A	0	-0.339863543	0.974	0.997	0
BTG3	0	-0.340870608	0.347	0.65	0
CD44	4.50E-184	-0.341250872	0.426	0.645	1.57E-179
LDLR	8.23E-290	-0.341297921	0.225	0.467	2.87E-285
RPL37A	0	-0.342170148	0.953	0.995	0
GEM	6.07E-200	-0.343981518	0.098	0.254	2.12E-195
YBX3	9.30E-259	-0.344092367	0.571	0.768	3.24E-254
SDC1	3.70E-201	-0.34437605	0.642	0.776	1.29E-196
MESP1	5.92E-256	-0.345233979	0.192	0.408	2.06E-251
NINJ2	0	-0.34629995	0.103	0.374	0
AK1	3.65E-146	-0.350388014	0.544	0.721	1.27E-141
TNFAIP3	9.18E-296	-0.350599896	0.082	0.273	3.20E-291
SLC22A31	0	-0.350828042	0.309	0.583	0
RPL36A	3.11E-271	-0.351511373	0.759	0.899	1.08E-266
SAT1	2.09E-191	-0.352099551	0.914	0.964	7.28E-187
LMO7	1.03E-254	-0.35251143	0.468	0.708	3.58E-250
GNG5	0	-0.353360482	0.66	0.881	0
STK17A	2.59E-253	-0.353851482	0.319	0.544	9.04E-249
TMEM98	0	-0.354641886	0.27	0.533	0
RPL36	0	-0.355502012	0.941	0.989	0
KLF2	0	-0.355857044	0.098	0.334	0
SGMS2	0	-0.357009585	0.214	0.458	0
PLAU	2.49E-175	-0.361889168	0.147	0.313	8.68E-171
TSC22D1	3.87E-283	-0.364137292	0.42	0.662	1.35E-278
RPS12	0	-0.367367978	0.972	0.997	0
RPL24	0	-0.367853534	0.947	0.991	0
RPL23	0	-0.369411736	0.934	0.989	0
PLAUR	6.51E-270	-0.370312926	0.218	0.445	2.27E-265
RAB31	0	-0.373829114	0.123	0.442	0
HEXIM1	1.46E-270	-0.373954371	0.246	0.475	5.09E-266
ACTN4	4.01E-202	-0.374923179	0.52	0.725	1.40E-197
HMGA1	3.46E-61	-0.377245758	0.545	0.627	1.21E-56
SOD2	2.48E-191	-0.378049026	0.467	0.671	8.65E-187
GSN	1.91E-166	-0.380386203	0.489	0.694	6.65E-162
BCAM	0	-0.380681267	0.383	0.64	0
IGFBP7	3.68E-33	-0.386237386	0.22	0.283	1.28E-28
MIDN	1.99E-291	-0.387455105	0.52	0.727	6.93E-287
RPS27	0	-0.390512114	0.986	0.998	0
PTPRE	0	-0.390941251	0.124	0.472	0
RPS16	0	-0.396792558	0.972	0.996	0
RPS19	0	-0.397297899	0.985	0.997	0
RAB11FIP1	3.19E-303	-0.39897952	0.455	0.694	1.11E-298
NR4A2	5.02E-247	-0.401769576	0.206	0.423	1.75E-242
RARRES3	4.54E-229	-0.401995068	0.488	0.707	1.58E-224
CCNL1	4.79E-290	-0.402089869	0.616	0.803	1.67E-285
JUN	2.42E-93	-0.403174399	0.825	0.914	8.45E-89
MX1	0	-0.403721284	0.154	0.426	0
ASCC2	3.13E-297	-0.404051902	0.238	0.47	1.09E-292
RPL39	0	-0.40656082	0.957	0.994	0
CKB	0	-0.406647633	0.301	0.627	0
NEDD4L	0	-0.410959941	0.296	0.561	0
MSLN	0	-0.425024008	0.051	0.352	0
HSD17B11	5.63E-296	-0.425192636	0.334	0.593	1.96E-291
CD24	2.37E-19	-0.426231572	0.664	0.629	8.25E-15
TYMP	5.74E-241	-0.426594389	0.49	0.699	2.00E-236
TIPARP	0	-0.427097933	0.168	0.491	0
LRRK2	0	-0.430260962	0.055	0.271	0
RPS9	0	-0.433369954	0.96	0.995	0
NEDD9	0	-0.434178325	0.123	0.447	0
TPT1	0	-0.434849135	0.965	0.997	0
MAFF	0	-0.436005039	0.185	0.476	0
TSC22D3	4.55E-149	-0.444007006	0.43	0.609	1.59E-144
NAPSA	1.47E-239	-0.445598753	0.673	0.842	5.14E-235
BIRC3	0	-0.446539519	0.147	0.395	0
ASS1	1.96E-283	-0.447453103	0.244	0.491	6.82E-279
ITGB6	0	-0.447774909	0.189	0.483	0
TFPI	1.25E-124	-0.448517759	0.444	0.557	4.36E-120
IFITM3	0	-0.448814559	0.773	0.893	0
SUSD2	0	-0.451465577	0.048	0.309	0
IER3	3.80E-169	-0.454891221	0.592	0.726	1.32E-164
RPS10	0	-0.455471502	0.857	0.968	0
IRX2	0	-0.461184133	0.09	0.421	0
RPS28	0	-0.466415683	0.945	0.993	0
PLD3	0	-0.470187866	0.485	0.757	0
RPS24	0	-0.470283538	0.96	0.994	0
HES1	6.57E-103	-0.470989606	0.576	0.674	2.29E-98
MALL	0	-0.474513604	0.517	0.789	0
RPL41	0	-0.475193707	0.989	0.998	0
RPL21	0	-0.479821175	0.968	0.996	0
SERTAD1	0	-0.48187186	0.292	0.545	0
RPLP2	0	-0.488107961	0.979	0.998	0
RRAD	3.69E-244	-0.498075746	0.156	0.352	1.29E-239
CD55	0	-0.500362766	0.441	0.719	0
KLF41	0	-0.500643729	0.103	0.331	0
HINT21	1.53E-274	-0.500791559	0.095	0.294	5.33E-270
H2AFJ1	0	-0.501048262	0.26	0.593	0
HNRNPH11	0	-0.510457108	0.246	0.497	0
KLF51	0	-0.510477833	0.462	0.72	0
HNRNPD1	1.63E-268	-0.511058471	0.585	0.785	5.68E-264
KIF5B1	2.69E-116	-0.5122459	0.578	0.702	9.38E-112
GTF3A1	0	-0.513085255	0.126	0.347	0
SFTA1P	2.59E-135	-0.513123057	0.11	0.266	9.03E-131
HDLBP1	0	-0.526055827	0.428	0.742	0
ID11	0	-0.526140473	0.107	0.632	0
SRGN	5.15E-116	-0.546762999	0.697	0.757	1.80E-111
HNRNPF1	1.24E-224	-0.556679092	0.972	0.997	4.33E-220
CDKN2A	1.39E-118	-0.559028186	0.295	0.448	4.83E-114
H2AFY1	0	-0.559075001	0.532	0.83	0
GADD45B1	0	-0.566855681	0.597	0.805	0
IRF2BP21	8.17E-282	-0.567086141	0.195	0.426	2.85E-277
HSD17B111	0	-0.56905614	0.228	0.518	0
HLA-DQB11	0	-0.572602863	0.96	0.997	0
CD74	5.52E-235	-0.574102442	0.663	0.83	1.92E-230
HIGD2A1	0	-0.587001112	0.501	0.814	0
GNB21	0	-0.587760027	0.963	0.996	0
HEBP21	0	-0.591796701	0.545	0.808	0
HNRNPA31	0	-0.596290406	0.962	0.997	0
IL32	0	-0.597593976	0.06	0.379	0
JUND	9.52E-278	-0.601067209	0.682	0.833	3.32E-273
HSPA51	0	-0.61340761	0.208	0.552	0
HSP90B11	0	-0.614192799	0.289	0.685	0
HNRNPDL1	0	-0.616235645	0.189	0.602	0
IFI27	0	-0.623349578	0.274	0.653	0
RNASE1	0	-0.62416715	0.554	0.827	0
IFT571	1.05E-272	-0.644947001	0.151	0.356	3.65E-268
IFITM21	9.32E-263	-0.657115828	0.635	0.85	3.25E-258
HMGN21	3.97E-271	-0.675293101	0.149	0.367	1.39E-266
HSPA81	0	-0.687277682	0.162	0.528	0
GSN1	0	-0.687721591	0.138	0.465	0
FXYD31	0	-0.690654374	0.433	0.657	0
HOPX	0	-0.701824944	0.353	0.691	0
AREG	5.57E-283	-0.705275905	0.708	0.884	1.94E-278
KRT101	0	-0.713371298	0.674	0.865	0
JTB1	0	-0.7151517	0.362	0.72	0
GNAS1	3.82E-114	-0.717201936	0.311	0.484	1.33E-109
HES11	5.21E-256	-0.723907175	0.314	0.548	1.82E-251
IGKC1	0	-0.725991147	0.189	0.541	0
GPRC5A1	0	-0.72801174	0.084	0.314	0
SFTPB	0	-0.737345072	0.315	0.699	0
SERPINA1	0	-0.740211691	0.281	0.73	0
HMGB11	0	-0.744010274	0.086	0.475	0
ITM2B1	0	-0.755010598	0.123	0.362	0
JUNB1	0	-0.802176182	0.643	0.947	0
HINT11	0	-0.828198628	0.534	0.834	0
HLA-C1	4.62E-283	-0.858731291	0.581	0.823	1.61E-278
HLA-B1	0	-0.872401319	0.455	0.708	0
HSPB12	0	-0.896468531	0.83	0.912	0
H3F3A1	2.21E-173	-0.92658626	0.111	0.27	7.69E-169
GNB2L11	0	-0.926930867	0.209	0.54	0
GSTP11	0	-0.951906195	0.562	0.859	0
SCGB3A2	0	-0.961069952	0.23	0.578	0
NDUFB9	0	-0.987539039	0.498	0.828	0
BUD31	0	-1.001130389	0.354	0.826	0
MLEC	0	-1.006403138	0.466	0.848	0
TYROBP	0	-1.04996653	0.117	0.458	0
ATP5C1	0	-1.16596759	0.071	0.612	0
SEC61G	0	-1.234227028	0.441	0.868	0
MT-ND5	0	-1.240945017	0.333	0.657	0
AGR2	0	-1.246251305	0.239	0.7	0
VSTM2L	0	-1.505035771	0.461	0.744	0
MT1X	0	-1.51710561	0.24	0.638	0
GPX3	0	-3.081635891	0.065	0.599	0
