# Supplementary material for: Single-cell transcriptome analysis demonstrates inter-patient and intra-tumor heterogeneity in primary and metastatic lung adenocarcinoma
Source: Aging (Albany NY). 2020 Nov 10;12(21):21559–81. doi: 10.18632/aging.103945 (PMC7695431; doi:10.18632/aging.103945)
Supplement: Supplementary Table 3 [file aging-12-103945-s004..txt]

Supplementary Table 3. Differentially expressed genes (DEGs) between chemotherapy-treated and untreated LUAD patients with brain metastases.
	p_val	avg_logFC	pct.1	pct.2	p_val_adj
PGC	0	5.757771657	0.818	0.069	0
SCGB3A2	0	3.414147908	0.792	0.065	0
SERPINF1	0	2.262452502	0.791	0.083	0
IGFBP2	0	2.24622102	0.823	0.358	0
VMO1	0	2.101493949	0.75	0.06	0
MSLN	0	2.080702438	0.797	0.051	0
HOPX	0	1.949772037	0.912	0.441	0
SFTPB	0	1.933141769	0.894	0.461	0
IGFBP6	0	1.830636885	0.795	0.173	0
CLU	0	1.808288893	0.811	0.407	0
AC090498.1	0	1.770194603	0.931	0.366	0
SOD3	0	1.748952273	0.801	0.279	0
NR4A1	0	1.720599889	0.792	0.189	0
WFDC2	0	1.660113097	0.966	0.83	0
ALPL	0	1.658694883	0.771	0.126	0
KLK11	0	1.639796995	0.769	0.125	0
XAGE1A	0	1.629476021	0.688	0.012	0
PCP4	0	1.519465618	0.767	0.094	0
ODC1	0	1.498331567	0.751	0.306	0
MDK	0	1.399290074	0.935	0.837	0
CTSZ	4.95E-269	1.330024607	0.834	0.631	1.73E-264
PTP4A1	0	1.323640769	0.829	0.441	0
CGA	0	1.318372503	0.343	0.006	0
NBEAL1	0	1.272295731	0.908	0.428	0
IFI6	0	1.258776408	0.847	0.362	0
CHRNA5	0	1.216931741	0.68	0.066	0
AQP3	2.14E-277	1.196609031	0.836	0.455	7.45E-273
TIMP3	3.91E-285	1.176442913	0.784	0.288	1.36E-280
IFI27	0	1.144411912	0.933	0.354	0
BOLA2B	0	1.133350766	0.798	0.054	0
STEAP4	0	1.122408508	0.686	0.189	0
CIT	0	1.117583266	0.745	0.118	0
RPS26	0	1.106149106	0.969	0.845	0
PDCD6	4.30E-243	1.105709365	0.868	0.7	1.50E-238
PPDPF	3.98E-228	1.089495558	0.93	0.912	1.39E-223
SLPI	1.37E-97	1.087602247	0.853	0.581	4.78E-93
ATP5E	0	1.08014113	0.974	0.926	0
GEM	0	1.075528513	0.664	0.098	0
CTSH	7.52E-202	1.066671027	0.828	0.53	2.62E-197
CXCL17	2.01E-169	1.061566652	0.831	0.513	7.00E-165
NEAT1	3.75E-184	1.034058213	0.886	0.852	1.31E-179
FAM217B	0	1.031650002	0.774	0.198	0
AKR1C1	0	1.022589352	0.744	0.166	0
RAB31	0	1.021805962	0.764	0.123	0
LPIN2	0	1.021018679	0.76	0.296	0
TXNRD1	8.60E-301	1.01761517	0.758	0.312	3.00E-296
ZFP36	1.25E-190	1.012101252	0.808	0.534	4.34E-186
CD55	2.87E-226	1.010482435	0.846	0.554	1.00E-221
NABP1	0	1.007053948	0.587	0.155	0
RARRES2	0	1.001437989	0.605	0.058	0
TAC4	0	0.98836963	0.515	0.001	0
LGSN	0	0.979804998	0.692	0.035	0
CPM	1.53E-304	0.952076569	0.778	0.326	5.32E-300
MALAT1	4.59E-165	0.94840543	0.953	0.958	1.60E-160
SLC12A7	0	0.934883453	0.744	0.261	0
RPL41	0	0.934325111	0.999	0.989	0
HSPA1B	9.17E-236	0.926440775	0.795	0.396	3.20E-231
CYB5A	3.09E-149	0.899413435	0.947	0.824	1.08E-144
BTG2	6.14E-248	0.895151421	0.673	0.246	2.14E-243
HSPA6	2.20E-249	0.890012866	0.68	0.223	7.67E-245
CRYAB	0	0.888477304	0.58	0.032	0
IFITM3	9.82E-248	0.881906891	0.945	0.773	3.43E-243
NEDD4L	0	0.872756742	0.795	0.296	0
COL9A2	0	0.871845529	0.617	0.06	0
PLAUR	3.87E-307	0.868285977	0.672	0.218	1.35E-302
XAGE1B	0	0.854595495	0.438	0.013	0
HELZ2	0	0.852029732	0.712	0.177	0
EEF1A2	0	0.846997973	0.538	0.125	0
CRIP1	4.78E-266	0.838929452	0.808	0.369	1.67E-261
HSD17B11	2.99E-264	0.83845672	0.756	0.334	1.04E-259
FASN	1.87E-261	0.83828673	0.732	0.312	6.53E-257
ATF3	1.87E-165	0.817327215	0.71	0.353	6.51E-161
RPL37A	6.74E-296	0.816335023	0.995	0.953	2.35E-291
SLC16A14	0	0.81457229	0.638	0.057	0
GNAS	1.27E-195	0.812942189	0.91	0.847	4.42E-191
NAPSA	2.10E-208	0.802313609	0.942	0.673	7.34E-204
SDHA	2.63E-257	0.793356732	0.802	0.414	9.18E-253
SESTD1	0	0.792665866	0.725	0.214	0
HES1	6.68E-64	0.788013654	0.715	0.576	2.33E-59
RPS21	2.90E-257	0.775693758	0.989	0.908	1.01E-252
POLR3H	0	0.772510347	0.668	0.195	0
CEBPB	7.39E-181	0.769384863	0.831	0.555	2.58E-176
6-Mar	2.63E-257	0.761401555	0.812	0.437	9.17E-253
SLC12A2	2.19E-245	0.761028299	0.705	0.279	7.65E-241
CRELD2	3.15E-182	0.757799513	0.736	0.412	1.10E-177
PRELID3B	8.61E-236	0.756096476	0.788	0.424	3.00E-231
GPRC5A	6.96E-178	0.745920621	0.832	0.545	2.43E-173
SPP1	2.67E-35	0.744414707	0.384	0.208	9.33E-31
LCN2	1.56E-78	0.739194345	0.633	0.334	5.44E-74
HSD17B13	0	0.738589496	0.599	0.002	0
HSPA1A	4.68E-143	0.73486714	0.882	0.749	1.63E-138
KRT7	2.08E-140	0.730353121	0.899	0.741	7.25E-136
OS9	6.26E-185	0.722168677	0.796	0.502	2.18E-180
RPL39	1.81E-173	0.717350001	0.987	0.957	6.30E-169
GSTA4	0	0.708383353	0.64	0.097	0
F3	0	0.707426392	0.646	0.166	0
AKR1C2	1.96E-260	0.705266949	0.783	0.286	6.82E-256
PCSK2	0	0.694719618	0.427	0.001	0
DRAM1	0	0.694128108	0.667	0.144	0
SFTA1P	1.22E-186	0.692017444	0.507	0.162	4.24E-182
CPE	7.94E-208	0.691536166	0.662	0.266	2.77E-203
SNHG25	7.76E-50	0.682762867	0.421	0.205	2.71E-45
RNASE1	2.13E-128	0.681525954	0.809	0.466	7.43E-124
SERPINH1	1.95E-108	0.670638029	0.704	0.404	6.81E-104
CD81	7.15E-140	0.662486104	0.822	0.617	2.49E-135
MTRNR2L12	2.34E-190	0.66232176	0.465	0.127	8.17E-186
PDE4D	0	0.660380709	0.662	0.076	0
ERO1B	0	0.659626477	0.598	0.099	0
ERP29	1.38E-117	0.658574218	0.841	0.753	4.81E-113
STX16	1.80E-250	0.655382153	0.752	0.334	6.27E-246
BCAM	3.34E-224	0.6539571	0.786	0.383	1.16E-219
CLPTM1L	1.80E-162	0.641056798	0.829	0.6	6.26E-158
FAM3B	0	0.639583268	0.71	0.154	0
CDK2AP1	0	0.636568993	0.644	0.087	0
RPL17	1.74E-100	0.625303513	0.74	0.44	6.06E-96
CLIC6	1.95E-225	0.622934644	0.668	0.251	6.81E-221
ATXN2	1.41E-279	0.622012351	0.713	0.26	4.92E-275
CTGF	6.21E-168	0.617176507	0.317	0.07	2.16E-163
KCNK1	1.31E-253	0.616108314	0.721	0.288	4.57E-249
MANF	2.15E-118	0.614668085	0.809	0.606	7.51E-114
DDX21	1.01E-142	0.613779997	0.752	0.426	3.52E-138
TACC2	8.82E-269	0.612216284	0.663	0.218	3.08E-264
IMPA2	6.98E-167	0.605534036	0.732	0.389	2.43E-162
FAM46A	1.96E-177	0.601268278	0.642	0.278	6.85E-173
SERPINA1	1.09E-257	0.600390407	0.718	0.24	3.81E-253
HSPD1	1.52E-133	0.599272476	0.899	0.759	5.29E-129
ZNF90	1.83E-157	0.593045567	0.539	0.195	6.37E-153
ATP1B1	2.69E-93	0.590481376	0.896	0.821	9.39E-89
SEPHS2	0	0.589847154	0.603	0.007	0
EPHX1	2.21E-125	0.582006203	0.804	0.523	7.70E-121
VAPA	1.56E-137	0.575655286	0.856	0.738	5.45E-133
FAM105A	0	0.573453969	0.564	0.069	0
RPS27	4.95E-61	0.572180081	0.996	0.986	1.73E-56
TMC5	1.63E-131	0.572073357	0.801	0.462	5.68E-127
CLIC3	6.58E-304	0.571212094	0.549	0.126	2.29E-299
PBXIP1	3.00E-248	0.565778163	0.668	0.236	1.05E-243
PKP1	0	0.563778159	0.515	0.04	0
BAG3	1.14E-170	0.562662848	0.649	0.283	3.99E-166
ST6GAL1	0	0.559478101	0.634	0.159	0
CD46	4.28E-151	0.558694119	0.843	0.606	1.49E-146
RPS29	2.53E-24	0.556845927	0.976	0.941	8.83E-20
NCOA7	6.31E-196	0.553860983	0.674	0.274	2.20E-191
MYO10	7.14E-221	0.551677831	0.739	0.326	2.49E-216
MAFF	5.20E-250	0.550068171	0.593	0.185	1.81E-245
KIAA1324	4.51E-188	0.545228308	0.522	0.174	1.57E-183
ARID5B	6.92E-168	0.545117351	0.656	0.301	2.41E-163
TMEM258	4.25E-61	0.544360395	0.902	0.718	1.48E-56
CES1	0	0.542765477	0.519	0.004	0
BNIP3	1.66E-106	0.542328582	0.819	0.666	5.79E-102
DPM1	3.19E-178	0.540446624	0.748	0.41	1.11E-173
PARP14	1.24E-231	0.537968638	0.662	0.248	4.31E-227
CMBL	2.89E-240	0.531072359	0.666	0.239	1.01E-235
RGS2	5.42E-139	0.529979388	0.561	0.231	1.89E-134
HSP90B1	1.28E-85	0.525518016	0.89	0.834	4.48E-81
ATP6V1C2	0	0.523294739	0.625	0.091	0
RASD1	6.09E-102	0.520693651	0.649	0.357	2.12E-97
IFITM1	3.16E-267	0.51854702	0.642	0.184	1.10E-262
RCAN1	3.26E-262	0.518415764	0.407	0.08	1.14E-257
RPS24	2.51E-07	0.518358937	0.981	0.96	0.008761544
CKB	1.33E-203	0.517253949	0.741	0.301	4.65E-199
MAOA	2.72E-227	0.516356121	0.664	0.261	9.48E-223
MRPL33	2.79E-85	0.51296436	0.835	0.648	9.75E-81
HSPE1	5.95E-120	0.510871952	0.934	0.865	2.08E-115
ACSL3	1.02E-164	0.509212775	0.73	0.379	3.54E-160
CNPY2	1.22E-119	0.507281802	0.835	0.69	4.26E-115
BST2	3.13E-125	0.50568897	0.812	0.5	1.09E-120
SLC22A31	2.72E-215	0.504946464	0.733	0.309	9.49E-211
PTMA	3.13E-158	0.504546574	0.982	0.971	1.09E-153
SOWAHC	0	0.504111887	0.517	0.112	0
AK1	2.80E-101	0.502146606	0.764	0.544	9.75E-97
OAT	7.02E-223	0.496137426	0.738	0.292	2.45E-218
BAG1	1.69E-131	0.495505604	0.764	0.484	5.90E-127
RND1	6.09E-284	0.494817346	0.438	0.084	2.12E-279
TSTA3	4.65E-109	0.492595517	0.751	0.503	1.62E-104
PXDC1	0	0.489254198	0.582	0.138	0
LAG3	0	0.485419931	0.461	0.016	0
NELFCD	2.07E-179	0.483925028	0.719	0.36	7.21E-175
BASP1	8.22E-102	0.483078671	0.653	0.372	2.87E-97
ICAM1	6.97E-125	0.481026748	0.608	0.281	2.43E-120
SECISBP2L	1.85E-173	0.479919086	0.579	0.22	6.47E-169
NENF	1.52E-99	0.479025666	0.853	0.669	5.31E-95
ENO3	0	0.478049851	0.408	0.03	0
SFTA3	3.87E-121	0.476071834	0.821	0.58	1.35E-116
ALDH3A2	4.31E-170	0.473878461	0.702	0.34	1.50E-165
CCND1	8.74E-71	0.473537335	0.778	0.578	3.05E-66
PSCA	4.27E-299	0.47307426	0.334	0.044	1.49E-294
ACAT1	1.72E-209	0.472094032	0.652	0.247	6.00E-205
YTHDF1	2.50E-162	0.471283599	0.643	0.298	8.72E-158
EZR	1.87E-114	0.469838279	0.832	0.61	6.51E-110
ERRFI1	1.02E-49	0.468964901	0.687	0.546	3.57E-45
MCL1	1.23E-88	0.468936218	0.835	0.685	4.28E-84
EGR1	5.06E-75	0.46852486	0.713	0.458	1.76E-70
CSF3R	0	0.464716955	0.577	0.132	0
TSPAN11	0	0.464105694	0.503	0.017	0
ITM2C	1.08E-127	0.464081724	0.766	0.472	3.76E-123
EIF4B	1.05E-119	0.461142092	0.811	0.589	3.67E-115
KLK12	1.17E-262	0.45852704	0.337	0.051	4.08E-258
CXCL16	4.08E-140	0.456823424	0.709	0.375	1.42E-135
SWAP70	5.02E-164	0.456093962	0.637	0.273	1.75E-159
SDPR	0	0.455499401	0.376	0.042	0
ZNF331	8.72E-263	0.454077996	0.517	0.129	3.04E-258
LAMTOR5	1.91E-102	0.452165882	0.866	0.746	6.68E-98
TRIB1	2.69E-75	0.452125443	0.656	0.441	9.40E-71
SNRPF	3.43E-104	0.45117081	0.826	0.598	1.20E-99
PIM3	1.63E-142	0.449186483	0.727	0.394	5.70E-138
HIST3H2A	2.69E-292	0.448132113	0.574	0.142	9.39E-288
PLD3	4.00E-110	0.444844446	0.754	0.485	1.39E-105
IFITM2	1.11E-86	0.443233018	0.854	0.608	3.89E-82
UQCRHL	4.82E-305	0.443007612	0.519	0.11	1.68E-300
FKBP2	3.52E-70	0.442609475	0.888	0.771	1.23E-65
ZNF710	0	0.442164445	0.523	0.073	0
PEBP1	5.99E-85	0.441291651	0.848	0.759	2.09E-80
COX7A2	2.02E-83	0.44039344	0.935	0.838	7.04E-79
PTP4A3	1.40E-248	0.438971616	0.58	0.166	4.87E-244
RAB27A	1.51E-133	0.438282994	0.636	0.317	5.27E-129
NAPRT	1.02E-303	0.438228962	0.61	0.161	3.56E-299
GLS	2.74E-75	0.437348825	0.689	0.444	9.55E-71
CHMP1B	4.41E-135	0.435460858	0.708	0.4	1.54E-130
BEST1	3.41E-74	0.432287018	0.343	0.128	1.19E-69
NNMT	6.71E-127	0.4273017	0.538	0.204	2.34E-122
SOCS2	2.93E-260	0.427181986	0.394	0.074	1.02E-255
CTSE	0	0.426181646	0.379	0.046	0
DNAJA1	5.76E-60	0.425469685	0.849	0.677	2.01E-55
GFRA3	0	0.424881607	0.468	0.053	0
PELI1	1.03E-184	0.424208529	0.573	0.21	3.60E-180
LRRFIP1	5.46E-95	0.423078582	0.754	0.539	1.90E-90
CYBRD1	0	0.418823245	0.53	0.105	0
PARM1	6.87E-178	0.412592334	0.667	0.273	2.39E-173
LAMA5	1.98E-161	0.411696037	0.683	0.311	6.89E-157
ATP2A2	3.59E-97	0.411483308	0.732	0.482	1.25E-92
H3F3A	9.92E-127	0.41003172	0.961	0.934	3.46E-122
PCBP2	2.07E-106	0.407027129	0.851	0.651	7.23E-102
TFCP2L1	5.10E-268	0.405628358	0.566	0.145	1.78E-263
BCL6	1.66E-190	0.405249906	0.563	0.185	5.79E-186
PRSS12	0	0.403725984	0.431	0.022	0
NME2	0	0.40342355	0.472	0.083	0
PDK4	1.67E-260	0.403308764	0.392	0.071	5.81E-256
ERBB3	7.58E-107	0.402249435	0.744	0.471	2.64E-102
MUC4	1.22E-208	0.400963034	0.542	0.152	4.24E-204
DNAJA4	5.32E-131	0.400335289	0.427	0.145	1.85E-126
ISCU	1.74E-93	0.398422103	0.776	0.565	6.06E-89
ZBTB16	0	0.395477927	0.476	0.037	0
BRD9	2.73E-209	0.395221692	0.633	0.23	9.51E-205
SMPDL3B	3.11E-181	0.394833127	0.565	0.207	1.08E-176
IGFBP5	2.95E-175	0.390478802	0.667	0.244	1.03E-170
ATP5L2	8.96E-124	0.390257162	0.281	0.07	3.12E-119
LSM14B	9.33E-272	0.390133382	0.572	0.152	3.25E-267
SCNN1A	1.45E-137	0.387699677	0.712	0.369	5.06E-133
ALDH2	1.11E-103	0.386768351	0.756	0.45	3.87E-99
STAT3	5.77E-108	0.384342232	0.732	0.423	2.01E-103
ST6GALNAC4	2.30E-264	0.383572052	0.565	0.15	8.01E-260
PTK6	1.52E-196	0.381923299	0.596	0.214	5.32E-192
FCGR2A	1.22E-182	0.381116822	0.451	0.131	4.26E-178
LTA4H	2.26E-123	0.378396146	0.712	0.397	7.88E-119
FOSB	3.25E-60	0.376520601	0.749	0.552	1.13E-55
IRS2	1.57E-154	0.375555243	0.624	0.26	5.48E-150
KLF10	1.15E-124	0.375365006	0.571	0.26	4.01E-120
LRG1	8.44E-92	0.374985452	0.444	0.182	2.94E-87
OSBPL1A	8.30E-279	0.371582354	0.516	0.121	2.89E-274
LMO3	1.06E-177	0.371330325	0.671	0.249	3.71E-173
YBX3	2.21E-83	0.371067128	0.795	0.571	7.72E-79
FCGRT	2.01E-75	0.370856181	0.749	0.538	7.00E-71
MAST4	8.88E-155	0.370386012	0.579	0.225	3.10E-150
KDM6B	3.88E-158	0.370364176	0.531	0.195	1.35E-153
BARX1	0	0.370346154	0.491	0.06	0
JMJD1C	3.07E-126	0.370004902	0.627	0.294	1.07E-121
KIT	0	0.369609169	0.467	0.039	0
UBC	2.72E-65	0.365958372	0.945	0.951	9.49E-61
MED13L	6.11E-157	0.364618641	0.601	0.239	2.13E-152
AOC1	0	0.364058254	0.407	0.031	0
CD59	2.57E-77	0.36371889	0.861	0.657	8.97E-73
COX17	1.13E-91	0.363700897	0.824	0.598	3.93E-87
POLR2L	4.53E-73	0.36329708	0.899	0.801	1.58E-68
KCNE4	2.82E-296	0.36206012	0.399	0.063	9.84E-292
NEDD9	8.10E-261	0.361899385	0.508	0.123	2.83E-256
LY6E	2.63E-59	0.361458434	0.924	0.867	9.15E-55
OSBPL2	2.99E-186	0.361433218	0.623	0.236	1.04E-181
NDUFV2	2.98E-65	0.361222236	0.82	0.686	1.04E-60
TIPARP	2.77E-177	0.358484899	0.511	0.168	9.65E-173
SLC5A3	1.24E-90	0.358260309	0.517	0.236	4.34E-86
JADE1	1.41E-199	0.35715634	0.513	0.152	4.93E-195
USMG5	1.12E-73	0.356887432	0.879	0.712	3.92E-69
ZBTB20	9.59E-232	0.350001499	0.524	0.14	3.34E-227
TNRC6B	8.53E-126	0.349803162	0.665	0.323	2.97E-121
PMM1	2.94E-121	0.349027077	0.596	0.28	1.03E-116
STAT6	1.53E-152	0.348404133	0.631	0.273	5.32E-148
SNHG8	6.07E-72	0.347485722	0.842	0.64	2.12E-67
PEG3	0	0.34731065	0.346	0.007	0
FAM134B	2.57E-196	0.346414057	0.383	0.087	8.97E-192
CFLAR	1.90E-73	0.344714935	0.728	0.474	6.62E-69
MTRNR2L8	1.50E-115	0.34456763	0.48	0.182	5.22E-111
SLC26A9	0	0.344414233	0.441	0.028	0
PDIA3	1.22E-35	0.342897164	0.845	0.777	4.25E-31
ETS2	6.27E-80	0.342880611	0.606	0.342	2.19E-75
AGAP1	9.22E-156	0.341600852	0.549	0.2	3.21E-151
PPP1R10	1.09E-108	0.341391572	0.572	0.277	3.79E-104
NAB2	3.23E-228	0.340221805	0.502	0.132	1.13E-223
TIMM8B	1.83E-46	0.338403713	0.757	0.553	6.37E-42
GID8	5.65E-98	0.338324787	0.706	0.442	1.97E-93
FLRT3	2.67E-211	0.337080028	0.44	0.105	9.30E-207
SCNN1B	6.13E-277	0.336542819	0.486	0.103	2.14E-272
RHOB	8.73E-39	0.33568305	0.738	0.597	3.04E-34
ZDHHC9	7.77E-88	0.335665883	0.656	0.388	2.71E-83
SPTSSA	4.73E-58	0.335004041	0.839	0.76	1.65E-53
VAMP5	1.70E-33	0.334246618	0.591	0.376	5.94E-29
SPSB1	1.54E-217	0.333216801	0.463	0.122	5.37E-213
ALOX15B	0	0.332460651	0.423	0.05	0
MEGF9	1.78E-247	0.332428525	0.52	0.131	6.20E-243
MX2	9.13E-183	0.331490155	0.407	0.104	3.18E-178
CMIP	1.86E-141	0.33066013	0.536	0.215	6.47E-137
MIR4458HG	1.60E-98	0.327804443	0.669	0.349	5.58E-94
TMEM30A	5.40E-95	0.327665308	0.688	0.388	1.88E-90
HNRNPU	2.93E-78	0.327455713	0.822	0.618	1.02E-73
ARF1	6.72E-81	0.324565592	0.871	0.737	2.34E-76
FBXO21	5.89E-145	0.323171291	0.576	0.241	2.05E-140
MECOM	0	0.322515883	0.467	0.058	0
HMGN3	3.86E-61	0.32243694	0.799	0.585	1.35E-56
TXNDC17	9.52E-07	0.321500445	0.907	0.817	0.033201527
CRLF1	3.52E-82	0.321270839	0.575	0.264	1.23E-77
NUDT9	2.23E-117	0.32103367	0.556	0.252	7.79E-113
MALL	8.86E-75	0.320898439	0.747	0.517	3.09E-70
ST3GAL5	7.29E-99	0.319933023	0.687	0.37	2.54E-94
XIST	8.82E-257	0.31864331	0.761	0.235	3.08E-252
ORMDL3	4.68E-161	0.318390551	0.597	0.234	1.63E-156
MIF	3.58E-35	0.317932525	0.89	0.78	1.25E-30
SRPRA	6.64E-150	0.317854422	0.571	0.224	2.32E-145
ZFAND5	4.10E-54	0.317757011	0.775	0.611	1.43E-49
PTPRE	8.24E-216	0.317432961	0.48	0.124	2.87E-211
CEACAM6	9.49E-36	0.317116317	0.839	0.697	3.31E-31
FOLR1	7.03E-96	0.316608098	0.671	0.321	2.45E-91
GREB1	0	0.316406003	0.405	0.009	0
TMEM91	0	0.315221236	0.498	0.097	0
LRP2	0	0.31506628	0.312	0.023	0
PMAIP1	2.98E-56	0.314228935	0.599	0.374	1.04E-51
DDC	0	0.31306003	0.26	0.007	0
CLK1	5.80E-115	0.311202984	0.621	0.298	2.02E-110
UVSSA	7.86E-248	0.310404775	0.425	0.087	2.74E-243
LPL	0	0.309580676	0.314	0.008	0
MESP1	5.37E-168	0.307019598	0.549	0.192	1.87E-163
GNAL	0	0.30695045	0.441	0.073	0
TMEM59L	6.18E-154	0.306823827	0.497	0.156	2.15E-149
DDX24	2.09E-91	0.306470906	0.74	0.464	7.28E-87
PIGA	4.39E-196	0.306398767	0.431	0.113	1.53E-191
TMEM256	4.90E-69	0.306088708	0.723	0.449	1.71E-64
TM4SF1	1.27E-16	0.305611729	0.613	0.498	4.44E-12
CDK2AP2	3.35E-55	0.304721868	0.764	0.581	1.17E-50
A1BG	0	0.304674639	0.529	0.098	0
RAPH1	1.19E-142	0.304466955	0.522	0.194	4.15E-138
FOS	2.33E-11	0.304232182	0.806	0.765	8.14E-07
CDH26	0	0.303908068	0.389	0.024	0
GPT2	3.52E-143	0.303225438	0.482	0.169	1.23E-138
TNS1	1.75E-304	0.302043996	0.505	0.1	6.10E-300
OBSL1	4.60E-131	0.299302726	0.521	0.203	1.60E-126
SLC17A9	0	0.298259542	0.419	0.034	0
GCLM	2.11E-127	0.297891977	0.557	0.232	7.36E-123
PAPOLA	3.28E-62	0.296914106	0.78	0.596	1.15E-57
CAPN12	5.29E-160	0.296744979	0.479	0.153	1.84E-155
PAK3	0	0.296401793	0.315	0.003	0
SERTAD1	2.14E-73	0.295002556	0.531	0.292	7.45E-69
NFIB	8.36E-118	0.294181773	0.562	0.216	2.92E-113
RPL24	2.54E-58	0.293997786	0.961	0.947	8.85E-54
PDXDC1	5.61E-90	0.293676821	0.662	0.366	1.96E-85
TMA7	3.18E-60	0.293496432	0.919	0.835	1.11E-55
ANKRD9	3.47E-207	0.293487232	0.537	0.163	1.21E-202
MUC21	8.42E-126	0.292575332	0.407	0.13	2.94E-121
HNRNPL	3.87E-162	0.292522489	0.557	0.196	1.35E-157
SF3B1	2.39E-94	0.291882026	0.725	0.434	8.33E-90
ATP5I	5.82E-43	0.291859835	0.881	0.768	2.03E-38
PMP22	4.59E-203	0.290820382	0.354	0.073	1.60E-198
EIF5A	2.42E-74	0.290565412	0.825	0.561	8.45E-70
SOCS3	8.44E-09	0.290079403	0.504	0.419	0.000294461
PDIA4	5.59E-38	0.289828413	0.815	0.694	1.95E-33
SRP9	8.25E-67	0.289706652	0.854	0.687	2.88E-62
IER5	1.04E-37	0.289235749	0.583	0.381	3.63E-33
AMN	0	0.289166332	0.421	0.058	0
CAMTA1	1.15E-56	0.28811392	0.763	0.564	4.02E-52
NUCB2	6.55E-34	0.28777745	0.751	0.585	2.29E-29
KLF2	1.14E-138	0.287187358	0.355	0.098	3.96E-134
NCL	6.00E-49	0.286923396	0.816	0.623	2.09E-44
ARIH1	1.90E-83	0.286921946	0.613	0.335	6.61E-79
SDHD	9.80E-77	0.286676458	0.661	0.397	3.42E-72
PLEKHA3	4.77E-138	0.286649373	0.577	0.24	1.66E-133
BHMT2	0	0.283176433	0.404	0.039	0
SOX4	1.36E-36	0.282585324	0.837	0.682	4.74E-32
CCDC127	5.15E-130	0.280234632	0.557	0.234	1.79E-125
PTGES3	1.05E-62	0.279145427	0.859	0.755	3.67E-58
CLIP1	2.79E-73	0.278872668	0.607	0.342	9.73E-69
PARD6B	3.48E-104	0.277475295	0.487	0.207	1.21E-99
ACVR1B	6.59E-224	0.277389471	0.488	0.124	2.30E-219
SMAP2	1.21E-105	0.277276759	0.526	0.232	4.21E-101
1-Mar	0	0.276135	0.408	0.05	0
RAB5B	1.02E-111	0.275714801	0.581	0.274	3.55E-107
FOXQ1	0	0.275688063	0.312	0.001	0
B3GALNT2	2.20E-124	0.274787493	0.323	0.089	7.67E-120
SELM	4.69E-64	0.274155728	0.787	0.544	1.64E-59
SEZ6L2	2.30E-96	0.273551075	0.641	0.334	8.02E-92
TNFSF10	2.73E-81	0.273230321	0.497	0.228	9.51E-77
METAP2	3.16E-61	0.273208612	0.71	0.462	1.10E-56
EIF4A1	2.69E-74	0.272210041	0.766	0.519	9.37E-70
TCF25	7.77E-67	0.270520217	0.765	0.522	2.71E-62
SNHG19	8.08E-98	0.270435431	0.525	0.224	2.82E-93
ATP5B	1.30E-51	0.269943186	0.839	0.708	4.55E-47
HIST1H1C	3.37E-51	0.268917011	0.774	0.604	1.17E-46
TTC3	1.52E-60	0.26810463	0.761	0.551	5.29E-56
NFE2L2	5.60E-66	0.267877803	0.694	0.453	1.95E-61
G6PD	2.33E-89	0.267480231	0.578	0.301	8.13E-85
IRX3	4.16E-80	0.267251607	0.692	0.395	1.45E-75
ADGRF5	2.73E-79	0.266940469	0.637	0.327	9.53E-75
TSEN34	9.99E-76	0.26603416	0.692	0.438	3.48E-71
NDUFA3	2.32E-50	0.265548396	0.768	0.525	8.09E-46
B3GNT5	2.37E-108	0.264518658	0.419	0.154	8.26E-104
CDH15	0	0.264174674	0.386	0.044	0
MX1	6.60E-104	0.263911696	0.416	0.154	2.30E-99
RBPJ	1.05E-79	0.263815336	0.691	0.43	3.66E-75
PLA2G10	1.16E-183	0.263263178	0.387	0.093	4.03E-179
CACNA2D2	0	0.26299708	0.451	0.076	0
LAMP3	3.28E-171	0.262253084	0.481	0.138	1.14E-166
NAA38	2.25E-44	0.26147259	0.811	0.583	7.84E-40
PGD	9.93E-87	0.261322965	0.637	0.348	3.46E-82
SGMS2	1.86E-87	0.259862379	0.472	0.214	6.49E-83
CYP4B1	1.10E-191	0.259157669	0.324	0.063	3.84E-187
HSP90AA1	1.84E-22	0.25910313	0.971	0.946	6.40E-18
S100P	1.39E-65	0.257983848	0.708	0.388	4.86E-61
RERE	4.23E-99	0.257810455	0.544	0.244	1.47E-94
TAF4	6.46E-231	0.257053098	0.441	0.098	2.25E-226
IER3IP1	1.70E-55	0.256319461	0.696	0.462	5.94E-51
EID3	0	0.256263267	0.343	0.035	0
NPEPL1	1.76E-183	0.255261233	0.505	0.154	6.15E-179
TOR1AIP2	1.53E-59	0.25468404	0.634	0.386	5.35E-55
LIFR	9.89E-169	0.254133671	0.46	0.134	3.45E-164
GLCCI1	8.25E-112	0.253863183	0.365	0.118	2.88E-107
GNL3	6.50E-85	0.252040793	0.606	0.31	2.27E-80
NR4A2	9.18E-73	0.252019425	0.444	0.206	3.20E-68
DPM3	2.29E-31	0.251321958	0.709	0.51	7.98E-27
MYADM	4.57E-108	0.251068875	0.444	0.17	1.59E-103
MEA1	2.01E-29	-0.250227769	0.499	0.574	7.01E-25
TSC22D3	3.05E-09	-0.250503949	0.39	0.43	0.000106522
UQCR11	2.05E-40	-0.250588937	0.846	0.815	7.14E-36
TPGS1	1.59E-60	-0.250748275	0.054	0.293	5.54E-56
RPL14	6.01E-55	-0.250762198	0.96	0.95	2.10E-50
PCMTD1	4.63E-11	-0.250783188	0.32	0.376	1.61E-06
HDDC2	1.23E-19	-0.250933965	0.332	0.415	4.27E-15
CMTM8	3.10E-13	-0.251138268	0.369	0.417	1.08E-08
RPL18	2.21E-49	-0.251322981	0.965	0.957	7.71E-45
MTX1	4.01E-18	-0.251716129	0.474	0.522	1.40E-13
SLC2A1	3.67E-25	-0.252319803	0.179	0.317	1.28E-20
PKP3	8.11E-19	-0.25334172	0.379	0.449	2.83E-14
TAF3	1.22E-32	-0.253363355	0.127	0.283	4.25E-28
KXD1	4.11E-42	-0.253701993	0.257	0.433	1.43E-37
BOD1	4.11E-20	-0.254329838	0.296	0.391	1.43E-15
ABRACL	6.44E-32	-0.254366192	0.356	0.481	2.25E-27
MALSU1	3.21E-26	-0.254733847	0.547	0.596	1.12E-21
B4GALT7	7.13E-23	-0.255049745	0.297	0.401	2.49E-18
ANG	1.95E-26	-0.255162994	0.146	0.284	6.81E-22
TES	2.03E-20	-0.255380915	0.398	0.479	7.06E-16
PLPP5	1.42E-14	-0.255430536	0.394	0.449	4.96E-10
PHYH	1.04E-29	-0.255522188	0.19	0.346	3.61E-25
SAT2	1.48E-14	-0.255587638	0.411	0.466	5.17E-10
STRN3	2.28E-12	-0.255844591	0.241	0.311	7.97E-08
AES	3.49E-17	-0.255931908	0.565	0.583	1.22E-12
ESD	1.22E-24	-0.258030856	0.318	0.431	4.26E-20
RABAC1	5.43E-20	-0.258330472	0.773	0.769	1.89E-15
RPS19BP1	7.71E-21	-0.25874766	0.709	0.691	2.69E-16
SLC39A3	1.15E-47	-0.259151863	0.137	0.342	4.00E-43
TM2D2	1.08E-32	-0.259196524	0.156	0.313	3.76E-28
PRKCDBP	8.91E-08	-0.259445142	0.219	0.263	0.003106634
ZNF292	4.78E-33	-0.259875675	0.187	0.354	1.67E-28
ITGB1BP1	2.69E-27	-0.259915478	0.432	0.514	9.39E-23
PET100	2.05E-25	-0.259924824	0.336	0.454	7.16E-21
MRPL9	1.96E-18	-0.260136667	0.463	0.519	6.84E-14
SLC38A1	2.20E-32	-0.260286797	0.193	0.351	7.67E-28
TXNL1	4.53E-17	-0.260459473	0.497	0.544	1.58E-12
RAB13	2.03E-22	-0.26112779	0.697	0.695	7.09E-18
CERS6	2.39E-28	-0.261514678	0.202	0.346	8.33E-24
EAPP	1.11E-09	-0.261556386	0.468	0.474	3.86E-05
PSMD13	5.23E-20	-0.261619336	0.409	0.485	1.82E-15
NAA20	2.03E-17	-0.261659249	0.466	0.517	7.07E-13
TP53I13	5.39E-39	-0.262061991	0.168	0.344	1.88E-34
HMOX2	1.18E-21	-0.262335088	0.327	0.422	4.12E-17
ZNF277	6.06E-29	-0.263243286	0.167	0.314	2.11E-24
CAPNS1	5.15E-43	-0.26370278	0.326	0.495	1.79E-38
TPRKB	1.10E-34	-0.264182278	0.322	0.461	3.83E-30
ST6GALNAC1	1.19E-20	-0.264240558	0.271	0.371	4.14E-16
SRSF5	1.74E-11	-0.26424767	0.727	0.696	6.07E-07
NSUN5	8.56E-26	-0.264395066	0.249	0.377	2.99E-21
SGCE	8.53E-35	-0.264508285	0.114	0.283	2.97E-30
MPLKIP	1.02E-28	-0.264922486	0.449	0.55	3.57E-24
FAM136A	8.07E-28	-0.265253858	0.381	0.482	2.81E-23
ZMYND8	1.49E-12	-0.265261992	0.298	0.368	5.19E-08
PRMT2	1.39E-21	-0.265465068	0.388	0.467	4.86E-17
ARL6IP4	7.34E-22	-0.26548511	0.752	0.759	2.56E-17
SMIM5	7.18E-44	-0.265684754	0.079	0.268	2.50E-39
ZC2HC1A	1.48E-48	-0.266035256	0.064	0.268	5.17E-44
TMX4	4.71E-11	-0.266292055	0.349	0.402	1.64E-06
AHCY	1.62E-30	-0.266509189	0.257	0.396	5.65E-26
MED10	1.84E-17	-0.266579581	0.394	0.459	6.42E-13
MRPL23	1.85E-23	-0.266932193	0.468	0.525	6.45E-19
TADA3	1.26E-27	-0.267082975	0.276	0.404	4.41E-23
POLD2	2.06E-16	-0.267316302	0.425	0.476	7.18E-12
YWHAG	6.56E-15	-0.267371168	0.519	0.549	2.29E-10
KLF5	3.83E-21	-0.267561988	0.289	0.399	1.34E-16
MGAT1	3.72E-30	-0.269359171	0.318	0.445	1.30E-25
PSMD3	1.27E-15	-0.269411774	0.39	0.441	4.41E-11
DYNLT3	3.18E-08	-0.27019522	0.377	0.394	0.001107966
RBM42	2.70E-32	-0.270631463	0.209	0.366	9.43E-28
CFDP1	2.13E-40	-0.270990177	0.323	0.492	7.42E-36
CLTA	4.67E-37	-0.271342726	0.783	0.769	1.63E-32
POP4	8.36E-31	-0.272199091	0.181	0.333	2.92E-26
CAMLG	4.52E-19	-0.272258255	0.512	0.552	1.58E-14
AHR	4.22E-45	-0.272293286	0.229	0.442	1.47E-40
TSPO	5.72E-25	-0.272429214	0.762	0.727	1.99E-20
ELOF1	5.11E-30	-0.272749248	0.335	0.452	1.78E-25
RALA	8.03E-35	-0.272880674	0.484	0.581	2.80E-30
PCBD1	5.91E-34	-0.27333801	0.744	0.743	2.06E-29
ATP5G1	3.55E-30	-0.274018128	0.572	0.612	1.24E-25
NT5C	2.47E-17	-0.274089217	0.42	0.483	8.62E-13
HAX1	5.29E-23	-0.274191345	0.665	0.658	1.84E-18
DAAM1	1.08E-08	-0.274360108	0.405	0.429	0.000376095
HES4	1.92E-45	-0.274745318	0.126	0.327	6.70E-41
PPP2CB	1.73E-10	-0.274806902	0.36	0.403	6.03E-06
COMMD5	1.93E-23	-0.27495118	0.249	0.364	6.72E-19
VBP1	3.25E-13	-0.275139683	0.379	0.421	1.13E-08
CHMP4A	1.94E-23	-0.275177409	0.412	0.503	6.77E-19
ANP32B	3.38E-25	-0.275677188	0.707	0.701	1.18E-20
CCDC47	2.05E-15	-0.276022374	0.54	0.57	7.15E-11
NUBP2	1.55E-27	-0.276797521	0.408	0.501	5.42E-23
HGSNAT	2.18E-34	-0.277660343	0.147	0.314	7.62E-30
OXLD1	1.42E-25	-0.278016632	0.341	0.451	4.95E-21
RPS12	4.62E-120	-0.278034475	0.98	0.972	1.61E-115
ADAM9	5.77E-42	-0.278366141	0.218	0.395	2.01E-37
CCDC167	3.10E-32	-0.278830538	0.319	0.451	1.08E-27
BABAM1	6.95E-32	-0.279125211	0.306	0.441	2.42E-27
STK24	1.34E-31	-0.279266776	0.271	0.422	4.68E-27
AP2S1	7.92E-31	-0.279604147	0.674	0.677	2.76E-26
IFNGR2	1.32E-14	-0.279610748	0.536	0.558	4.60E-10
FHL2	5.10E-25	-0.279690209	0.216	0.357	1.78E-20
RPS16	3.00E-32	-0.28007118	0.978	0.972	1.05E-27
ACHE	3.21E-11	-0.280364363	0.198	0.268	1.12E-06
MRPL32	7.28E-25	-0.280562355	0.443	0.52	2.54E-20
COPS5	1.54E-30	-0.280840498	0.361	0.486	5.37E-26
ADAM15	3.59E-19	-0.281639815	0.489	0.543	1.25E-14
LAPTM4A	2.81E-13	-0.281674394	0.784	0.766	9.81E-09
UCHL3	3.34E-60	-0.281699398	0.139	0.388	1.16E-55
GPCPD1	9.65E-41	-0.282346423	0.132	0.319	3.37E-36
TMOD3	8.00E-32	-0.282744499	0.299	0.442	2.79E-27
PHB	2.88E-20	-0.283315836	0.655	0.653	1.00E-15
KRTCAP3	1.14E-12	-0.283437451	0.505	0.522	3.97E-08
TMEM248	1.13E-21	-0.283507677	0.471	0.53	3.95E-17
USP6NL	2.52E-31	-0.283565864	0.114	0.264	8.79E-27
MIF4GD	2.40E-44	-0.283664882	0.17	0.362	8.36E-40
NMB	2.60E-34	-0.283838257	0.185	0.346	9.06E-30
NDUFA5	4.81E-17	-0.284278213	0.666	0.671	1.68E-12
CD63	2.46E-20	-0.284758003	0.946	0.961	8.56E-16
DNAJC3	1.13E-20	-0.284900509	0.447	0.519	3.95E-16
HOOK3	1.29E-36	-0.285123749	0.235	0.415	4.50E-32
LSM2	1.48E-22	-0.285140181	0.478	0.53	5.16E-18
CDC123	3.79E-36	-0.285290689	0.232	0.4	1.32E-31
MRPL54	2.06E-31	-0.285591411	0.439	0.537	7.19E-27
PMVK	1.04E-25	-0.285832022	0.556	0.607	3.62E-21
MGAT4B	7.56E-31	-0.285839957	0.27	0.409	2.64E-26
MOSPD3	7.54E-30	-0.285901669	0.318	0.443	2.63E-25
ENOPH1	8.01E-24	-0.286029084	0.284	0.394	2.79E-19
PPIC	7.65E-18	-0.286294943	0.507	0.533	2.67E-13
GUSB	1.18E-15	-0.286419076	0.427	0.473	4.10E-11
SH3BGRL	9.88E-20	-0.286504286	0.238	0.344	3.45E-15
UBE2A	3.15E-19	-0.286575498	0.438	0.489	1.10E-14
ITPA	3.95E-21	-0.286807762	0.392	0.473	1.38E-16
SMARCD3	1.29E-19	-0.287204518	0.189	0.293	4.51E-15
RNF130	4.37E-18	-0.287560737	0.449	0.495	1.52E-13
TMEM160	2.66E-28	-0.287876993	0.411	0.505	9.27E-24
AP2M1	2.83E-10	-0.288224226	0.653	0.617	9.86E-06
LAMTOR2	5.34E-27	-0.288463314	0.762	0.747	1.86E-22
PPP2R2A	4.13E-15	-0.289114474	0.303	0.38	1.44E-10
ACTR10	3.49E-20	-0.289388013	0.397	0.47	1.22E-15
FUS	1.48E-11	-0.28963161	0.733	0.739	5.17E-07
UQCRFS1	2.73E-21	-0.289856927	0.553	0.575	9.50E-17
ECI1	5.26E-23	-0.289876853	0.427	0.493	1.83E-18
EEF1A1	8.69E-103	-0.289939478	0.992	0.986	3.03E-98
SPRY1	3.56E-62	-0.290144846	0.049	0.291	1.24E-57
STUB1	1.18E-18	-0.29021364	0.678	0.671	4.11E-14
CISD2	4.49E-23	-0.290644663	0.499	0.552	1.57E-18
CLN3	6.67E-78	-0.290772659	0.014	0.289	2.32E-73
SNX17	4.12E-24	-0.2908014	0.359	0.45	1.44E-19
BAIAP2L1	2.90E-28	-0.29110976	0.349	0.463	1.01E-23
POR	1.76E-12	-0.291923804	0.463	0.483	6.13E-08
AKAP9	1.45E-12	-0.292000257	0.723	0.708	5.07E-08
MLPH	1.82E-12	-0.29238869	0.451	0.502	6.35E-08
NARF	1.24E-13	-0.292739629	0.456	0.498	4.33E-09
ARL6IP5	9.88E-18	-0.292771489	0.563	0.593	3.45E-13
DGCR6L	2.45E-26	-0.293096386	0.423	0.512	8.55E-22
GIPC1	3.64E-39	-0.293294253	0.347	0.49	1.27E-34
ERGIC3	2.90E-23	-0.293768483	0.759	0.729	1.01E-18
TRIB3	2.62E-37	-0.2939843	0.11	0.284	9.13E-33
WDR60	1.02E-13	-0.294253407	0.318	0.391	3.55E-09
SPDEF	2.64E-22	-0.294399634	0.198	0.311	9.20E-18
SRSF3	2.77E-23	-0.294549676	0.68	0.687	9.68E-19
RPLP0	1.67E-26	-0.294749471	0.961	0.962	5.82E-22
GPX1	4.76E-32	-0.295641724	0.85	0.866	1.66E-27
PPP4C	5.30E-25	-0.295767898	0.619	0.631	1.85E-20
SEC61B	2.89E-39	-0.29584466	0.859	0.834	1.01E-34
ARPC3	1.57E-42	-0.296044406	0.86	0.858	5.48E-38
TGFBI	7.56E-63	-0.296151237	0.02	0.256	2.64E-58
ACTR3	1.45E-20	-0.296156654	0.547	0.579	5.07E-16
SLC40A1	2.31E-11	-0.29674299	0.425	0.452	8.06E-07
BAD	1.33E-22	-0.296816886	0.567	0.585	4.63E-18
LSM8	3.76E-40	-0.296822533	0.499	0.6	1.31E-35
COMMD7	6.07E-19	-0.296856499	0.364	0.434	2.12E-14
RPS8	2.82E-62	-0.296911825	0.973	0.967	9.85E-58
EIF3I	7.23E-18	-0.297150863	0.688	0.685	2.52E-13
CANX	2.89E-20	-0.297316344	0.787	0.768	1.01E-15
EFNA1	4.19E-12	-0.297577033	0.591	0.605	1.46E-07
TMEM167A	5.04E-24	-0.298183158	0.631	0.639	1.76E-19
CALU	1.18E-22	-0.298218771	0.63	0.648	4.12E-18
SH3YL1	5.61E-18	-0.298642177	0.482	0.525	1.96E-13
IDH3G	5.00E-25	-0.29875694	0.371	0.457	1.74E-20
CDK5RAP3	1.51E-09	-0.298775928	0.39	0.426	5.28E-05
MFSD10	2.94E-15	-0.299008098	0.519	0.539	1.02E-10
GOLGA7	9.88E-35	-0.299624924	0.216	0.375	3.45E-30
11-Sep	1.86E-46	-0.299642024	0.171	0.376	6.49E-42
CALM2	6.27E-31	-0.300047389	0.926	0.918	2.19E-26
IDS	1.65E-20	-0.300405291	0.452	0.518	5.77E-16
STARD10	6.68E-09	-0.300857282	0.606	0.582	0.000232845
PSMD8	2.23E-22	-0.30111946	0.694	0.687	7.78E-18
DCBLD2	4.37E-34	-0.301453355	0.159	0.324	1.52E-29
DNAJC12	1.07E-43	-0.30153561	0.125	0.333	3.74E-39
FASTK	3.02E-31	-0.302293113	0.381	0.493	1.05E-26
ERH	2.31E-24	-0.30240732	0.8	0.771	8.06E-20
APH1A	7.26E-23	-0.302443993	0.651	0.661	2.53E-18
DGUOK	8.63E-34	-0.302658219	0.437	0.541	3.01E-29
FAM83A	3.07E-07	-0.303386362	0.335	0.366	0.010694878
NDUFB11	1.71E-25	-0.303554478	0.822	0.779	5.98E-21
NDUFAB1	1.80E-26	-0.303589004	0.741	0.729	6.29E-22
TSR3	5.32E-22	-0.303631953	0.45	0.508	1.85E-17
APP	9.16E-22	-0.30401165	0.716	0.724	3.19E-17
MRPL22	3.84E-19	-0.304096287	0.468	0.514	1.34E-14
SMARCA4	9.61E-31	-0.304695085	0.36	0.475	3.35E-26
EMP1	8.48E-38	-0.305715728	0.129	0.305	2.96E-33
AP1M2	1.58E-43	-0.305980801	0.289	0.456	5.51E-39
R3HCC1	9.39E-39	-0.305990234	0.141	0.315	3.28E-34
ARHGDIA	3.50E-25	-0.306562539	0.509	0.571	1.22E-20
DUSP23	1.34E-27	-0.306755387	0.682	0.686	4.66E-23
SRPK2	1.45E-24	-0.306780394	0.413	0.498	5.06E-20
WDR83OS	3.57E-30	-0.306887362	0.709	0.702	1.24E-25
VPS28	1.52E-13	-0.306912516	0.675	0.641	5.29E-09
DNAJB11	2.10E-25	-0.307747927	0.361	0.461	7.32E-21
DNAJC15	2.14E-26	-0.307932234	0.48	0.533	7.48E-22
RTN3	8.78E-16	-0.308107724	0.568	0.582	3.06E-11
DYNLL1	2.84E-40	-0.308325824	0.886	0.881	9.92E-36
ABHD11	1.75E-12	-0.309033115	0.471	0.498	6.09E-08
ACAA1	9.99E-31	-0.309034944	0.329	0.449	3.48E-26
CAV2	1.08E-15	-0.309222079	0.27	0.351	3.77E-11
CNOT7	5.22E-22	-0.309353181	0.331	0.429	1.82E-17
SEC11A	2.12E-35	-0.309982702	0.666	0.694	7.38E-31
METTL23	1.62E-26	-0.310566498	0.352	0.458	5.64E-22
CITED2	8.43E-10	-0.311798483	0.489	0.529	2.94E-05
ZDHHC12	3.70E-26	-0.311919316	0.432	0.514	1.29E-21
CX3CL1	9.39E-72	-0.311992361	0.02	0.283	3.27E-67
F12	6.73E-48	-0.312763893	0.155	0.358	2.35E-43
MRPS7	2.83E-21	-0.313454682	0.6	0.602	9.85E-17
RER1	3.29E-25	-0.313834237	0.642	0.65	1.15E-20
TP53I3	8.73E-29	-0.313916288	0.176	0.321	3.04E-24
SRP72	3.82E-28	-0.314265452	0.463	0.538	1.33E-23
RWDD1	1.45E-38	-0.315182339	0.48	0.571	5.07E-34
RPL36AL	8.74E-47	-0.315272358	0.888	0.873	3.05E-42
SNRNP25	4.50E-24	-0.315568593	0.397	0.472	1.57E-19
POLR2E	1.59E-31	-0.315691645	0.499	0.569	5.55E-27
EIF6	6.98E-09	-0.31689897	0.669	0.619	0.000243404
PSMB4	1.00E-41	-0.317000877	0.625	0.675	3.49E-37
FIBP	7.65E-44	-0.317077088	0.397	0.53	2.67E-39
WASF2	1.05E-26	-0.317184929	0.536	0.596	3.67E-22
CMTM3	1.04E-71	-0.317680293	0.042	0.307	3.61E-67
ASNA1	6.24E-33	-0.317799368	0.325	0.45	2.18E-28
ARMC10	4.99E-23	-0.317921338	0.463	0.521	1.74E-18
DBNL	2.02E-30	-0.3184393	0.343	0.463	7.06E-26
SLC22A18	2.50E-44	-0.318765276	0.243	0.427	8.72E-40
MPG	5.71E-18	-0.319754372	0.58	0.58	1.99E-13
EVA1A	4.55E-71	-0.319834298	0.047	0.312	1.58E-66
GCNT3	1.66E-50	-0.320068348	0.072	0.285	5.79E-46
EBP	1.85E-24	-0.320123879	0.32	0.424	6.45E-20
CD99	8.01E-14	-0.320219604	0.659	0.61	2.79E-09
QPCT	4.03E-68	-0.320586805	0.038	0.295	1.40E-63
PLEKHJ1	1.43E-48	-0.32100203	0.31	0.482	5.00E-44
CHURC1	1.14E-21	-0.321874186	0.442	0.506	3.98E-17
SPSB2	4.69E-26	-0.322366983	0.261	0.383	1.63E-21
SEC13	1.31E-34	-0.322636361	0.347	0.476	4.57E-30
DNAJC2	2.12E-41	-0.323012794	0.339	0.491	7.38E-37
H2AFV	5.60E-28	-0.323366429	0.754	0.734	1.95E-23
NDUFA4	1.31E-69	-0.324455103	0.922	0.906	4.56E-65
PSMC1	2.53E-15	-0.324503395	0.496	0.515	8.82E-11
RPS15	2.43E-71	-0.324660451	0.969	0.971	8.49E-67
ENSA	1.22E-19	-0.324940042	0.795	0.766	4.26E-15
DYNLT1	3.33E-45	-0.325139421	0.704	0.733	1.16E-40
GSTZ1	8.55E-35	-0.325236861	0.117	0.28	2.98E-30
DPYSL2	7.06E-16	-0.325709323	0.281	0.354	2.46E-11
EIF4G2	8.79E-31	-0.325853614	0.785	0.778	3.06E-26
RHBDD2	7.59E-10	-0.326232814	0.594	0.567	2.65E-05
EIF5	9.26E-23	-0.326738236	0.725	0.722	3.23E-18
AUP1	3.76E-32	-0.328214513	0.553	0.615	1.31E-27
SRP54	2.88E-17	-0.328317545	0.384	0.453	1.00E-12
ARPC4	2.28E-37	-0.328339592	0.408	0.529	7.96E-33
MRPL34	4.32E-46	-0.328495466	0.276	0.457	1.51E-41
PSENEN	3.70E-33	-0.329100569	0.405	0.524	1.29E-28
PGRMC1	9.54E-20	-0.329212321	0.557	0.589	3.33E-15
RPL26L1	8.08E-27	-0.329229126	0.527	0.566	2.82E-22
MDH2	1.41E-24	-0.329231347	0.796	0.777	4.91E-20
DCTN3	9.27E-39	-0.330963689	0.442	0.554	3.23E-34
TMEM150C	3.08E-33	-0.331955009	0.115	0.271	1.08E-28
TMUB1	2.45E-50	-0.332296808	0.34	0.518	8.54E-46
KIN	1.24E-51	-0.332757925	0.099	0.318	4.34E-47
SURF2	1.95E-39	-0.333264193	0.317	0.464	6.78E-35
UBE2D2	3.35E-34	-0.333683196	0.674	0.699	1.17E-29
TCEB1	2.46E-60	-0.333700901	0.762	0.787	8.59E-56
MTCH1	5.94E-17	-0.333752231	0.664	0.637	2.07E-12
NDUFA11	1.55E-31	-0.334047467	0.723	0.694	5.42E-27
ARL6IP1	5.84E-13	-0.334322406	0.602	0.598	2.04E-08
SMIM7	7.08E-47	-0.334667857	0.374	0.528	2.47E-42
JOSD2	9.34E-49	-0.334702038	0.317	0.494	3.26E-44
TMEM173	1.48E-42	-0.334846991	0.281	0.452	5.15E-38
DSG2	3.10E-21	-0.335243565	0.348	0.439	1.08E-16
PSMC6	6.18E-27	-0.335276456	0.472	0.544	2.15E-22
SLC25A39	4.87E-25	-0.335464768	0.655	0.655	1.70E-20
TSC22D4	1.35E-38	-0.335835338	0.321	0.474	4.70E-34
RALGAPA2	1.76E-16	-0.336137246	0.279	0.364	6.15E-12
RANBP1	1.65E-24	-0.336261403	0.683	0.682	5.76E-20
UFD1L	2.71E-39	-0.336418898	0.369	0.504	9.45E-35
PGAM1	6.97E-19	-0.336504226	0.662	0.65	2.43E-14
PLPP2	1.33E-15	-0.336782194	0.547	0.543	4.64E-11
SBDS	1.82E-23	-0.336805762	0.629	0.633	6.34E-19
PFN2	1.02E-10	-0.337417002	0.423	0.439	3.55E-06
EIF2S1	6.92E-21	-0.337580313	0.345	0.433	2.41E-16
LSM5	7.49E-43	-0.337757358	0.644	0.695	2.61E-38
EMC4	1.01E-24	-0.338509548	0.603	0.628	3.53E-20
PSMB3	1.06E-30	-0.339156168	0.745	0.719	3.69E-26
B2M	5.33E-34	-0.339503755	0.978	0.972	1.86E-29
ACTB	2.26E-40	-0.340620492	0.975	0.98	7.89E-36
TATDN1	6.15E-34	-0.340640261	0.353	0.482	2.15E-29
CCDC85B	2.97E-58	-0.341002235	0.281	0.495	1.03E-53
RAC3	4.06E-16	-0.341497141	0.344	0.409	1.42E-11
EIF4H	7.52E-35	-0.341549676	0.588	0.644	2.62E-30
TECR	3.75E-32	-0.34245624	0.512	0.577	1.31E-27
PSMB7	2.32E-29	-0.342932023	0.605	0.632	8.10E-25
MRPS34	2.28E-35	-0.343521055	0.675	0.697	7.96E-31
AP3S1	2.01E-26	-0.344110527	0.556	0.604	7.00E-22
SPON2	5.98E-67	-0.344119599	0.019	0.263	2.08E-62
ZNF117	5.26E-69	-0.344665586	0.111	0.382	1.83E-64
PRSS23	4.45E-33	-0.344927015	0.164	0.328	1.55E-28
EIF3G	1.70E-37	-0.345065467	0.604	0.644	5.94E-33
PSMB6	1.37E-28	-0.345595031	0.752	0.715	4.78E-24
C4BPA	8.31E-13	-0.345785569	0.219	0.295	2.90E-08
DST	1.79E-79	-0.345869924	0.022	0.306	6.23E-75
PDLIM1	3.49E-11	-0.346084271	0.44	0.443	1.22E-06
SERPINB1	1.48E-14	-0.3469094	0.613	0.612	5.18E-10
PPP2R3C	1.47E-35	-0.347295507	0.197	0.354	5.11E-31
YDJC	3.37E-55	-0.347571994	0.234	0.443	1.18E-50
HACD3	7.88E-14	-0.347585687	0.488	0.514	2.75E-09
LAGE3	1.10E-23	-0.348101418	0.606	0.61	3.82E-19
CLPP	9.60E-53	-0.348791895	0.31	0.486	3.35E-48
ANXA3	8.63E-38	-0.349559436	0.14	0.316	3.01E-33
S100A13	5.70E-09	-0.349574259	0.81	0.742	0.000198851
ZDHHC4	1.80E-29	-0.350040893	0.438	0.519	6.27E-25
KRCC1	2.90E-36	-0.350120087	0.241	0.395	1.01E-31
FAM162A	9.24E-27	-0.350283527	0.489	0.562	3.22E-22
EGFL7	2.52E-20	-0.35031716	0.442	0.506	8.79E-16
GUCY1A3	8.15E-51	-0.350341591	0.119	0.332	2.84E-46
CCM2	1.34E-49	-0.350392726	0.203	0.403	4.68E-45
DCTN6	9.55E-20	-0.352479774	0.288	0.378	3.33E-15
HSD17B10	2.08E-24	-0.352769385	0.525	0.559	7.24E-20
PSMB2	8.55E-18	-0.353380124	0.642	0.613	2.98E-13
LSM4	1.00E-33	-0.353444662	0.568	0.616	3.49E-29
DNPH1	4.80E-31	-0.353927731	0.57	0.597	1.67E-26
MRPL21	2.39E-39	-0.354349464	0.534	0.605	8.32E-35
RPS3	2.29E-75	-0.354471191	0.981	0.964	7.98E-71
YWHAB	7.28E-45	-0.354473985	0.775	0.759	2.54E-40
ATP5J2	8.90E-61	-0.356859798	0.837	0.845	3.10E-56
RPS5	9.43E-116	-0.357503399	0.961	0.958	3.29E-111
SCFD1	9.16E-34	-0.358295601	0.311	0.448	3.20E-29
MRPL13	1.29E-25	-0.358314534	0.56	0.589	4.49E-21
CDC37	3.23E-39	-0.359027845	0.43	0.545	1.13E-34
OCIAD1	4.25E-30	-0.359106513	0.636	0.661	1.48E-25
ARL16	8.75E-44	-0.359159938	0.312	0.474	3.05E-39
PDZD11	1.96E-45	-0.359305554	0.338	0.491	6.84E-41
LSM3	2.05E-55	-0.35999977	0.552	0.66	7.15E-51
PYCR1	1.42E-26	-0.360028654	0.526	0.57	4.96E-22
ACTN1	7.44E-26	-0.360498809	0.321	0.426	2.59E-21
RAN	3.46E-36	-0.361222564	0.804	0.794	1.21E-31
LLGL2	4.60E-30	-0.361515244	0.416	0.505	1.60E-25
EPDR1	1.35E-26	-0.362125173	0.252	0.375	4.71E-22
CSNK2B	4.27E-41	-0.362639195	0.605	0.642	1.49E-36
IGFBP4	1.19E-34	-0.363657918	0.213	0.373	4.14E-30
FDFT1	2.75E-20	-0.36441468	0.333	0.417	9.57E-16
EIF3F	6.47E-41	-0.365346394	0.686	0.704	2.26E-36
EMC3	1.80E-45	-0.36565505	0.333	0.487	6.28E-41
DERL1	3.30E-35	-0.366247277	0.381	0.496	1.15E-30
ZNF706	4.70E-25	-0.366907578	0.732	0.705	1.64E-20
LAMP1	3.91E-10	-0.367019548	0.679	0.632	1.37E-05
CPD	7.25E-25	-0.36733302	0.366	0.462	2.53E-20
TMEM208	3.81E-48	-0.367991788	0.615	0.678	1.33E-43
LAMP2	3.04E-17	-0.368185502	0.496	0.523	1.06E-12
RPL8	1.27E-28	-0.368567105	0.989	0.978	4.43E-24
SKAP2	4.31E-55	-0.368753723	0.191	0.418	1.50E-50
RPLP1	1.06E-83	-0.370008525	0.995	0.99	3.68E-79
TMEM219	2.05E-35	-0.370085168	0.651	0.685	7.13E-31
DDRGK1	6.80E-40	-0.370180955	0.462	0.57	2.37E-35
H2AFY	3.62E-34	-0.370330239	0.604	0.638	1.26E-29
SUMO2	4.96E-85	-0.37073251	0.855	0.88	1.73E-80
RPS27A	2.05E-150	-0.371410853	0.976	0.976	7.15E-146
RHOV	5.21E-69	-0.372221355	0.076	0.339	1.82E-64
CAMK2N1	7.85E-81	-0.372252665	0.047	0.334	2.74E-76
TIMM9	3.55E-41	-0.372304744	0.414	0.54	1.24E-36
RPS23	4.11E-93	-0.373430032	0.976	0.963	1.43E-88
DYNLRB1	8.05E-33	-0.37382481	0.752	0.742	2.81E-28
TSTD1	1.88E-45	-0.374604	0.791	0.788	6.54E-41
ACTG1	3.94E-44	-0.376529114	0.934	0.947	1.37E-39
TUBA4A	2.80E-14	-0.377099694	0.428	0.468	9.78E-10
RAB11A	8.02E-38	-0.377990399	0.599	0.652	2.80E-33
CCDC25	1.22E-40	-0.378982689	0.238	0.408	4.24E-36
ARL5A	1.08E-42	-0.379379837	0.339	0.493	3.78E-38
UFC1	9.65E-45	-0.379811702	0.704	0.722	3.37E-40
RPL18A	3.20E-95	-0.381563783	0.974	0.968	1.12E-90
PDCD5	3.78E-66	-0.38198723	0.487	0.639	1.32E-61
WHSC1L1	8.37E-18	-0.381995126	0.436	0.489	2.92E-13
NUDT8	4.81E-50	-0.384070349	0.231	0.42	1.68E-45
NOL3	5.60E-30	-0.385265284	0.447	0.543	1.95E-25
UBE2V2	1.09E-50	-0.38558887	0.329	0.502	3.82E-46
SCOC	1.30E-22	-0.388769119	0.575	0.601	4.52E-18
MRPL12	1.01E-52	-0.389156171	0.565	0.644	3.51E-48
MRPS33	2.78E-64	-0.389475933	0.557	0.672	9.69E-60
SPINT1	5.50E-44	-0.389936777	0.581	0.668	1.92E-39
ID1	4.28E-09	-0.391209916	0.474	0.516	0.000149105
UBE2L3	1.52E-27	-0.392435245	0.689	0.688	5.29E-23
DAD1	3.38E-33	-0.392737851	0.757	0.755	1.18E-28
PSMD7	8.54E-36	-0.393213547	0.612	0.641	2.98E-31
SSNA1	2.94E-44	-0.393474556	0.501	0.598	1.03E-39
POLR3GL	1.26E-79	-0.393682555	0.138	0.424	4.40E-75
CYSTM1	6.47E-11	-0.394467648	0.658	0.61	2.26E-06
TUBB	2.82E-19	-0.394838098	0.611	0.645	9.83E-15
APOPT1	9.39E-40	-0.394907052	0.382	0.507	3.27E-35
TUBB2A	2.12E-25	-0.395538614	0.298	0.406	7.39E-21
PKM	3.15E-38	-0.395548818	0.878	0.886	1.10E-33
COX5A	9.78E-65	-0.396382295	0.768	0.786	3.41E-60
GPAT4	3.58E-32	-0.397240543	0.187	0.339	1.25E-27
MCTS1	7.10E-58	-0.397287393	0.425	0.578	2.48E-53
CAST	1.18E-48	-0.397334944	0.642	0.699	4.11E-44
VDAC3	9.21E-51	-0.398394703	0.31	0.491	3.21E-46
POLE4	8.13E-47	-0.398611155	0.447	0.56	2.83E-42
ELF3	8.31E-23	-0.399809942	0.847	0.847	2.90E-18
HS3ST1	7.85E-33	-0.399969485	0.19	0.339	2.74E-28
EMP3	6.85E-76	-0.401274137	0.043	0.321	2.39E-71
SUGT1	2.13E-44	-0.401344917	0.242	0.431	7.42E-40
ENO1	7.88E-37	-0.401426799	0.908	0.9	2.75E-32
ADM	1.49E-31	-0.401904766	0.141	0.297	5.21E-27
APOE	4.89E-38	-0.40215955	0.292	0.44	1.71E-33
TIMM13	4.05E-74	-0.402396987	0.599	0.7	1.41E-69
BCAP31	1.38E-40	-0.404076199	0.742	0.746	4.80E-36
CIB1	2.67E-31	-0.404772144	0.75	0.736	9.31E-27
SH2D4A	1.13E-50	-0.404854158	0.117	0.326	3.93E-46
TPM4	5.74E-52	-0.405294268	0.375	0.543	2.00E-47
ASL	1.73E-66	-0.40599145	0.242	0.471	6.03E-62
MRPL51	8.53E-63	-0.406709437	0.79	0.787	2.97E-58
RPL32	1.35E-155	-0.407221068	0.97	0.971	4.70E-151
WBSCR22	2.82E-38	-0.407373798	0.631	0.665	9.82E-34
RNASEH2C	2.63E-64	-0.407581584	0.365	0.547	9.19E-60
CTSC	3.12E-21	-0.408334251	0.55	0.567	1.09E-16
CNIH4	7.07E-58	-0.409313862	0.609	0.685	2.47E-53
TXNIP	2.77E-24	-0.409370244	0.283	0.419	9.66E-20
RPS2	5.62E-93	-0.410356894	0.983	0.977	1.96E-88
MTPN	9.06E-59	-0.411636558	0.435	0.587	3.16E-54
RAD23A	6.17E-48	-0.412528957	0.545	0.621	2.15E-43
ID3	1.74E-34	-0.413830685	0.194	0.358	6.07E-30
H3F3B	2.29E-80	-0.413863193	0.912	0.949	7.97E-76
CXCL8	8.95E-40	-0.414016619	0.223	0.421	3.12E-35
HN1	7.83E-44	-0.414121326	0.748	0.773	2.73E-39
RBM8A	1.64E-62	-0.414608106	0.719	0.746	5.71E-58
ALKBH7	1.07E-55	-0.414880588	0.47	0.593	3.74E-51
STEAP1	1.30E-97	-0.416518824	0.012	0.337	4.52E-93
NDUFB5	2.10E-48	-0.416765863	0.551	0.628	7.32E-44
AAMDC	1.40E-51	-0.41743445	0.277	0.467	4.88E-47
ATP5O	1.14E-55	-0.419342233	0.755	0.761	3.97E-51
CYBA	9.07E-66	-0.420567982	0.842	0.829	3.16E-61
PPP1CA	6.81E-63	-0.421152312	0.629	0.697	2.37E-58
GMDS	9.46E-22	-0.42267242	0.135	0.262	3.30E-17
COX6B1	1.95E-54	-0.423003395	0.845	0.829	6.82E-50
ZFP36L2	8.29E-21	-0.423548965	0.465	0.518	2.89E-16
PSMC5	9.59E-59	-0.423984083	0.572	0.655	3.35E-54
SMC4	1.78E-08	-0.424936549	0.391	0.408	0.000619466
IER2	1.11E-31	-0.425806749	0.619	0.663	3.87E-27
RPS7	1.17E-136	-0.426259961	0.974	0.961	4.10E-132
BLVRB	1.66E-50	-0.426761868	0.596	0.676	5.79E-46
LINC01420	9.42E-53	-0.426998524	0.462	0.592	3.29E-48
BLOC1S1	8.15E-42	-0.427541257	0.646	0.667	2.84E-37
COX4I1	9.85E-54	-0.427949712	0.895	0.865	3.43E-49
ITGB4	2.58E-38	-0.429211575	0.15	0.321	9.01E-34
NEU1	5.14E-30	-0.429405258	0.458	0.543	1.79E-25
VOPP1	8.36E-37	-0.429421904	0.306	0.448	2.92E-32
RNF7	9.61E-52	-0.429593874	0.665	0.697	3.35E-47
SYNGR2	1.08E-51	-0.431598355	0.654	0.698	3.75E-47
CAPN8	2.77E-88	-0.431831442	0.058	0.373	9.65E-84
EIF1	4.19E-52	-0.432969714	0.953	0.964	1.46E-47
ACP1	1.37E-50	-0.433369551	0.655	0.689	4.78E-46
PDAP1	2.37E-53	-0.434934131	0.663	0.699	8.25E-49
TBCB	8.29E-50	-0.436848075	0.415	0.553	2.89E-45
CAPS	2.53E-65	-0.437051669	0.135	0.385	8.81E-61
MPC2	7.55E-56	-0.437640469	0.674	0.718	2.63E-51
SF3B5	1.85E-60	-0.438477035	0.494	0.619	6.46E-56
FNTA	9.69E-70	-0.438888693	0.203	0.458	3.38E-65
NAA10	7.84E-39	-0.438943228	0.548	0.591	2.73E-34
SRI	4.08E-30	-0.440064306	0.722	0.712	1.42E-25
GOLT1A	7.37E-28	-0.440663832	0.276	0.398	2.57E-23
SYPL1	2.20E-43	-0.441131262	0.545	0.623	7.67E-39
PSMB1	1.37E-38	-0.444014488	0.653	0.674	4.79E-34
TMEM123	1.27E-71	-0.44402138	0.59	0.715	4.45E-67
NUDT5	4.06E-41	-0.444701191	0.373	0.511	1.42E-36
NDUFA13	3.92E-55	-0.447263092	0.49	0.607	1.37E-50
ASNS	5.55E-45	-0.44843037	0.092	0.287	1.94E-40
SNX6	1.19E-50	-0.449846272	0.43	0.57	4.14E-46
UXT	1.72E-58	-0.450349969	0.579	0.654	5.99E-54
VEGFA	7.85E-18	-0.450684914	0.494	0.546	2.74E-13
MAP1B	7.25E-89	-0.450926627	0.016	0.324	2.53E-84
CARHSP1	5.17E-52	-0.452916298	0.455	0.591	1.80E-47
PGLS	3.26E-61	-0.453577027	0.433	0.573	1.14E-56
UQCRH	4.12E-85	-0.453729899	0.876	0.881	1.44E-80
RAB25	6.72E-55	-0.453825067	0.689	0.731	2.34E-50
POLR2I	1.20E-50	-0.454182719	0.591	0.638	4.18E-46
AP1S1	1.79E-49	-0.455165611	0.577	0.651	6.23E-45
VTI1B	1.30E-46	-0.45790504	0.489	0.584	4.53E-42
GTF3C6	1.09E-69	-0.457933694	0.502	0.629	3.80E-65
CNIH1	6.91E-57	-0.458462135	0.445	0.579	2.41E-52
BRK1	2.14E-92	-0.45900811	0.731	0.781	7.46E-88
NDUFS6	3.53E-61	-0.459133474	0.865	0.862	1.23E-56
EIF3K	5.65E-78	-0.459277829	0.751	0.777	1.97E-73
TFPI	8.66E-38	-0.460286836	0.291	0.444	3.02E-33
YBX1	1.46E-50	-0.460498433	0.814	0.82	5.09E-46
FTH1	8.47E-15	-0.461117685	0.999	0.998	2.95E-10
NDUFB9	2.52E-39	-0.461153968	0.839	0.805	8.79E-35
GTF3A	3.21E-62	-0.461496538	0.493	0.618	1.12E-57
MRFAP1	2.43E-51	-0.46152512	0.65	0.7	8.48E-47
MT1F	1.82E-43	-0.462851965	0.188	0.376	6.35E-39
MT1E	1.34E-09	-0.463006239	0.673	0.6	4.66E-05
AGPAT2	2.77E-43	-0.463848751	0.626	0.67	9.66E-39
JTB	2.98E-86	-0.463887307	0.84	0.852	1.04E-81
NDUFB2	2.31E-78	-0.465023799	0.846	0.846	8.06E-74
MARCKSL1	5.27E-51	-0.465528993	0.723	0.775	1.84E-46
TP53TG1	6.18E-50	-0.465639439	0.211	0.4	2.16E-45
CDA	1.66E-26	-0.465934929	0.137	0.266	5.79E-22
IFRD1	1.15E-37	-0.46651541	0.437	0.559	3.99E-33
RPL4	6.49E-102	-0.466883335	0.913	0.903	2.26E-97
MZT2A	2.44E-55	-0.466994616	0.684	0.716	8.53E-51
MUC1	7.71E-66	-0.467417859	0.832	0.844	2.69E-61
MRPL15	1.13E-88	-0.468014747	0.198	0.495	3.93E-84
NHP2	3.53E-73	-0.470941889	0.712	0.76	1.23E-68
SHFM1	8.92E-138	-0.47164504	0.855	0.885	3.11E-133
LY96	1.99E-122	-0.472335046	0.035	0.432	6.93E-118
ATP5H	7.47E-105	-0.47269498	0.807	0.828	2.60E-100
RPL19	7.88E-136	-0.472829131	0.973	0.971	2.75E-131
SCARB2	4.73E-56	-0.474283781	0.447	0.581	1.65E-51
MGST3	2.32E-61	-0.475922627	0.717	0.754	8.09E-57
ITM2B	1.84E-55	-0.476163221	0.819	0.833	6.41E-51
RTN4	9.85E-64	-0.476204994	0.727	0.763	3.44E-59
SDR16C5	1.02E-66	-0.476385508	0.138	0.386	3.54E-62
PON3	1.91E-25	-0.480079388	0.263	0.377	6.64E-21
SCP2	4.06E-26	-0.481696863	0.72	0.724	1.42E-21
ATP6V1F	1.95E-117	-0.482718285	0.766	0.812	6.82E-113
LMAN2	2.41E-83	-0.483893474	0.721	0.789	8.39E-79
HIST1H2BD	2.37E-50	-0.484334683	0.262	0.443	8.27E-46
TSPAN4	8.12E-69	-0.484435595	0.157	0.414	2.83E-64
FKBP8	1.08E-70	-0.485918784	0.539	0.652	3.76E-66
DDIT4	1.29E-40	-0.486495238	0.237	0.426	4.50E-36
FAM50A	1.42E-64	-0.486724812	0.449	0.59	4.95E-60
BLVRA	1.41E-50	-0.487646378	0.481	0.597	4.92E-46
SPAG4	8.37E-49	-0.488075742	0.109	0.31	2.92E-44
PRDX2	3.56E-63	-0.488667872	0.732	0.759	1.24E-58
POP7	4.15E-82	-0.489358351	0.365	0.582	1.45E-77
NDUFB7	1.59E-89	-0.490553337	0.724	0.766	5.56E-85
HIGD2A	5.69E-70	-0.492297703	0.694	0.739	1.98E-65
BRI3	7.66E-37	-0.494025739	0.8	0.781	2.67E-32
PLA2G16	2.84E-58	-0.494076249	0.547	0.639	9.89E-54
HOOK2	1.01E-49	-0.49456527	0.438	0.58	3.51E-45
KRT10	1.63E-80	-0.494957752	0.756	0.779	5.68E-76
BET1	1.55E-55	-0.495727189	0.337	0.508	5.42E-51
TRPS1	1.75E-66	-0.49809224	0.025	0.268	6.11E-62
MUC5B	3.58E-14	-0.49888572	0.272	0.332	1.25E-09
ZKSCAN1	3.89E-83	-0.50090489	0.21	0.493	1.36E-78
ATP6V1D	1.80E-62	-0.50118136	0.461	0.598	6.26E-58
PSMC2	7.04E-70	-0.501762459	0.309	0.525	2.46E-65
IFT22	1.22E-77	-0.501824416	0.343	0.557	4.26E-73
AKR1C3	2.65E-17	-0.501827064	0.584	0.345	9.23E-13
TAF7	3.04E-81	-0.503089869	0.347	0.585	1.06E-76
CD9	1.30E-09	-0.504989434	0.865	0.85	4.54E-05
MTDH	2.04E-23	-0.506912566	0.785	0.754	7.10E-19
EIF3H	1.29E-82	-0.507503062	0.76	0.806	4.50E-78
MET	6.85E-76	-0.508132844	0.087	0.379	2.39E-71
PDZK1IP1	2.31E-30	-0.508332674	0.475	0.526	8.07E-26
COPE	1.05E-80	-0.509531015	0.628	0.712	3.67E-76
ARHGDIB	1.75E-60	-0.510649151	0.567	0.682	6.09E-56
7-Sep	2.61E-51	-0.511498542	0.578	0.673	9.11E-47
ATP6V0E1	1.37E-85	-0.51237379	0.819	0.864	4.77E-81
FLNA	7.77E-08	-0.513903793	0.385	0.383	0.00270879
ARGLU1	1.50E-66	-0.516108199	0.367	0.573	5.23E-62
HEBP2	1.14E-77	-0.525670917	0.575	0.674	3.97E-73
RASSF7	6.65E-66	-0.52676176	0.407	0.582	2.32E-61
SSR2	1.35E-87	-0.527085366	0.797	0.835	4.72E-83
RHOC	9.23E-80	-0.527860779	0.599	0.698	3.22E-75
TMEM147	1.73E-101	-0.528354493	0.593	0.717	6.02E-97
CD151	2.81E-68	-0.528857378	0.714	0.77	9.79E-64
KCNJ15	3.70E-64	-0.530090473	0.034	0.273	1.29E-59
SLC25A5	1.60E-75	-0.531273543	0.753	0.773	5.56E-71
TMEM141	1.90E-72	-0.531879311	0.553	0.676	6.64E-68
CD44	1.02E-73	-0.531880379	0.157	0.426	3.56E-69
CIRBP	1.81E-75	-0.534281421	0.665	0.752	6.32E-71
SMIM19	5.91E-96	-0.534500413	0.182	0.49	2.06E-91
ARL4A	8.12E-84	-0.534665996	0.241	0.508	2.83E-79
NAMPT	8.74E-47	-0.535052249	0.636	0.701	3.05E-42
TRIP6	1.00E-57	-0.535164592	0.47	0.604	3.50E-53
FKBP3	7.80E-46	-0.536730408	0.539	0.616	2.72E-41
RPS14	2.59E-136	-0.538795578	0.982	0.973	9.02E-132
STRA13	1.75E-67	-0.539031829	0.608	0.695	6.09E-63
RPS4X	5.48E-89	-0.541896523	0.981	0.977	1.91E-84
MAL2	2.08E-52	-0.541975054	0.83	0.814	7.26E-48
ATP5D	7.52E-111	-0.543127334	0.699	0.769	2.62E-106
EIF3E	4.18E-62	-0.543672989	0.799	0.823	1.46E-57
CAPG	8.64E-74	-0.543863895	0.231	0.482	3.01E-69
CAPZA2	7.35E-56	-0.547267623	0.586	0.663	2.56E-51
BTF3	2.69E-136	-0.548478759	0.897	0.905	9.38E-132
MT2A	9.87E-16	-0.548554023	0.768	0.716	3.44E-11
TMSB4X	6.45E-133	-0.549160186	0.979	0.995	2.25E-128
SSBP1	1.29E-97	-0.549934317	0.684	0.772	4.49E-93
PSMA3	2.26E-50	-0.551667824	0.632	0.674	7.87E-46
TUBA1A	2.48E-53	-0.552042802	0.244	0.447	8.65E-49
GADD45GIP1	1.72E-115	-0.554076288	0.648	0.756	6.01E-111
RND3	2.53E-60	-0.556589115	0.105	0.345	8.81E-56
TNNT1	1.69E-101	-0.558840606	0.025	0.363	5.91E-97
LSM1	2.65E-63	-0.559418339	0.352	0.537	9.25E-59
LINC00998	4.86E-84	-0.563394788	0.328	0.569	1.70E-79
H2AFJ	1.04E-75	-0.564179091	0.598	0.697	3.64E-71
TPT1	1.33E-179	-0.564672441	0.963	0.965	4.63E-175
EEF2	2.06E-124	-0.565097315	0.828	0.86	7.17E-120
TUBA1B	1.24E-37	-0.565148226	0.714	0.748	4.33E-33
LAMB3	1.08E-123	-0.565274832	0.083	0.476	3.76E-119
ASPH	1.71E-27	-0.565603727	0.489	0.552	5.98E-23
UBA52	2.28E-188	-0.565930342	0.917	0.932	7.95E-184
H2AFZ	2.24E-68	-0.56837284	0.742	0.79	7.83E-64
NDUFS5	7.61E-100	-0.571349946	0.831	0.868	2.65E-95
GBAS	1.16E-65	-0.572691464	0.509	0.636	4.03E-61
DBI	2.98E-88	-0.57513121	0.742	0.794	1.04E-83
HILPDA	5.78E-36	-0.57581901	0.159	0.336	2.02E-31
FAM3C	1.39E-72	-0.577492745	0.655	0.726	4.85E-68
CTSB	3.94E-69	-0.57923667	0.631	0.715	1.37E-64
ARPC1A	2.12E-85	-0.579674385	0.666	0.749	7.40E-81
HINT1	1.00E-97	-0.580027803	0.895	0.903	3.49E-93
SDCBP	5.17E-92	-0.580869948	0.392	0.625	1.80E-87
CUTA	2.95E-125	-0.581428489	0.627	0.761	1.03E-120
TMED9	1.81E-98	-0.583500433	0.762	0.831	6.33E-94
CLTB	8.63E-93	-0.58570186	0.549	0.676	3.01E-88
CKLF	1.04E-92	-0.587005803	0.272	0.546	3.61E-88
OAZ1	2.65E-186	-0.587179699	0.886	0.92	9.24E-182
RPL7A	4.91E-186	-0.587205878	0.954	0.959	1.71E-181
TMEM205	4.85E-104	-0.591748045	0.47	0.672	1.69E-99
SPINT2	5.65E-113	-0.591749974	0.854	0.887	1.97E-108
PON2	5.86E-63	-0.592341652	0.525	0.651	2.04E-58
RHEB	1.25E-99	-0.593144384	0.767	0.806	4.35E-95
GPX4	1.76E-83	-0.59625703	0.819	0.875	6.14E-79
TPM1	1.69E-84	-0.600859334	0.436	0.619	5.89E-80
CLDN4	1.25E-104	-0.601703091	0.816	0.862	4.36E-100
MRPL36	7.38E-79	-0.602526762	0.659	0.73	2.57E-74
NDUFB10	6.93E-123	-0.606917332	0.751	0.808	2.42E-118
MARCKS	1.83E-133	-0.607904872	0.073	0.483	6.39E-129
ALDOA	3.04E-119	-0.608542719	0.916	0.952	1.06E-114
SEPP1	2.16E-68	-0.609524162	0.364	0.56	7.54E-64
TMSB10	2.29E-93	-0.611913503	0.984	0.987	7.98E-89
NDUFS7	1.11E-114	-0.612190404	0.419	0.646	3.87E-110
S100A11	3.75E-88	-0.614891792	0.95	0.94	1.31E-83
FIS1	2.94E-120	-0.615183459	0.761	0.813	1.02E-115
EGFR	2.48E-73	-0.615616394	0.228	0.476	8.66E-69
SMAGP	8.48E-96	-0.616221539	0.153	0.462	2.96E-91
DHRS7	2.83E-108	-0.617011269	0.295	0.581	9.86E-104
GNB2	5.17E-106	-0.617773376	0.712	0.78	1.80E-101
BNIP3L	9.42E-35	-0.621721407	0.551	0.602	3.29E-30
GGCT	4.40E-68	-0.622658401	0.559	0.667	1.53E-63
SEC61G	1.93E-79	-0.62665627	0.879	0.863	6.74E-75
SUB1	4.71E-157	-0.629416598	0.821	0.869	1.64E-152
TSPAN13	7.41E-53	-0.629960981	0.691	0.729	2.58E-48
PLP2	1.51E-65	-0.633317752	0.634	0.694	5.27E-61
COPS6	2.00E-105	-0.636686565	0.58	0.721	6.96E-101
CCT6A	7.34E-56	-0.637182205	0.656	0.708	2.56E-51
GLRX	1.76E-43	-0.640515323	0.346	0.495	6.14E-39
ANAPC11	1.54E-167	-0.641878457	0.803	0.855	5.37E-163
RPL9	7.60E-187	-0.643823068	0.968	0.972	2.65E-182
SLC25A37	5.97E-22	-0.645886771	0.548	0.588	2.08E-17
UPP1	3.73E-73	-0.647334328	0.312	0.532	1.30E-68
FAM177A1	1.88E-21	-0.648871656	0.761	0.748	6.55E-17
WFDC3	4.71E-60	-0.654232919	0.064	0.306	1.64E-55
PGM2L1	9.63E-99	-0.66499256	0.218	0.518	3.36E-94
CALM1	1.49E-77	-0.668309994	0.83	0.846	5.21E-73
RPS20	8.35E-235	-0.6724944	0.956	0.975	2.91E-230
RPSA	2.91E-168	-0.675820728	0.924	0.929	1.02E-163
KRTCAP2	8.32E-151	-0.679000047	0.33	0.665	2.90E-146
EIF4EBP1	1.22E-117	-0.680787398	0.223	0.562	4.25E-113
DSP	4.13E-142	-0.682619997	0.098	0.522	1.44E-137
BUD31	8.96E-126	-0.684988362	0.627	0.76	3.12E-121
RPL7	1.30E-180	-0.696401384	0.974	0.969	4.53E-176
RAB2A	1.04E-125	-0.697008656	0.661	0.773	3.64E-121
SLC16A3	2.61E-108	-0.697908652	0.423	0.663	9.10E-104
ZNHIT1	6.48E-152	-0.698441827	0.745	0.819	2.26E-147
SARAF	1.34E-51	-0.709203304	0.648	0.704	4.68E-47
PRELID1	6.02E-147	-0.710477382	0.745	0.814	2.10E-142
CLIC1	2.91E-175	-0.711570035	0.798	0.861	1.01E-170
NDRG1	4.43E-09	-0.712617394	0.621	0.618	0.000154636
CCNI	3.33E-104	-0.71496088	0.807	0.853	1.16E-99
SNX3	4.25E-138	-0.721158935	0.595	0.745	1.48E-133
RPL10	3.83E-247	-0.724994173	0.986	0.993	1.33E-242
SH3BGRL3	4.09E-112	-0.728049356	0.771	0.817	1.43E-107
POLR2J	7.50E-120	-0.729461876	0.701	0.785	2.61E-115
LYPLA1	6.59E-118	-0.733848938	0.385	0.636	2.30E-113
FXYD3	4.37E-49	-0.73453529	0.503	0.609	1.52E-44
PGK1	1.12E-92	-0.746365892	0.773	0.826	3.89E-88
TCEA1	6.10E-123	-0.747291633	0.48	0.702	2.13E-118
LDHB	6.06E-82	-0.751217204	0.817	0.815	2.11E-77
NPM1	4.64E-175	-0.753208368	0.873	0.901	1.62E-170
TPI1	2.88E-193	-0.770210018	0.889	0.935	1.01E-188
GSTK1	2.32E-157	-0.772856132	0.23	0.613	8.11E-153
PTGS2	1.26E-82	-0.774652733	0.019	0.307	4.39E-78
RPS3A	2.12E-252	-0.780499139	0.965	0.969	7.41E-248
OCIAD2	3.31E-155	-0.782081391	0.76	0.829	1.16E-150
VSTM2L	5.94E-100	-0.791043259	0.161	0.489	2.07E-95
ZG16B	4.06E-83	-0.800170525	0.01	0.299	1.42E-78
RBM17	1.87E-98	-0.803553903	0.327	0.584	6.52E-94
RPL15	1.73E-284	-0.812403375	0.943	0.97	6.04E-280
LAMTOR4	8.96E-188	-0.831302465	0.614	0.802	3.12E-183
GDI2	2.76E-132	-0.838244288	0.392	0.676	9.61E-128
CALD1	1.28E-161	-0.838814611	0.006	0.471	4.45E-157
EGLN3	6.84E-109	-0.841133208	0.095	0.448	2.38E-104
SCAND1	7.33E-123	-0.84250606	0.534	0.709	2.56E-118
NFKBIA	4.60E-30	-0.843148078	0.793	0.8	1.60E-25
ERO1A	3.41E-63	-0.848173001	0.504	0.628	1.19E-58
MINOS1	7.75E-172	-0.850234758	0.442	0.716	2.70E-167
CRABP2	2.93E-92	-0.851868983	0.447	0.658	1.02E-87
RAC1	7.09E-270	-0.892357175	0.909	0.937	2.47E-265
RHOBTB3	1.44E-140	-0.892759894	0.179	0.569	5.03E-136
ARPC1B	1.79E-114	-0.90435777	0.829	0.864	6.25E-110
S100A2	8.38E-51	-0.916751738	0.099	0.311	2.92E-46
S100A16	8.58E-113	-0.918587097	0.66	0.753	2.99E-108
LDHA	5.71E-161	-0.928704145	0.805	0.878	1.99E-156
PERP	3.30E-161	-0.943162635	0.559	0.756	1.15E-156
ATP5C1	5.73E-124	-0.987813978	0.573	0.74	2.00E-119
SPINK5	5.21E-54	-1.00146463	0.079	0.302	1.82E-49
MT1X	1.19E-11	-1.019710646	0.539	0.512	4.15E-07
NET1	2.58E-144	-1.023994409	0.195	0.581	9.00E-140
MMP7	8.49E-115	-1.032803491	0.009	0.379	2.96E-110
S100A6	8.78E-86	-1.039952644	0.958	0.985	3.06E-81
ANXA2	8.18E-236	-1.043775017	0.836	0.907	2.85E-231
ZFP36L1	1.36E-168	-1.071818236	0.673	0.815	4.74E-164
VIM	1.12E-140	-1.080500084	0.273	0.623	3.89E-136
GAPDH	0	-1.085237619	0.957	0.978	0
KLF6	1.51E-49	-1.105169767	0.626	0.691	5.28E-45
TIMP1	4.89E-193	-1.137979629	0.53	0.815	1.71E-188
ANXA1	8.74E-132	-1.209562097	0.141	0.536	3.05E-127
CHCHD2	4.75E-270	-1.214414788	0.921	0.944	1.66E-265
KRT19	2.05E-157	-1.225171053	0.847	0.891	7.15E-153
AKR1B1	8.14E-21	-1.266462807	0.31	0.385	2.84E-16
LGALS1	8.58E-185	-1.345550429	0.254	0.688	2.99E-180
IGFBP3	2.63E-66	-1.361944942	0.162	0.415	9.17E-62
S100A10	1.19E-265	-1.426597337	0.805	0.939	4.15E-261
CST6	2.00E-18	-1.476778427	0.185	0.282	6.98E-14
LGALS3	1.82E-200	-1.503350625	0.755	0.854	6.34E-196
DEFB1	5.79E-94	-2.11984157	0.037	0.351	2.02E-89
S100A4	1.52E-46	-2.175842595	0.355	0.486	5.29E-42
HPGD	7.25E-252	-2.92558808	0.023	0.633	2.53E-247
