# Supplementary material for: Single-cell transcriptome analysis demonstrates inter-patient and intra-tumor heterogeneity in primary and metastatic lung adenocarcinoma
Source: Aging (Albany NY). 2020 Nov 10;12(21):21559–81. doi: 10.18632/aging.103945 (PMC7695431; doi:10.18632/aging.103945)
Supplement: Supplementary Table 4 [file aging-12-103945-s005..txt]

Supplementary Table 4. GSVA scores for different tumor samples.
Group	HALLMARK_TNFA_SIGNALING_VIA_NFKB	HALLMARK_HYPOXIA	HALLMARK_CHOLESTEROL_HOMEOSTASIS	HALLMARK_MITOTIC_SPINDLE	HALLMARK_WNT_BETA_CATENIN_SIGNALING	HALLMARK_TGF_BETA_SIGNALING	HALLMARK_IL6_JAK_STAT3_SIGNALING	HALLMARK_DNA_REPAIR	HALLMARK_G2M_CHECKPOINT	HALLMARK_APOPTOSIS	HALLMARK_NOTCH_SIGNALING	HALLMARK_ADIPOGENESIS	HALLMARK_ESTROGEN_RESPONSE_EARLY	HALLMARK_ESTROGEN_RESPONSE_LATE	HALLMARK_ANDROGEN_RESPONSE	HALLMARK_MYOGENESIS	HALLMARK_PROTEIN_SECRETION	HALLMARK_INTERFERON_ALPHA_RESPONSE	HALLMARK_INTERFERON_GAMMA_RESPONSE	HALLMARK_APICAL_JUNCTION	HALLMARK_APICAL_SURFACE	HALLMARK_HEDGEHOG_SIGNALING	HALLMARK_COMPLEMENT	HALLMARK_UNFOLDED_PROTEIN_RESPONSE	HALLMARK_PI3K_AKT_MTOR_SIGNALING	HALLMARK_MTORC1_SIGNALING	HALLMARK_E2F_TARGETS	HALLMARK_MYC_TARGETS_V1	HALLMARK_MYC_TARGETS_V2	HALLMARK_EPITHELIAL_MESENCHYMAL_TRANSITION	HALLMARK_INFLAMMATORY_RESPONSE	HALLMARK_XENOBIOTIC_METABOLISM	HALLMARK_FATTY_ACID_METABOLISM	HALLMARK_OXIDATIVE_PHOSPHORYLATION	HALLMARK_GLYCOLYSIS	HALLMARK_REACTIVE_OXYGEN_SPECIES_PATHWAY	HALLMARK_P53_PATHWAY	HALLMARK_UV_RESPONSE_UP	HALLMARK_UV_RESPONSE_DN	HALLMARK_ANGIOGENESIS	HALLMARK_HEME_METABOLISM	HALLMARK_COAGULATION	HALLMARK_IL2_STAT5_SIGNALING	HALLMARK_BILE_ACID_METABOLISM	HALLMARK_PEROXISOME	HALLMARK_ALLOGRAFT_REJECTION	HALLMARK_SPERMATOGENESIS	HALLMARK_KRAS_SIGNALING_UP	HALLMARK_KRAS_SIGNALING_DN
b120703409371868	Bone Metastasis	0.0709673766240998	0.0840489067628733	0.116007165573535	-0.103075141836263	0.159168145813183	-0.277792733285234	0.103189945983465	0.000127000409985478	-0.052657820228697	0.110815599717379	-0.00319059691740445	-0.0199264814865826	-0.0325283752174752	-0.00789305982816954	0.023785285544179	0.0132563494109711	-0.317011230173442	-0.13417953993341	-0.121510770480505	-0.181427247751063	-0.0522052511702656	0.0538218287239002	0.132099414580009	-0.151204671873882	-0.134127592792619	-0.136055305405781	-0.101644873051563	-0.236130023090305	-0.376748589078044	0.030999860084725	0.0329647152267347	0.0284274700780711	-0.0416759723341883	0.0630784033531741	-0.0452746012426679	0.150244306803614	0.0483499007805172	-0.204649105770786	0.0471054096834842	-0.0588112111393646	0.0559837003370156	0.114098915423671	0.026787127486827	-0.177187280806917	-0.177562987272029	-0.0807676378883914	0.00347705191482428	0.112813047688592
b120726897146102	Bone Metastasis	-0.369751108204785	-0.176311994443333	-0.212936955938417	0.0736261180444975	-0.230697156984403	-0.172432167863419	-0.0458083262115557	-0.00570476475971471	-0.02520421209065	-0.172876625131104	-0.162723747832517	0.0167993199577782	-0.363274179870725	-0.337258586297591	-0.106302657808843	-0.0684659677495548	-0.114089713291265	-0.305426809357066	-0.222407053216309	-0.18907064574434	0.230622767813572	-0.0937847309389166	-0.0679097237477384	-0.147915216680257	-0.0662576192960913	-0.00491602343442032	-0.0735541323437987	0.136196861087986	0.0945621410968188	-0.235666116342482	-0.00755284384685775	-0.122622288957701	-0.141476186066814	0.11407365799961	-0.220517621080093	-0.169035932771543	-0.0695846738450464	-0.273634073213508	-0.186404720100556	-0.188922974956307	-0.0711739011595012	-0.181181918152174	-0.0655607863879334	0.0552815142532881	-0.138104449882936	0.0719456934439204	-0.211600173119847	-0.168332910255398
b120726943091998	Bone Metastasis	-0.149978793949453	-0.0961796614544948	0.282324447570439	0.0327027022852252	-0.372284610956364	-0.303978583441176	0.0358434503731523	-0.229448495164165	-0.0768232283132355	-0.0472818115520308	-0.0777490415985148	-0.0207441988683195	-0.0562785814124633	0.000957065419965458	0.132075444655618	0.0145959786871787	-0.00482839393808054	0.275283911339685	0.0578711475637934	-0.0114427057010604	0.0227984094837222	-0.0488575025738902	0.0942505068029717	0.0146414369104996	-0.268366017575366	0.0853002816530165	-0.182242488504678	-0.285532679311699	-0.194207013275837	0.0796399947135681	-0.004577363650795	0.106331110933687	-0.0233018964230197	-0.357753505150376	-0.178020464409779	-0.145298757124557	0.00361507699546976	-0.0425879600479056	0.0483726260872719	-0.149128377050613	0.0871156916237737	0.298229998955709	0.114715608438379	0.154357787872862	0.122369143969923	0.117279381723765	-0.21885053902626	0.023342035079772
b120772933639526	Bone Metastasis	-0.468937961540914	-0.300286990413271	-0.157784233987763	0.00861285629157579	-0.143532874252473	-0.136047414561586	-0.218601799047602	-0.000926886830590751	-0.0912053352160129	-0.280007019141935	0.0256916160841407	-0.155846372389384	-0.0801572460475883	-0.0782144935232901	-0.278179445276681	-0.11458153830634	-0.211755597162339	0.0586677721386715	-0.175014553377513	-0.0536026919303637	-0.0913675999679382	-0.579088575292607	0.0356001717537674	-0.112358796907286	-0.00951912256620105	-0.228039800631487	0.0359243131170238	0.173403949043897	0.20478186037384	-0.211626832839247	-0.225623337472088	-0.0806515717102994	0.0651291875029125	0.171578024079191	-0.126536489238437	-0.114701456533064	-0.0593124887176232	-0.294288024187225	-0.217103271012202	-0.282254023133121	-0.132623647257188	0.00255324311861335	-0.162436234968878	0.0523557639689015	0.0854650902538704	0.0630978156218183	0.0106059833783266	-0.216262410326396
b120772948809436	Bone Metastasis	-0.297640432535868	-0.0273811816197522	-0.184712698337354	0.0513340630867549	-0.138751134551969	-0.0571816138844304	-0.0103584921223646	-0.176815074494274	-0.133652101007476	-0.186846663799093	-0.133136601704544	-0.159230647623154	-0.0198112906785627	-0.0371772597003216	-0.0928219905727912	0.027764857812733	-0.177763489980727	0.0622534119894464	-0.0017822539456776	-0.0120345037352267	0.221873341788162	0.236110491309894	-0.0383989933548375	-0.0123297306935558	-0.0549009465788085	-0.175452167344716	-0.0629417311438902	-0.256221016159571	-0.224092395548503	-0.00327379471720662	0.105740230549311	-0.173962311175933	-0.297143229480942	-0.24272886210439	-0.056451857928267	-0.102557650876085	-0.0710399368967264	-0.201241481432105	0.0289031689934011	0.258087969391616	-0.0746469348507462	0.1329545514062	0.0970496373677944	0.0535936978387402	-0.0610137687884122	0.0448804250522731	-0.0806210847330049	0.140640063075791
b120772961187686	Bone Metastasis	-0.207031834960371	0.00759185041380564	-0.0951897350583823	-0.0467302802095569	-0.207359685002965	-0.0770775474642496	0.121945800677327	-0.184251178650789	-0.0523732342209321	-0.0153748943964418	0.0373065337967857	-0.000491442257282537	-0.0235817276846027	0.0141036008898777	0.0193530013188576	0.0440341359698642	-0.155243016771247	-0.162211318117652	-0.163626850434417	-0.0172842112998919	0.292763934093429	0.291834173363235	-0.15296834427917	-0.118283982716954	-0.107658553194312	-0.19366002086558	-0.0360246510655966	-0.126506378968175	0.238454296426193	-0.0314110202823913	0.00370082457734253	-0.0220184194668443	-0.0639832077508276	-0.0325578685742322	-0.0352142591527834	-0.263271221183641	-0.0354746072463874	-0.201147879754473	0.10117759624882	0.161080480086873	-0.167050231740675	-0.068831776462297	0.0602300578060138	0.0415130244626962	-0.0711492338800001	0.023088702007438	-0.0972676319350609	-0.00842962394611169
b120797898652380	Bone Metastasis	0.0773576645952784	0.033125706478982	0.0486530665911088	0.0148777737828823	-0.220127151304014	-0.194336256391336	0.275781063387949	-0.0873221817156473	-0.0885879840425508	0.0764800403324168	-0.268087146807918	-0.107019485115825	-0.113728193405913	-0.0590910897449431	-0.0734970536140321	0.0283345846925659	0.0408854612047772	0.0819065140983229	0.191599701722224	0.00913677870893473	-0.0952598303022397	-0.0797141405341516	-0.0909388875685852	-0.0488263790817376	0.0252072707591152	-0.0376135301811898	-0.040673986003772	-0.235162629451931	0.0834465317735024	0.215102883581125	0.171425571957065	-0.21660418814045	-0.158324044902318	-0.265603794637401	-0.0646006222947393	0.0918248083788485	0.0867875477526893	0.0487888165160002	0.00299525634813907	0.0163297120531567	-0.0731118850830048	0.055949989638107	-0.0867776006098915	-0.125007854056218	0.0177059912389709	0.273339520410112	-0.220532058751047	0.00791071830654436
b120864470579628	Bone Metastasis	-0.434016518558404	-0.284537344239146	-0.0376730962433259	0.100645633894849	-0.0546693797627846	-0.27072873242308	-0.131908119712317	-0.0465408748958858	-0.0297077408819215	-0.127760515564671	-0.193411388573085	-0.053381037052278	-0.170950477087997	-0.151917519534653	-0.218624614216688	-0.185852412746475	-0.14146993233509	-0.181292422234132	-0.146243049952419	-0.0793144118385381	-0.108341940954507	0.181825254795849	-0.247344993952206	-0.18811458842746	-0.215438294980227	-0.10704017209531	0.0208933876855943	-0.0271185436080368	0.11681387692077	-0.328167149127942	-0.0777523862134987	-0.136066495195564	-0.00646067749178553	0.024898939302276	-0.159358871395801	-0.284505416723658	-0.0487599840981223	-0.156319031812711	-0.103267196105359	-0.331814070534205	-0.0241759026415788	-0.147272040418814	-0.215125944133821	-0.067967613606084	0.0423257416512599	-0.0966195390703991	0.0166883449720085	-0.126131504050493
b120864485361964	Bone Metastasis	-0.29130401298701	0.13716521386733	0.00220618694462182	0.0267663175716296	0.18309514886904	0.103332263478427	0.171761574249051	-0.00778634895926358	-0.146095305594271	-0.0634204031135163	0.103497104029859	0.0984426999934978	0.0664392788702749	0.0835604568104497	0.185104467024857	0.151152869979644	-0.0173659644190454	-0.331904097729279	-0.29339457193398	0.314061136465164	0.225026793329359	0.18116101457422	0.0311116610491975	-0.0898888771481774	0.128919403718673	-0.0245617423852012	-0.149627617381967	-0.00643298057288436	-0.0752007456604338	0.134675766095096	-0.0665418840143987	-0.089958821332442	0.011582737260018	0.167231313374085	0.274090416167878	0.117122853607513	0.0158218865406596	-0.200812811212753	0.0867483207787862	0.136055789423842	0.0574049121298896	0.168411107019266	0.101571811185669	-0.0133994676987511	-0.0817973033245802	0.063515436404463	-0.179661824171657	0.0108130286485209
b121202311392035	Bone Metastasis	0.189885258940906	0.0911086426325643	-0.0529485755265953	0.00285091584646682	0.238110521081845	-0.108807828907123	0.185279168853974	-0.0417263377375683	0.0145401235189099	0.0792756150044488	0.0283402752323969	-0.0500630549005959	0.0119236766498873	0.0977215081257912	-0.0446352389676113	0.070314911908935	0.159557161611293	-0.231988078618737	-0.10709655868696	-0.025916459035263	-0.0687081516674532	0.36809138736805	0.127212558806851	0.0138021752332453	-0.115428408503494	-0.0685507575243578	-0.0826512900414261	-0.0228043485179747	-0.377282200646752	0.119399893537781	0.0318822037449852	-0.0466015491266043	0.145001370341881	0.0233889979982146	0.0228059319694106	-0.150534854741288	0.0437809053513608	0.0491198988828927	-0.016706222243075	0.160550474992294	-0.00103520121505304	-0.0938159674805004	0.0325264489592625	0.00680793432739629	-0.00771913608389582	0.268495564050602	-0.064448457199841	0.167959545711636
b121202323704741	Bone Metastasis	0.119370012430825	-0.0852580551907118	-0.0502509759481725	0.0226051899722151	-0.0898164982275202	0.0837416239052076	0.100444239675949	-0.12224688567301	0.0166528023833002	0.00670912382269198	0.168073962421547	-0.0676080055078655	-0.000393555359541664	-0.107853002032618	0.124474620768456	-0.122917561392861	-0.0104434344939309	0.418038706959248	0.187655937486462	-0.0694166563672493	0.0262783050211555	-0.0440153729749046	0.156324641351587	0.153706245623403	-0.145542943982858	0.0507490873370129	0.0859222327306586	0.0597089576936091	0.192502301273593	0.0376603263415884	0.160660969868509	-0.0411524832922813	-0.0338713359875845	-0.194111727402751	-0.0222824450024038	0.0707279971990358	-0.102439621751215	-0.122122072148385	0.0140354752427817	0.110091581101669	0.0553265288110775	0.0779435594204163	-0.0338053868954767	0.121593161019596	0.00652248456615237	0.111213960140613	0.0553095253116405	0.0885761701242118
b121276787735454	Bone Metastasis	0.0759598458373691	-0.046196289564014	-0.0166266736700072	-0.0449899213320976	0.204578403929448	-0.236736630950772	0.165032943127678	-0.0560537540010344	0.145526562678303	-0.21237567264703	0.118971782258264	-0.0685227112877436	-0.117033947541287	-0.1678112055264	-0.262128216343225	-0.100343608871538	-0.224661274577934	-0.167618058227096	-0.157377671075828	-0.087408854661568	0.00923138322780662	0.0218716972473237	-0.118756623390669	0.0825195623490988	-0.0234892602294496	-0.0831174085157299	0.15747312353621	0.168353353401998	0.159964317348474	-0.214978405349057	0.0910976108421577	-0.190445861026352	-0.00647460969560532	-0.124246594769416	-0.185058857608734	-0.185590425304943	-0.0915737734449801	0.0667209157823133	-0.0278776804002094	-0.265846334739778	-0.0499789196438223	-0.335928527243302	-0.0815372899528022	0.0415688212218187	0.0449811467811931	0.129716610598175	0.0531207499199835	0.131019949458823
b121276814550836	Bone Metastasis	-0.445335551710305	-0.153266470916658	0.0544048932216892	0.0933151924451032	-0.210484000776647	-0.139761866598924	-0.130317569996512	0.016216283586957	0.373004690709214	-0.214665999729467	0.0300210295729457	0.15996449543275	-0.0585813691074561	-0.0559626242671877	0.0680768246672547	-0.126757665258287	0.119823094294714	-0.216666707706804	-0.210826165376835	0.0403991743572117	0.0857443242345552	0.164591682313162	-0.172689443417604	0.0528794171643298	0.0463098996193232	0.159904405623234	0.306364256108236	0.345211748378939	0.482995465622378	0.0142271622303995	-0.137687261152577	0.0161997313066711	0.0527994944903419	0.410831676603865	0.0931504243391094	0.303416134098872	-0.161174697863402	-0.149038351156221	-0.0457393464627568	0.201031253564555	-0.167737879915777	-0.200191024241204	-0.14829101093122	-0.296005042980156	-0.0252878311902873	0.00847779143522515	0.125759262249036	-0.125603639463888
b121338017471773	Bone Metastasis	0.107243148476204	-0.0897588356812161	0.145632344182982	-0.0315335173799743	0.179752822532919	-0.11099798345907	0.356185255890545	-0.106536442929126	-0.0394403036497372	0.0380884573639253	0.0980011002418652	0.0146525799742073	0.134215974781291	0.131042060716886	-0.114548518449218	0.147300462918079	0.159274675728699	0.420845976313216	0.244163046830978	0.0499535152013625	0.193063666067254	0.125597864846869	0.0752128087011034	0.178541512131786	0.0518439495107091	-0.0691468133062809	-0.0420524292742822	-0.245745062674561	-0.188851257374307	0.0350005002964846	0.130390282857751	-0.125841218838544	-0.139743565826037	-0.309968830605449	0.0324634037673262	0.0659707639263724	-0.119961843238895	0.0702525843918037	0.00131924439388878	0.313145565622924	-0.006028511293031	0.00436166018745943	0.0954053100751541	0.19868545959334	-0.00201015407373917	0.0636949284649104	-0.0941313192284326	-0.00946870119918242
b121742684763996	Bone Metastasis	-0.432769449083512	-0.145461755188768	-0.175783568626257	-0.141698713091905	-0.15757699780568	-0.351506171104326	-0.204941010561221	0.0646270931340591	0.0597544155328597	-0.0611916946154854	-0.0806627797195426	-0.131384829135616	-0.266453448396367	-0.217923139527471	-0.183798907479337	-0.0511107061918473	-0.206478280385487	-0.0524592208838592	-0.028247440294919	-0.207937718019779	0.204948818629607	-0.317895261477008	0.0221925339668697	-0.236289244364583	-0.0248410737246938	-0.121528756027247	-0.0189276841183278	-0.0827582569643045	0.0771380271539796	0.0237484790801468	0.0259586635274463	-0.183794547990153	-0.118506251266902	-0.0423516777478686	-0.254947825042735	-0.198304096983752	-0.148697200987302	-0.244943487588177	-0.110924938151521	0.140931997720726	-0.125618017919418	0.0228252553633835	0.074424515640502	-0.0452747212998625	-0.134298538917403	0.0984321678966064	0.114292872068069	-0.0238176019535274
b121812496043421	Bone Metastasis	-0.439734221369862	-0.216164970251912	-0.015936004797691	0.0134232638982668	-0.0347029762702578	-0.0830504725790003	-0.0614381065215049	0.0426885204182084	0.00928366678357601	-0.175278512280202	-0.178963925374515	-0.013452103969049	-0.162900254412938	-0.192408640247976	-0.121197223876128	0.0304153979292766	-0.213947774071124	0.0797461761397674	0.0288495458635534	0.00117466305502112	0.299477835247747	0.109470875912348	0.0151594770535268	-0.0660545554659291	0.148898468189269	0.0574591975846099	0.0380188051330468	0.135375017809455	0.302416121300958	0.00864768699260474	-0.0909326364053921	-0.0152757768766348	-0.0430345350500475	0.269401711194393	-0.0516985956470851	-0.0112746383430192	-0.0610532711091941	-0.199282344277967	-0.00574249500195986	0.085826802624876	-0.0759187635978321	-0.0915813658693024	-0.0971960091813339	0.0766123363549927	-0.023544489682119	-0.0533286598525845	-0.103778596961674	-0.152477757166292
b121812496627494	Bone Metastasis	0.290469655034168	0.0807159193595019	-0.162449873584742	0.0374288983747049	-0.145394826611324	0.030879495232437	0.278746393733882	0.162770054732908	0.267836564305305	-0.0170321137480479	-0.254450847478384	0.0370286390842959	0.014996386196479	-0.0996131982190925	0.209340614246908	0.0550949870808989	-0.151843245154738	-0.150756600686251	0.115427132632876	-0.121330921558637	0.128994827176303	-0.0367988626044669	-0.109386448867601	0.127732662711801	0.115561426235055	0.150690138745452	0.0820530800132866	-0.0785282669401699	0.103652935649715	0.0975920754445103	0.196178346139639	-0.0270525697023586	-0.0293877503364931	0.000124786638665081	-0.038822670729942	0.09901563610472	0.115537903220095	0.111263236034984	0.0696258759364991	0.133557304081491	0.0670357925102381	-0.0135354582036719	0.175596223663223	-0.0981996905923394	-0.111892516772633	0.184690517620725	0.0385168585099237	0.0387172321271569
b121826187066670	Bone Metastasis	-0.176484310411026	-0.0492521201547176	-0.0960259183818568	0.13556326509845	-0.0650564844013896	0.167260802894	0.138483796041321	-0.0491663141071174	0.010123751824502	-0.0729984448871639	-0.177661609387603	-0.196129403621333	-0.0400768766890943	-0.099907282796708	0.00482761341283927	-0.128907100424167	0.0798520725892964	-0.374889378940417	-0.218003305922781	0.0323518939659033	0.0156704114172279	0.390584770579174	0.052537005780201	0.131005503052589	-0.00994467419702336	0.0409537046453236	0.0202144475772482	-0.139400660505581	-0.193582227242956	-0.0943352578737972	-0.00623008908757475	-0.0965408743677869	-9.7873363648332e-05	0.0232544707892806	-0.0138023378699708	0.307398430790353	-0.0681650406917871	-0.0621028206740047	-0.0117627210263809	-0.0380171412655246	0.134880464377335	0.0357921661545935	-0.0131910800236033	0.104963932231474	-0.0900222370477789	-0.0108762485598702	0.089662257607333	0.236370321405101
b121879202293547	Bone Metastasis	-0.059423601692348	-0.145492603563274	-0.216430583612616	0.0507177296945625	-0.16843226360165	-0.175841835964181	0.112777944174772	0.0972094698825831	0.0433649626843537	-0.0812924495632869	-0.141539175832438	-0.0659422363401291	-0.117731601318246	-0.0512675836671534	-0.0816901087462695	-0.109190827908342	0.0244276465604095	-0.331802828594328	-0.194530262394396	-0.0132114713778129	-0.0721114129299448	-0.0892563947779042	-0.0589579985548407	0.0912775771489287	0.00742316451029693	0.0693888241955228	0.0670709537977861	0.187991043978135	-0.120323699474818	0.100397330824575	-0.000262222850025473	-0.0874797104840311	-0.0363698380745566	0.0456339410121906	-0.112193758817816	0.0533566111584253	-0.0140153485543196	0.0120716503093796	0.141441986247632	-0.0894135124756518	-0.10830602768514	0.00114890400291751	-0.0264171524522525	0.16571337775984	-0.00943635409041985	0.190203971863658	-0.024734120171271	0.101589442782064
b121896083021214	Bone Metastasis	-0.0134470143359978	-0.0594652288770472	-0.077996562719982	0.136658794130903	-0.0461004290097811	-0.109423070968731	0.0474729239655441	0.0778568860701847	0.124432860060149	-0.039132992187337	0.135380324711237	0.0767505239319189	-0.00401331191959733	0.0864131804792768	-0.0174878676498814	-0.0304168740764421	-0.103014374794094	-0.116031040525016	-0.0909640179591317	-0.0361941313227305	0.0937064852239546	0.338063118657415	-0.0289451280792991	0.00651654266730894	-0.222463118096375	0.014771170647256	0.0966818360294056	0.217403604339876	0.250466099704218	0.021823728073976	-0.0155246065779382	0.0186535888044297	-0.108052018956089	0.159232801189188	0.0234782372702966	0.0502387613690114	-0.0454129744708891	0.104655641654281	0.0488979835147075	0.0141448646574386	-0.00792705706203287	-0.0308119071920917	0.00628129033369418	0.068408651728546	0.0159528362267535	0.276289831393904	-0.101582386938181	-0.151983190542565
b121896083081637	Bone Metastasis	0.0585964971975797	0.177659363180109	0.200356215121376	0.0228159063558607	0.149177026152027	0.210716611294005	0.290657353621696	-0.090318267108134	0.00986172643829561	0.156367638136108	0.30253486751166	0.00976581888687045	0.140700544348328	0.080689891810426	0.24792099876556	-0.0202758639030514	-0.00260383790952484	0.0873008856584435	0.104567103377783	0.00450963631307308	0.31273114543964	-0.186266099841782	0.113429391010773	-0.039170218728826	-0.031054551863692	0.04739655279796	-0.00957066055236933	-0.0683637292768692	-0.172574437164687	0.0474208864678282	0.178422413995394	-0.0479384705119423	0.0534692676390649	-0.0401596231707993	0.0642876873090958	0.0173506613093251	0.00676589636816116	0.0488759233161217	-0.0308797523869282	-0.211014052577364	0.0762093073920764	0.118972561364723	0.179573347012908	-0.0769615774149761	0.00304148196193713	0.0984261897838837	0.0609143594046665	0.264565314127968
b121896114252124	Bone Metastasis	0.199220148300073	0.000125381326582213	-0.14940705947466	-0.00816001012790607	0.0786900005846694	-0.0160203226289058	0.110199096423329	-0.0891765508280495	0.0418426690463872	0.105768925577234	0.106564169534163	0.0940246403627815	0.0589399417965741	-0.0852064447663679	-0.196765816654048	-0.0495345291846828	-0.0969225029976039	0.0812425572283998	0.0365822919740638	-0.0725805665536963	-0.171708496470656	0.226842861492674	-0.00686856726472301	0.0643979424392511	-0.0569428239036592	0.0101431350169329	0.0609770774553369	0.196425704387445	0.04823780775647	-0.0189886175618661	0.161872314485654	-0.145438609597153	-0.0280429718938467	0.213306063897286	-0.0548874935209626	-0.0667629953561614	-0.0425295279498837	0.0231934556888954	0.122052445347033	0.00790282159122825	-0.093028978586443	-0.0750720642133761	0.00397970854180857	-0.119476168776163	-0.0916778426962549	0.124813021191713	-0.105933088754233	-0.0215852423485333
b121965727309101	Bone Metastasis	0.227494692353135	0.105089731956503	0.118976894729329	0.0176855633786409	0.111454518142021	0.00421065773293522	0.273563795759338	-0.0683434951754219	0.00802512217299534	0.0262500149404432	-0.0668601187892164	0.205904514868353	-0.00635945190181531	0.00353187614348108	0.0208910835109123	-0.0822927688052835	0.0227413687603124	-0.0264977059849961	0.125350611430304	-0.0266804827097382	0.318794405465241	-0.236880117784915	0.157962912381837	-0.0737464438570933	-0.0908767073471348	0.0388473680502684	0.0510053257064881	0.103199358472435	0.146331759550105	0.116045090688618	0.273501843717295	0.0638292969334682	-0.0158240214765323	-0.0904672726226	0.0464059968230572	0.0414654200248979	0.00767717378047339	0.175827145970917	0.0726872021247254	0.148804610559936	-0.0664576291440367	0.122714624982405	0.161167660956818	-0.0138737517868349	-0.135977619197506	0.261671726799578	-0.085788545876331	0.0928408789992953
b121965754570973	Bone Metastasis	0.144211252914286	-0.0212498491242793	-0.0694413476706991	-0.0398259019172008	-0.0601651896182362	-0.107882237715297	0.229437410452676	-0.345083840006959	0.043586316510969	0.175203545736698	0.408311759057504	-0.00870437779380753	0.0633996363082958	-0.126356168858028	-0.0290266333406878	0.18495182720345	0.202692544620674	0.0301326906686367	0.0274407992273707	0.123493137546429	0.170831025045212	-0.101990415723624	0.0559788138848121	-0.0283157387299004	-0.050188400961755	0.0319653142801204	-0.0684541931178179	-0.123909963438647	-0.0622562706530976	0.21843691134954	0.303628596642264	-0.0526690374714638	-0.0954034982241246	-0.348371867075718	-0.0354261993665527	-0.0976078290445243	-0.102150505749073	-0.00421053497241075	0.0793087796186021	0.328456045245495	-0.149566791378369	0.183451679093064	0.132513666826819	0.0195525673041791	-0.11711395656126	0.168440725740554	-0.00287096982402563	0.226262396556661
b122293352282413	Bone Metastasis	0.32396530098758	-0.068210653618839	-0.00345521306765517	-0.0470743806166438	-0.130432560856307	-0.0965620322212899	0.166803966788108	-0.0807491713300039	-0.000543112607159918	0.0444614636107144	-0.132114776819533	-0.0232808648623678	0.025709531256766	-0.0610962318854168	0.0350709355775173	-0.17122730205012	-0.130658606256546	-0.141337579118993	0.00747373198126705	0.11505168601555	0.121552247087021	0.102673793756668	0.116578693023459	-0.031127114264421	0.128566281293509	-0.0665981638038458	-0.0900468364291665	-0.153922121885688	-0.249395289202471	0.0782266516132691	0.222059858467003	0.00958304131249521	-0.0822063424676365	-0.112282052401684	-0.0339923814545669	0.0523482710609573	0.100715699379532	0.0723553106825966	0.0739764608490276	-0.116694800476811	0.212229174256696	0.210939533937526	-0.0498099790476908	-0.0199137258850287	0.208757891320312	0.178082886885155	0.0281933582844427	0.137967259212994
b122308411939699	Bone Metastasis	0.327749396752915	0.23806281264364	0.0557610727732359	-0.0303544791810434	0.0561248289768006	0.0694360587516722	0.22279314228056	-0.12683959392485	0.0475973773339922	0.128419282930945	0.00392431945100943	-0.0476067864694025	-0.014074378594328	-0.0251714060387453	-0.122728743749109	0.0955975985070554	-0.170255884995477	-0.0171528443851213	0.163243675187325	-0.0747716599183698	0.26498317074666	-0.0693075896990967	-0.034308621636727	0.184545872553937	-0.0979411818269962	0.0140645490859392	-0.0461139513987603	-0.0726513048217606	-0.0720399336969917	0.0561764913461144	0.211733321651331	0.0222514827621234	-0.153582843285234	-0.0716401054568545	-0.177887767524206	0.141873540950156	0.0266457247340408	0.00453299470626747	-0.0374388176315853	-0.00129561445284643	-0.0279375461610501	0.0214269198355185	0.0958425286904071	-0.0180746652859581	-0.102827324029402	0.23612175292106	-0.0403109299750517	0.227701710756776
b122308430845683	Bone Metastasis	0.0131763732990025	0.136039658754839	-0.0417243288898742	-0.0400272537667456	0.123455453510117	-0.118857533193895	0.0437551157976362	-0.042374289181243	0.0414057456255288	0.0787660769391607	0.224570142495087	0.0027403066405273	0.0892930672108963	0.00950668262002846	0.109981917530846	0.0202657795886473	0.117260988690768	-0.303807051468894	-0.255374352734396	-0.0302395017553841	-0.018078090319043	0.122194269755841	-0.0324014383023616	0.0852632220550993	0.00892350467229205	0.118954967597074	-0.0540802030529288	-0.0910802098109504	0.161512939370252	0.0861926773293124	-0.0272709910650957	0.120223351185456	-0.0791090268408613	-0.152627467460926	-0.00780454079059897	-0.150861820917343	0.0407597115679457	-0.165083800223027	0.250481682878543	0.273083193189178	0.0383026518107534	0.0268147358231725	0.116042186860271	0.0409486661955211	0.0456535163594255	-0.0126856255465382	-0.0578611402070393	0.00820570465008388
b122310412920566	Bone Metastasis	-0.383497664161065	-0.211946450599181	-0.0765531838221168	0.0314503447368329	-0.0404838702040799	-0.231106222916704	-0.0726747607473717	-0.0459876863348609	-0.20374559998273	-0.255773464838312	-0.236633356069203	-0.0108050254676012	-0.136699720323232	-0.0744242649236028	-0.161365989080892	-0.0183601137747772	0.0564417285147249	0.0401556662579041	-0.0653416029692149	0.00461178434517706	0.146296235369625	-0.0386434128051576	-0.154236931782725	-0.239889698496814	-0.0822559582027728	-0.0628083292931895	-0.105805414659987	0.126025143164211	-0.0504521321638023	-0.137940617622973	-0.0455701813279668	0.0672325343211232	0.0991175234632292	0.0816847178877232	0.0065693487074924	0.284039901948707	-0.18051342968625	-0.122047411882062	-0.150422122624296	-0.0851652851455043	-0.0066566852112285	-0.160772498694262	-0.0423042167433912	-0.11650813047646	-0.0951978156744721	0.00103359219423504	-0.0318659803347781	-0.053729240712055
b122428792945910	Bone Metastasis	0.0319174712576874	0.106544798921235	5.00614721207771e-05	0.0774352346230933	-0.0185759233791127	-0.189488191413812	0.0274860774488169	0.0920532484335698	-0.0296780442724476	0.126990268579127	-0.123098982333425	0.0440212455489556	0.0976853281565484	0.137467408947189	-0.00567813686159727	-0.170477969236145	-0.090412339002835	-0.128235065516212	-0.0263880524402645	-0.170880288022649	0.241950607876475	-0.226555190952651	-0.0915160442919683	0.237557324110482	-0.0580229835495388	0.0694577193105481	0.109635187792173	0.18751113093407	0.380756238471636	-0.214416817077601	-0.0172123933930782	0.142403738960293	0.19336844250409	0.163611314624053	0.159910225470319	0.0601854434005522	0.255103304432018	-0.0175597571757176	0.00684940489436833	-0.0342348418935262	-0.00737966361485942	-0.170643005406429	0.065694423723311	-0.00722563994422709	0.0517475461740248	0.079491061950793	0.156802919870621	0.0685731062395284
b122428823886061	Bone Metastasis	-0.439624676391244	-0.25182703199302	-0.185288458946494	-0.101934750090717	-0.113157536689077	0.181195039724111	-0.250779953380251	-0.11631068963068	-0.0754110784738388	-0.359570398492814	0.0473857026509682	-0.258773090458335	-0.0564404340026431	-0.0944329149631314	-0.0579282668660715	-0.053216579466539	-0.195626640144155	-0.432067187175816	-0.329501320593282	-0.0693662669853813	-0.0246126492540732	0.00574838449114229	-0.284480819964728	-0.127151381978824	-0.105622692433092	-0.133902760637676	-0.0830090617829944	0.111724518972766	0.0413972653680729	-0.212932283050953	-0.0441150015344765	-0.13671428612337	-0.170100189719105	-0.430491459998867	-0.276054607492258	-0.405700379522986	-0.0124031201416275	-0.280346432717191	0.0332491907925951	-0.33635128686549	-0.0808604329932745	-0.237639387196896	-0.197732936026554	0.0752598738601103	-0.0607894164418503	0.0641442108595409	0.200070206902127	-0.111448314759501
b122436442807220	Bone Metastasis	-0.398562321880027	-0.109004606345176	-0.368150104993988	-0.0610879968706309	0.239093870665947	0.00778459461456182	0.0177369049295237	-0.131887127318847	-0.00355775614169385	-0.208449412407125	0.0647523454140709	0.00928914083216714	-0.115250438961586	-0.136074299143069	0.0764237611971385	-0.0302577823025823	-0.414821892212124	-0.0455579137277662	-0.122376528756414	-0.119903056835993	0.259249676372794	0.143763145995067	-0.111290774375213	0.120691591351164	0.134909593436842	-0.169155200531464	0.0179237420755754	0.126528097410919	0.42059872780632	-0.0754747118319032	-0.0341915908174189	-0.00193543509955144	-0.0483579737296136	0.065445668782182	0.00584040679157768	-0.145345718399074	-0.139722107846073	-0.207832828265011	-0.061619017867045	0.0168599032321623	-0.0800290584433631	-0.0408912394209679	-0.0308483319912033	-0.0236178970006355	-0.162031102859539	0.223256182659735	-0.123438192469555	-0.0301456908648969
b122436442843933	Bone Metastasis	0.205088421588651	-0.0382494590744411	0.157607826934779	-0.13078079956979	0.248088754062463	-0.0403065654180415	0.264924940294709	-0.0667201372752637	0.00299353859084567	0.104315523356267	-0.209552089812221	-0.166276707114781	-0.00597199516969396	0.0177128851346744	0.0201830023870763	-0.0111046885967314	-0.0492825613169383	-0.161243852025601	0.0687785885010826	0.066377870143643	0.229837994942995	-0.0240012792974957	0.0872463502831982	-0.020789594334491	-0.0926301591973217	-0.14696427427269	-0.0726625932987051	-0.0323052929596654	-0.0620275362255412	0.0101620484864694	0.241205280505574	-0.106514041541871	-0.0950483023381031	-0.186192628165385	-0.257110571321242	0.011901720229377	0.00277064885162104	0.0560689436678802	0.00818060220006372	-0.300720533065723	-0.0965745952272387	0.17418892698677	0.0898279816941248	-0.231903131750192	-0.20239390113618	0.279861284003434	-0.0583568206780903	0.193784509580275
b122436443137837	Bone Metastasis	0.206751529832218	0.144127867562957	0.0312111734478767	0.0642482716081962	-0.0593756050702067	0.0659251935799643	0.269397754998597	-0.113636131539265	0.0848045520324452	0.14845433562672	-0.0519880002089455	-0.093257060884573	0.0479004227069656	0.0600021315944464	-0.04590269869468	-0.0990303718074746	-0.0917508425332887	0.00424609974201084	0.107917072948438	0.0280657092697752	0.322123014371624	0.251466150044806	-0.0255593167655816	0.0352043229883085	-0.00538159200369367	0.0239790678753581	-0.0622269792176262	-0.170534873273533	-0.0192277726281756	0.169014646750287	0.244927464676741	-0.0842911886547369	-0.177595974078167	-0.130343395046638	-0.0800484329400032	0.16081026821714	-0.116627783518286	0.00488135274102483	0.133532308349214	0.144656912099089	-0.0811557372722925	-0.0873250171500276	0.143238556119851	0.0678550950277176	-0.145872478393519	0.0817981589356312	-0.0883948338539455	0.0926550026208462
b122436443400995	Bone Metastasis	0.399532693078055	0.168354203536925	0.0635508261713227	-0.107847685156543	-0.0684086147875325	0.0961338390251877	0.14361575631352	-0.0697576172814642	0.00599642579388529	0.0572016117179141	-0.00660599546683074	-0.0350029523765166	0.173487674473439	0.137063554954388	0.137701303157132	0.194937096686227	-0.00823705815816148	0.161787960835866	0.0331979953698962	0.0360952203278295	0.205432450134946	0.108796714712922	0.111910726636219	0.078445663728923	-0.0927171911393538	-0.0300050120846294	-0.0916842846284391	-0.158643707587597	-0.262730918995451	0.0772976886925355	0.22442999552552	-0.00573454187507511	-0.122872471011688	-0.214144105480467	0.0239998677089389	-0.0860122853992026	0.129812814843752	0.0833012558754082	0.175864296936063	0.185806531229785	-0.0441224436499463	0.108268274044831	0.110989571809623	-0.0585765775108981	-0.0875889883650293	0.220866696222263	-0.0643482776014142	0.075535028895287
b122436474525604	Bone Metastasis	-0.12115904421531	-0.12541455441326	-0.10606317144415	-0.0778031380231528	-0.334452200486862	-0.238325920598893	0.0438839445144464	-0.144087130242546	-0.0888060272506067	-0.143060304631955	-0.0358685245703309	-0.156168132119297	-0.152935564757087	-0.0316290235997274	-0.111805612584047	0.0873281451554692	-0.0829165476326791	0.0169441542689633	-0.0320987827073957	0.216099894818139	0.273439892191489	0.288615545957687	0.0716255769957497	-0.0802528288736681	0.083480537122312	-0.0510613366342756	-0.0915237816586278	-0.310579214903951	-0.279671697545593	0.163636006791998	0.0752433391900048	0.0898264579700428	-0.168844721206604	-0.257082013676327	-0.12272912260114	-0.134740431169934	-0.172290584667187	0.0125384901289274	-0.0510131239191098	0.288182494354651	-0.0138915830175483	0.130236768722211	0.152093760317796	-0.0447259445294108	-0.0101183602533485	0.172758279890482	-0.105117286865725	0.000887466107909463
b122514677647214	Bone Metastasis	0.362831839794813	0.328085297297449	-0.0332599272283068	-0.0137949945674536	-0.0358285811409238	-0.0377637037137797	0.167439344028255	-0.0946681564247673	0.158889931198993	0.110435661840764	0.13612438348835	0.0294125623018662	0.19894223722374	0.212614551191594	0.0141073051696465	0.0548227243432619	0.116425509122192	-0.196651491514757	-0.0189205653065513	0.145617350290053	0.402819835160348	0.0206269920719331	0.15036953960777	0.0444261611008813	-0.0964873360431274	0.0634180060313812	0.0885548479743521	-0.202142422954272	0.00586710366921056	0.147826513974508	0.157350743862914	0.00688433496514404	0.00671588866331971	-0.149201902455267	0.191859579973894	-0.0319155878274422	0.0274581797735046	0.203000727079941	0.157490672540872	0.00602675206996084	-0.0244373364675735	0.251593379509181	0.090247286542613	0.303291582792421	0.314836247891079	0.180510016685972	0.0977337816263789	0.165031233822143
b122514723753395	Bone Metastasis	-0.103823101981665	0.0145553857232534	-0.0479025759686206	-0.155562178784743	-0.29453958667558	-0.146324238449422	0.0532655974092929	-0.113564124278317	-0.0209535097778964	-0.11494478146023	0.0348329994971637	-0.0679245876716224	0.0151665780418989	0.121585981574964	0.157620597304805	0.0499131535663361	0.113751899166181	-0.319760112203396	-0.190687623315513	0.05478678111581	-0.247529300919582	-0.102598495279657	-0.0365962356958744	0.209386136203929	-0.0403883683229056	0.109472835369065	-0.137019620689906	-0.137152943415686	-0.157182492484127	0.00878964433416268	-0.0139827975303117	-0.187063621453435	-0.121748598468043	-0.0973798196323296	-0.000550761656609888	-0.0749706746945971	-0.0639824888627052	-0.147079835409415	-0.0266817968223977	0.0861454332611928	0.161398293580521	-0.00454546997657618	0.091494397058094	-0.114719040270139	-0.262063755308408	-0.165960550382962	0.0616679172833484	-0.0509210540871263
b125042399832299	Bone Metastasis	0.231553810813828	-0.0155701954226975	-0.0547928238234571	0.0600301103617465	0.180829462704987	-0.19402246678845	0.210468489111204	-0.0440210471339053	0.0775389624696325	0.0150968703953357	0.198650554077525	-0.132291424074245	0.0838437036005772	0.0405225561873737	0.0629348583662127	-0.126755136787811	0.145871009769654	0.0819868022491966	0.166727895891522	-0.162119803445184	0.174747040093003	-0.179490429599798	-0.0300176098681864	-0.0267791242017188	-0.100365956466969	-0.149052043728392	-0.117881309508397	0.0757847449898148	0.114701145782819	-0.0234853583255323	0.302919776372963	-0.107400855351303	-0.00833650167651515	-0.366708135087872	-0.13207209745364	-0.390368613190418	0.0520171279080567	-0.0989574589992286	0.152964344108501	-0.0181522645852858	-0.0231401746120291	-0.0724501532770714	0.0695823598735505	0.170603502672825	0.0419536424695033	0.302168445360957	0.103103087942242	-0.0476343268426599
b125042400094453	Bone Metastasis	0.159973292868796	-0.0309195153720821	0.0228814605227873	-0.136462074959555	0.11488513270693	-0.0298405388579199	0.0167985513784419	0.0590106268965587	-0.0433467781553308	0.0535198940814449	-0.130798723981997	-0.124264177335828	-0.0847039043925811	-0.248330633646809	0.120001412960602	0.138594574528629	-0.279185910235049	-0.147986186492261	-0.123993777775597	-0.0629994677684142	0.152446560974134	-0.154263240562977	-0.17419298865722	-0.0552121066159962	-0.185711591840209	-0.116683028218629	0.0117904000252089	-0.0860655696473946	-0.162099776494774	-0.0436890543278337	0.109184042683188	-0.152550861479458	-0.0362438899077761	-0.116929794674667	-0.290951289764538	-0.178156111703711	0.174573480333324	0.0542634272081035	0.136880823457519	-0.00758427300352085	-0.191132968455951	-0.141900200711905	0.0329685463800286	-0.19660889448973	-0.0690160254397639	0.18915022924839	-0.0077572139153875	0.162781505588472
b125042446251949	Bone Metastasis	0.113825664692767	-0.0355565051088715	-0.0409411051759581	0.118504404912836	0.166368610485343	-0.18406190812518	-0.0829872098380821	0.00985667192754311	-0.134926116475169	-0.0612790374574001	0.00976676136124877	0.0405147405884442	0.00151287117559171	-0.0949836421614921	0.0258078759089023	-0.0190360003905701	-0.16211797227896	-0.156609026769067	-0.121329802502429	-0.0610051117559527	-0.0987043037770216	-0.0851828516056529	-3.605954425831e-05	0.122517111258069	-0.173746195394338	0.0494019590968977	0.018377554590988	0.146528519991507	-0.0165844482453185	-0.0211511198877654	0.0947580241702398	-0.0196915338429781	0.0393200878439927	0.00169239237107627	-0.0146900176303905	0.0178817492159608	0.174615022662246	-0.0259705277772102	-0.0623042973640707	-0.105612067703679	-0.0318040233208076	-0.00842592532273578	-0.0837154723245444	0.105312108737631	-0.013978234077606	0.227550463564702	0.0791285354673265	0.17586889630803
b125239715097844	Bone Metastasis	-0.204894574230656	-0.119054488466612	-0.011571505099573	0.0201189770223665	0.175452322646116	-0.137540898971826	0.146553392585158	-0.117201803846306	-0.0795681012069595	0.104043917988554	0.124402808430824	-0.0734413180887651	0.156346798982281	0.204192376085116	0.0439504217176406	0.0329025839119545	-0.0273553363265809	0.229719750265353	0.126696725582332	0.201484486354236	-0.193878215970418	-0.253430408512515	0.19468548033958	-0.0459673194010619	0.0824676949868735	-0.011855549151058	-0.160438189055006	-0.277031943958472	-0.455505057541837	0.0263143815811222	0.153496347735231	0.0503372387811748	0.024850232505023	-0.0384853811575621	-0.00713825367940871	0.0713675676620189	-0.122108397365205	-0.0230524211411446	-0.0618409018854591	0.091560380825512	0.113122327573873	0.321213061480164	0.0346449463975816	0.0725748550853756	0.0393386534468899	0.0789037491622063	-0.296484465825184	0.0975442845737922
b125239726824733	Bone Metastasis	-0.403547940734288	-0.125442671685767	-0.0737083219587501	-0.176220972957955	-0.115271257434402	-0.376910863982172	-0.142458101668624	0.0287580898653982	0.0532671179844887	-0.283321586419253	-0.128709957297639	-0.0909334977695278	-0.1375181531447	-0.0443449039946053	0.0357213910834089	-0.235169583984609	-0.115795292995171	0.236454068630073	0.101362451607127	-0.139137083844334	-0.206951330983365	-0.428702812003113	-0.0927403595463271	-0.0454633617210163	-0.199889917408683	0.00918099491596649	0.119460743844769	0.254847649093197	0.206616522144743	-0.166606493676342	0.0227922495453918	0.0432616201110728	0.0445413092813648	0.0804167292961507	-0.205388809342317	-0.0379769705160892	-0.103569644295593	-0.176590491684007	-0.0641026326825267	-0.184119382009368	-0.00681185953635455	-0.0610627767063676	-0.0526365175351994	-0.0206828177710523	0.0157454117807781	0.0853650578529589	0.157384401426168	-0.0260606258439427
b125247396956469	Bone Metastasis	-0.375567509260929	-0.221710232408979	-0.165506263640119	0.0658302258165575	0.0427677797511705	-0.405218841676913	-0.148732430477356	0.144429870241437	0.367200687133415	-0.128751022603542	0.151032108439799	-0.064120517615546	-0.102611620282672	-0.00426935214749358	-0.0778567970365654	-0.149381059722544	-0.00969170639684791	-0.281616785490274	-0.262187511796809	0.0341283553362893	-0.107264078205598	-0.241941548015931	-0.135516047871684	0.0442889921366583	0.127041889078784	0.193477683229486	0.530098617945582	0.490745843451516	0.471323159389842	-0.00252107203702606	-0.116695300952694	-0.080180461062676	-0.0269732763037292	0.245130191824504	0.138027306690055	-0.00575322747062526	-0.136198278164843	-0.102912533692108	-0.0825040224231118	-0.0180739699683753	-0.229546398537324	-0.291031257411367	-0.258683389385602	-0.149542349571896	0.12186284940261	-0.0840444478454778	0.00254271359982489	-0.0934560762765433
b125719945799923	Bone Metastasis	-0.117257268983302	-0.174212513503489	0.171700085770292	-0.0184955987169325	0.191617031858494	0.0320352646517419	-0.0461339792179252	-0.136975606223616	-0.166005109039008	0.0760669020700346	-0.283527933638867	0.101189139924981	0.0417480916357315	0.116679770807947	-0.205035669918905	0.00281732246426306	-0.0876354313024189	0.295844002807233	0.0152305476456377	-0.00394054253951032	-0.291413553265473	-0.194378978125488	0.123949413106418	-0.145276979377244	-0.0409677830018981	0.0260858495677714	-0.107666687003925	-0.228143329175193	-0.264454358025537	0.2099714157851	0.119537512736438	0.0029536950635175	0.0729444980270026	0.185158584680029	-0.0742076567009363	0.135392030460222	-0.234779882089914	-0.0521867459680262	-0.0494080813211087	0.115857522624026	-0.160467077291491	0.174328220803549	0.0446855729154447	0.106473454467527	0.0913666173680729	-0.0356050468318606	-0.0795866553464772	0.0258541366769012
b125719958644637	Bone Metastasis	-0.390233444999866	-0.0790778133323705	-0.0473454231135907	-0.0972666333746817	-0.120078749839652	-0.10484254627471	-0.0951515935291461	-0.0264856936998064	-0.262852559218305	-0.259523881411357	-0.324934568596454	-0.109749533837665	-0.178706154565365	-0.0647023870702016	-0.092941602316157	-0.0408601909460182	0.113353067989302	-0.108183457367875	-0.241173753380951	-0.139352297410034	0.0509318271171137	-0.433500382450824	-0.0735701746762863	-0.15098843387967	-0.00041646371611212	-0.0779696271546909	-0.21733347784738	-0.322346609943891	-0.500360847935611	-0.053390957369374	-0.0795706452153625	-0.111956075073883	-0.0597802365297914	0.104115147747726	-0.1717433205887	-0.177479476116154	-0.151912421736543	-0.294021411518439	-0.206162274109507	0.0727042138118192	0.000320720968425864	-0.0970998338407833	-0.0155885668239692	0.0199659282689774	-0.0783759508382431	-0.0668470147998466	0.053562629900684	-0.00316072390117231
b125745312414060	Bone Metastasis	-0.219894694100797	-0.161930725765252	-0.204275230624659	0.0431341791320168	0.0884940473904736	-0.128277290814227	-0.245777539303044	0.233270612991266	0.171230651821609	-0.102169595969095	0.150986423436603	0.142247412888594	-0.105059116031101	-0.0428802538580487	-0.0265339178718852	-0.0489408324084121	-0.087572079011183	-0.191951008109771	-0.164965143066669	-0.0073656471954294	0.0985294747673555	0.0536526606036246	-0.151868008054685	-0.0782871914184336	0.115048143921059	0.213986938012638	0.245183334656262	0.456241959521531	0.467390861414502	-0.180062965886056	-0.083840487534983	0.037324338411805	0.278679009040074	0.424045155820854	0.0384944322240681	0.288423848439268	-0.1000593887708	-0.0694650601547028	-0.0940015282252576	-0.210770529606095	-0.119918853905483	-0.290099451684997	-0.0478265037613156	-0.122408980474527	0.0591506869482405	-0.066288744133276	0.261590567880209	0.0592439283842449
b125745344179430	Bone Metastasis	-0.403984920800771	-0.0551275297866914	-0.14208473732177	0.0949135130292838	0.226324398163409	-0.133739958806379	0.139087313393024	0.0464926490359273	-0.0700329768258043	-0.082071170525728	0.192718973680642	0.00592693411954365	-0.0494990445591897	-0.211773222491119	-0.0498280576943612	0.0205182974695359	-0.126186137866172	-0.0258673899038653	0.000773948936796193	-0.00350230560670745	0.23337386925381	0.0290135949616984	-0.0282822852605706	-0.141476228552772	-0.128075538731359	-0.147054694097666	0.0299168150400755	0.141642818040501	0.0146879339291885	-0.0239786301036103	0.0950573829413574	0.00711882190101851	-0.0593837418561954	0.0431491857845981	0.10152334805646	-0.270103394988864	-0.143710738869417	-0.26853754067994	-0.0644847059234822	0.0676902083921918	-0.0652561202917472	-0.058858532032824	-0.0301125163999026	0.0996389723889255	-0.0184779143225711	0.098357016915352	-0.0234235214785684	-0.0680031816543969
b126132114025379	Bone Metastasis	0.449107419311314	0.0305184322697103	-0.0360901690454353	-0.0150282897177247	-0.0589844618106327	0.00588598152483766	0.279897998975954	-0.186628720155964	0.117091422394292	0.161417128713854	-0.063763383166882	-0.171566798181725	0.169218800181302	0.0845786467189625	0.0161305285371308	0.107661100768762	0.000472230106320082	-0.157087301517661	0.0434402151025023	0.0387168271494766	0.389573718781035	-0.0489877799940686	0.0900257546248232	0.140691761809368	0.0363345826504965	-0.0968726058224463	-0.0172086279242882	0.139497926897589	0.468843540523814	0.173711826572719	0.297229120930294	-0.0769127381840488	-0.221033666004605	-0.235693767183581	-0.133410071922369	0.0571868138837269	0.128911175478179	0.143422071758404	0.153297730702621	-0.138009114257527	0.0618671948689716	0.0132845099739581	0.210252545197799	0.0725395965912062	-0.15522038785789	0.219953586397312	-0.103254639259297	0.198531643587439
b126132128737701	Bone Metastasis	0.407195190088792	0.136791610360806	-0.122391719241642	0.074096414823868	-0.0188765597870801	0.0414968767049118	0.255521080418649	-0.0476104513456461	0.0474978187770622	0.218740628084847	0.027155816639643	0.0584267598647282	0.085285050434469	0.058523192508538	0.0175077183706574	0.012945740962586	-0.0610652184525089	0.0205293550090396	0.056300701633656	-0.0375037294653172	-0.173226258623112	0.345878022687105	0.127009310550381	-0.141421239093434	-0.0858612573754088	-0.106622759592179	0.0430137913353496	-0.155224426426722	-0.0494826451006356	0.20596944781562	0.271594824322215	-0.022881260689596	-0.0871314993182584	-0.105976375779921	0.0126611775837431	0.0135389694916503	0.137921476549577	0.206301905499406	0.0947390454546089	0.183817344186246	0.0499376940039054	0.105363905335239	0.14152869896434	0.254917061691314	0.0140187042479459	0.11326845193257	0.34324811765826	0.215519454848214
b126149052263197	Bone Metastasis	-0.354351174704899	-0.144271605429123	0.0581767343578882	-0.121521342140004	-0.0476437245229748	-0.220241929500304	-0.201431634545878	-0.0363116432696201	-0.0544878989200036	-0.149142292724747	-0.270079221477672	-0.111868783725578	-0.0840352660040049	-0.138133809794703	-0.156598354292865	-0.111676560150222	-0.0567617802912017	0.247813108676556	0.144996573424973	-0.1528549145397	-0.0559199291621225	-0.33613822825539	-0.131491005874153	-0.0799047701414798	-0.0901577529640575	0.00546873978060022	-0.129201144049723	-0.0554286401727156	-0.232433188448556	-0.224561610223723	-0.00669837296593004	0.0306384429942228	-0.015265123042129	-0.165832932714125	-0.181726909154328	-0.171958631375707	0.0620395799589486	-0.258618744971506	-0.0345687113897939	-0.0510308160373636	0.078326798329005	-0.0551569147398886	-0.0505703672418499	-0.00596106910135397	0.0252075163755396	0.0403744909416807	-0.114740346293581	-0.0728098314557478
b126149071431963	Bone Metastasis	0.415018763264812	0.0386560771371046	0.217807469984539	0.0179438923953177	-0.290426377498348	0.0273026466624405	0.272600372487355	-0.304568636235642	0.074353785001929	0.0833321637340979	-0.420151702249145	-0.0102705616276993	0.219799599708607	0.215413972867414	-0.0166305689412265	0.133473558497101	-0.222451931251938	0.0593630406457553	0.149813855318333	0.00206765203419917	0.293475546172682	-0.387158690566383	-0.00514515924340295	0.000705724020737847	-0.0931278657804651	0.01411350374133	-0.0825960728291276	-0.34344734292247	-0.0419301828455265	0.108558100297295	0.271847313496538	0.0467113610811902	-0.1142562763853	-0.266862275621917	-0.169177882310779	-0.0851439911377224	0.127057561547488	0.1312744889369	0.184673848233137	-0.0415996827777261	-0.0192928008796476	-0.0489303051451042	0.254729526373054	0.176944297384433	0.197492598473574	0.0540123866794299	0.0932198277856698	0.0378331771119333
b126149071621355	Bone Metastasis	-0.417468069449071	-0.139365742828876	-0.130951939910412	-0.0828468103533026	0.0119079919236388	-0.428994932740789	0.00835341094799838	-0.105503224827514	-0.183242121171384	-0.347509563376789	0.000648908973371359	-0.05625146179385	-0.20092791009111	-0.0989754915699607	-0.158993893093205	-0.00113964722161713	-0.0987875381293219	-0.0123342190142016	-0.0577660696720981	0.0920539694766252	-0.0581623301383056	-0.362122789949944	-0.0837312981938028	-0.113668085886076	-0.162772918974274	-0.191090587891254	-0.167057514695146	0.0948593488227147	-0.154346631129026	-0.0598083143511357	-0.0282330008180412	-0.0228163948485271	-0.000307743073313188	-0.0815114258510168	-0.0628936905886593	-0.145088377277187	-0.152239463387492	-0.294975356066536	0.0321506537679418	-0.149079662261626	-0.0997471549052248	-0.162763251758304	0.00841378118417016	0.182171419075394	0.0627191342371614	0.129125728543659	0.0453394367880912	-0.0656489329083541
b126218832893678	Bone Metastasis	0.0125098146960221	0.0392729949535912	0.187375892962864	-0.193191957217602	0.263060636334783	0.110805914198151	0.188454916336646	-0.0286243736258532	-0.0558859135257327	0.151808038985885	0.0788658002166859	-0.0316917773872972	-0.006388305085543	-0.0251791108206967	-0.134940879330912	0.0660401971433207	-0.37996989178206	-0.22251592572735	-0.0773787850445004	-0.0466972933156592	0.339160040081838	0.0692073029393212	0.000836326147802741	-0.192323113166211	-0.0175846428116539	0.0124810279309894	-0.0669800527562056	0.00160142411438496	0.0775936934053135	0.0618685941839325	0.228612623264783	-0.137881573621624	-0.0535516545118516	-0.111249647024876	-0.0708223586197156	-0.0504698696456793	0.0868264503564538	-0.0635656382857894	-0.11484585683739	0.22222363869717	-0.120286848723817	0.0624352959091964	0.103136315938669	-0.0834310561242878	-0.00277774381358106	0.329956303617156	-0.016043885833861	0.0396813536686383
b126218845407541	Bone Metastasis	-0.119631777253355	0.0486345987186691	-0.075970909859021	-0.17000670344628	-0.0349028149305642	-0.0251460565660953	0.206216281742666	-0.11256805394128	-0.195971430592825	0.0710763015416849	-0.301697298583549	0.00138610864582817	0.0303579626636057	-0.0937897415813161	-0.0861046389481113	0.0509560149262766	-0.143154554613741	-0.195613726764591	0.0254833328699822	-0.0745943109161306	0.202975398880376	-0.0171106155992347	-0.191330643479326	-0.120703252950216	-0.0995032411555405	-0.237040722443201	-0.184527380719321	-0.00391058604204808	0.176824653293812	0.162175633265223	0.0463482397462215	0.15201170044543	0.0531579043440926	-0.0424146545505131	-0.0231686075791848	0.0854634822724496	0.021608507911645	0.107566386520218	-0.0393771346883779	-0.256770540925302	-0.0817992372201938	-0.168945256690578	0.203731839327733	0.0629350263589353	0.169093531774012	0.313513178538828	-0.0177810261116719	-0.0392039495226856
b126227569339187	Bone Metastasis	0.353726889818242	-0.023379246474364	0.0553658953234503	-0.0385894083386938	-0.220852140586122	0.267544882402803	0.371481749308296	-0.177817638537379	0.0934156819265778	0.0439005193034955	-0.0776273673962814	-0.113004112126813	-0.0458244363987662	-0.1917785360757	-0.0200276846424272	0.0190783222605449	-0.286825154499565	0.0481295672455247	0.0889737059127561	-0.162752767135532	0.219113805841978	-0.447577471816958	0.0299108984793462	0.00143788928258901	-0.194059440533544	-0.0722911012205019	0.105939249984368	-0.0489979584729	-0.00394590851266857	-0.0495528928349663	0.164572677510975	-0.065291302318433	-0.195338279223547	-0.233093846847929	-0.183563008431638	0.0955070033377374	0.0501729294019621	0.102418196143699	0.110710706640225	-0.144786155860943	0.0489802543330519	-0.0752598873579113	0.0428333026348844	0.115290798122798	-0.0519313460451443	0.138103455285091	-0.0140972231724752	-0.0154441945462798
b126227569920741	Bone Metastasis	-0.398904174823684	-0.143676001104727	0.0587138402154098	-0.014816452099317	0.0367538961814561	0.0618560634538222	0.0823859599600066	-0.0294366551430395	-0.101974612170428	-0.0673528443116251	-0.230088490555804	0.0494861299886864	0.0529436709791251	0.153044368572192	0.163846483762422	0.184285661801846	0.0959113431214327	0.0260579303911813	-0.0922760615938324	0.126352400767228	0.155747431172315	0.141651688981122	-0.0848130913489555	-0.409240164064498	-0.160822464651753	-0.169901619000564	-0.137113010435736	-0.335133222071961	-0.332316284156725	0.0966974563266855	-0.127227777809928	0.166698230670426	0.146701725933842	0.115394820294308	-0.0668156933634056	0.224095272496182	-0.00860918113883347	-0.17883585254191	0.00308204611012197	0.243942606572673	0.0480661597920159	0.110537127274376	-0.0107227077733769	0.294336574406186	0.156404364148206	-0.0515437919070785	0.130039357144662	0.00449109783031418
b126294026247531	Bone Metastasis	0.450519894076848	0.0983896197422382	0.131730774312388	-0.129854423691759	-0.0344870403639267	0.172148786851616	0.177171037292679	0.0533911004550597	-0.110173520819054	0.150113881527281	-0.126902053803331	0.0293535600348599	0.151610393904367	0.0814952304701859	0.220818627029302	-0.0802821058295594	-0.0507608551956298	0.346480570621482	0.296473517717813	-0.0325149493730609	0.128682530447092	-0.219162189562527	-0.0213226399747061	-0.242356617137103	0.0869922862786571	0.156977458630309	-0.124155246234567	0.00260946688556804	-0.223686083766094	0.157158936823772	0.24960524711545	0.0506892711206435	-0.0477331794762934	-0.121448494982003	0.0582034819370156	0.0115545774738268	0.128562635079384	0.0681807595143546	0.0584958327370901	0.313539171208867	-0.129560794567809	-0.132910046506248	0.170753503912129	0.0690347737936948	-0.0215727802831013	0.337289820752439	-0.0510006089695792	0.0880292376501679
b126364068996980	Bone Metastasis	0.341450614360403	-0.0117718806028636	-0.100442037998188	-0.0258746952903359	0.0474035506065816	-0.254258755116253	0.237200886802607	-0.0666046386860452	0.0570062670616192	0.131598284644698	-0.0184618678633824	-0.0735269947131934	0.0927629196631743	0.103638928257121	-0.010447234963444	-0.102177302130022	-0.247100747126253	0.0300762216389261	0.156498282488043	-0.245201928315074	0.41663055237096	0.0595711187709405	-0.112358976384873	0.0150442516017874	-0.0911536858513388	-0.0949709736297697	-0.0721630322105839	0.0373372360447859	0.147135338769961	-0.0108502411866122	0.304477983279203	-0.217280729824888	-0.196699125956827	-0.186799479377361	-0.0756566839788667	-0.209734644058297	0.101697141274591	-0.0206366301723072	-0.043497483301258	-0.120975058207931	-0.0144173711817398	-0.238334175746539	0.111281868489148	0.0217372008380093	-0.107286775965991	0.172251643427678	-0.00442850349028934	0.203227471546928
b126364088154926	Bone Metastasis	-0.320140363701356	0.123673415827703	-0.106690507338474	-0.125444085499701	0.00277042702392247	-0.391854293798363	-0.196343246476203	0.126678985834129	-0.125512109897624	-0.201376361294678	-0.247800579041224	0.108279128857585	-0.14918371840029	-0.0683122667988783	-0.149385403266721	-0.0471394601798394	-0.123413599785716	0.0996291032548559	-0.10852069916318	0.120866742797579	-0.282855400756178	0.0759613478442131	-0.153123153463782	-0.0803036535796836	0.000533261160527126	0.0512578995538324	-0.0482716945436669	0.00407611762769372	-0.028772409688584	-0.111220094188174	-0.132892545997497	0.06141342356476	0.0725000132307828	0.249991600385914	0.0711772489471005	0.420119714948335	-0.10828140640603	-0.0242150342933563	-0.128900866878146	-0.0415012470515382	0.0281533655717661	-0.0764702740917077	-0.120500433398718	0.0914615297846189	0.0522767104633891	-0.0739392560167089	-0.194328295141444	-0.0735914867494881
b126680929877405	Bone Metastasis	0.424611600347493	0.136276202274159	-0.0071906174329385	0.154717075011197	0.232604851608884	0.380792712060406	0.214253114555519	-0.206887032859965	0.205275942620665	0.323460497087852	-0.22020370568923	-0.172915477772823	0.0449477345705796	-0.0236898749245511	0.241070399339198	0.169972777240937	-0.075570109016381	0.395417775085193	0.39650448026586	0.210446688129815	0.264413467835341	0.50370697923442	0.235789954705942	-0.0529383550093522	-0.0214486296313129	-0.0591195222481149	-0.00779769121362778	-0.0463766660915354	-0.0828911743824022	0.26047507859572	0.34367461608125	0.0438789274860774	-0.207490856023071	-0.380215757697217	-0.00887426413165524	-0.0210879586894434	-0.0389272125729438	-0.0767831421300882	0.235199670174992	0.3319283668395	0.0536141757379897	0.209327800126749	0.159506786891896	-0.0871009225779993	-0.100337856056509	0.198039762312069	-0.115628607609187	0.215983953853656
b126681615297844	Bone Metastasis	0.027548179668394	-0.0577279752517062	-0.164023094774711	0.0312139398051632	0.158457491394822	-0.0686489247013058	0.238072196613096	-0.0176118137834403	-0.252176989860481	-0.018921536494606	0.092341842286944	-0.0849328638264678	-0.117502851455016	-0.0574537666045278	-0.175077213711428	0.232070240962286	-0.090432602607654	0.0825421559060794	-0.0533376118549281	0.11194879714583	0.187513099979056	0.0264645403193474	-0.00911767355002044	0.0443555013565197	-0.0768596008825387	-0.0244512118953959	-0.216653220022882	-0.232751478820078	-0.323750859114896	-0.020703793930815	0.0480056879254425	-0.0812277425220355	-0.0544861772026681	-0.102339890350942	-0.134099152579956	-0.000538386545144681	0.0122489059503994	-0.0799304233481479	-0.157178578631966	-0.126397428731117	0.055294940852287	-0.0738830392884363	-0.101556243841762	-0.0232164892119006	-0.210538657710224	0.0416253373676691	-0.0125208294968558	0.044243787935191
b126681615350189	Bone Metastasis	-0.338076477111868	0.102368395699445	-0.0788607576816361	0.0809452592296136	-0.220508196149032	-0.150042079148722	0.0594178205510694	0.0112485760243382	-0.100966354643573	-0.146383695136584	-0.0204314961373352	-0.024132887669549	-0.00667047639373278	-0.0354689496427193	0.0399565203480795	0.145009396350182	0.260146690075152	-0.0213672407115327	-0.0519230616480964	0.0404479929341856	0.19516471030257	0.168525510079873	0.0582608236322517	0.0263224280360732	0.145022885609473	0.0439067192828091	-0.0113803409119294	-0.0611350956456122	-0.251856659935709	0.0434651017358767	-0.0304312741146585	-0.0569915716775129	-0.049605929996125	-0.11620154809568	0.207836058788813	0.161539356567953	-0.0568989693018791	-0.116272513853563	-0.00840215042957151	0.216090707949505	-0.208862532771384	0.265757784350881	-0.0159352951969122	0.21390128617967	0.114751506812112	0.0462064801009019	-0.132341582391944	-0.0901203854796662
b126681615588275	Bone Metastasis	0.0598106959579582	0.175524089917073	-0.177843719694085	-0.0840737013911329	0.11990843760545	-0.223184521450152	0.268195434358657	-0.0231199494493086	0.141939169901717	0.194292765617857	-0.030355188007383	0.133591314557033	0.0969334184083954	0.035053675407649	0.121207974714319	-0.228468446194246	0.343870582131639	-0.0653141161879888	0.0174193720584707	0.0407838192673729	-0.0286745395492184	-0.259682988764246	0.00157438852783828	0.063227562800399	0.0984099111209095	0.11487784263574	0.0490452350392823	0.225982326731637	0.140445105241354	0.149858614829129	0.150876671454169	0.113840656756949	-0.0427925696468726	-0.0107243384626134	0.0766113319952451	0.0551276161443019	-0.056554450372972	0.122546199569114	0.112517319177186	0.167488083987443	0.0969370975733332	-0.0230728189933272	0.0622848381763662	0.0060823014716381	-0.0261499299129328	0.232456936453032	-0.0897610370378143	0.214336382728384
b126706311616294	Bone Metastasis	-0.393477886815541	-0.199999854420368	-0.106123310111137	-0.125885921358689	0.209415982846039	-0.159849526529245	-0.120286598140608	-0.0275229079874721	-0.104127195424688	-0.141147703863305	-0.133697342757	0.0130940802840675	-0.192543857026562	-0.0867502305018521	-0.021315152569622	-0.175492156511708	-0.140893224820395	0.409688755908336	0.0621208093273467	-0.0411388307177349	0.328299941964768	-0.364703326227891	0.0277518292852837	-0.258465808821233	-0.0990019016625085	-0.132950247714675	-0.0011138185490657	0.043186855082533	0.206262515316502	-0.177336064126569	-0.0570743346452625	0.0776251673212895	0.113189187305418	0.230272132679834	-0.0736218892368762	0.156962176360503	-0.0199051690597707	-0.240051214704534	-0.0725865069088723	-0.115117426498457	-0.0314759552753244	0.0519029861085876	-0.155930077674216	0.0810329353216181	0.266910570603592	0.0367312840082317	-0.0258301901680367	0.0557861961815446
b126706311622062	Bone Metastasis	-0.364808461941931	0.0487627817751248	0.0262874189340194	0.0385462312223369	0.240801640645555	-0.356052705806147	-0.115439086397314	0.187796391772809	0.415078064767035	-0.0223165442858729	0.326266009190631	0.149367537548142	-0.180382491043585	-0.037458182527006	-0.0435284745401197	-0.174739003112524	-0.0888108136353818	-0.137052943607046	-0.0849863284390334	0.0553244934520087	-0.0370111609231049	-0.261891161737473	-0.0211717321893809	0.0508744308678681	0.167884163172607	0.278523632605901	0.535252447173157	0.514467230860482	0.375755358248052	-0.00730795111889881	-0.010203657518578	0.0640561699368597	0.0605742835902511	0.352378968399857	0.179864620332153	0.110972329244808	-0.106615834152127	0.0205039875364492	-0.166517526690558	-0.0137616310644042	-0.00734318353056254	0.0165539841295355	0.0988627495935732	0.0532421816672764	0.0893906877461935	0.159391309516197	-0.0259368463336035	-0.0928174056268433
b126706324725157	Bone Metastasis	0.273385672921024	0.0909255644002542	0.0591747280911855	0.0278950495594865	0.0956437569814119	-0.0558153698597705	0.280877092114202	0.022753315170034	0.22896478388694	0.173425241654835	-0.0493669172013722	-0.00933954821575703	0.128458679447449	0.0382038222797802	0.0705664529052825	-0.0978459341730667	0.0443980371400664	0.070052390595063	0.195125238906644	-0.106297220176886	0.116246584442295	0.116004048272651	-0.058882794850256	0.0751794958669796	-0.00789166546538861	0.0590020442095159	0.0395944839202471	0.217750878316231	0.139725143122602	0.0564243330346516	0.191063239453303	0.114041404952938	0.130302667085583	0.0608906570496888	0.0666964534097707	0.174012556120281	0.0548545331229275	-0.0400718834273223	-0.0664665444070175	0.271231050533352	0.0480350787420726	-0.123226671617785	0.111978269955847	0.164810179037389	0.050612679338174	0.181206697356251	0.103611309991082	0.167257876664789
b126707788529013	Bone Metastasis	-0.232044689305589	-0.13079016672221	-0.00218477708969933	-0.00990669780214951	-0.320612823608322	-0.227196341805933	0.0481351095457532	0.0384695902194419	-0.159995984115734	-0.0450554729217005	-0.214611609004106	0.0249572001908328	0.020062788511908	0.0397900174962629	0.0660417173711869	-0.0455205743552364	-0.183005597325361	-0.0935673651042506	-0.144990789778213	0.135165309671342	0.285608584599442	0.140004273353638	-0.0830245551014039	-0.140542260083032	0.154229453662301	-0.115998932687494	0.0736455519003245	-0.0759044076143652	-0.212308668547891	0.0545566205598104	-0.0530843122399846	-0.0658905656921903	-0.03965067158308	0.102151576507399	-0.0557272065361139	0.030891791616643	-0.0944527665175146	-0.113680550087052	0.0292205163566926	0.130168188434579	-0.0420863710102812	-0.104720730373124	-0.123911393340754	0.0579846346232333	0.197940139937895	0.0833735957375771	0.0043943802577332	-0.0739582879267607
b126765621266670	Bone Metastasis	-0.279908766662428	-0.123600621735384	0.0998040662205598	0.0670259970638536	-0.338535981112672	0.0272021100261787	-0.0843442211473177	0.00974374501157343	-0.207143876869035	-0.0286735981954793	-0.337056516127198	0.042601737944142	-0.117231727352149	-0.039000439229978	-0.135694334184113	-0.0106639153289793	8.28757216069509e-05	-0.13825531048158	-0.071640086310971	0.121691689996041	-0.046883677422235	-0.0400133122733593	0.0867550026281606	-0.114632624477953	0.292035300159447	-0.0697619392116993	-0.0846995041736006	-0.000983492745534637	-0.0906807895855105	0.144781215814247	0.086766258619844	-0.0438252730678988	-0.00507179574156347	0.00809263248690953	0.0138619378631504	-0.0432563932626214	-0.0694029888846881	-0.194900855344305	-0.0928095049459787	0.0480271437749876	-0.0637865938866196	0.0639446841565739	0.153440970634163	0.0619469097827183	0.0528214828334481	0.160395110507187	-0.19285464757716	0.11761668266305
b126776251464411	Bone Metastasis	0.300512265528965	0.0390525519176637	0.0714390584648721	0.080855639500789	0.224241904372763	0.0370120282574906	0.308332946785576	-0.122355045734628	-0.0306089934724628	-0.00629265040058205	0.0215189268078363	0.0756795794788242	0.0258721123830131	-0.00898625466675099	-0.0512131810801907	0.0462809085212654	-0.182554625757886	0.312378416549142	0.216329308873863	-0.00398403848642612	0.0655627152379341	-0.276188546683485	-0.00688914581752692	0.112804363838888	-0.213834694086023	-0.0286275119764793	-0.00494814396850773	-0.23772116501352	-0.224104481196168	0.21469818467919	0.344610679233601	-0.0998281678936425	0.00748942490520288	-0.0915135427810897	0.0426555265316804	-0.197967328516573	-0.00191061351015598	0.146459616124827	0.0794055111897108	0.0577886024051256	-0.00180966555942702	-0.0830651182676277	0.120706290341515	0.111668845904579	-0.0632249989871118	0.13677647205265	0.0674050975501632	0.0725865190093662
b126834252868510	Bone Metastasis	-0.207869243187141	-0.0253749756872636	-0.0216068464671477	-0.172817112134366	-0.158433961622398	-0.0987786872600529	-0.0920734855035273	0.0300254580909087	-0.0393168881857593	-0.0258646925778326	0.0149841427646832	0.104683183081781	0.0675978854314009	0.0206529505040037	-0.0359313514371294	0.148555091018752	0.0798233691231899	0.10689558609603	-0.0597858572130572	-0.0725570362066291	0.0694905450171238	-0.27878989243407	0.104083968428708	0.0676044608962892	0.115267581216168	0.150729109118889	0.0218497224476183	-0.0592384109138649	-0.298350757494398	0.211155865006835	0.0437556736937146	0.154794873643403	0.0867043304351132	0.089180741502537	0.0378952756153087	0.152334016366531	-0.103315830017622	0.077203026872062	-0.0524101641718429	0.285680358014035	-0.00551692227098405	0.200018762751194	-0.149702729694685	0.240772210916942	0.135075185313003	0.0684027524976749	-0.0971287356175789	0.112659652030479
b126835173312436	Bone Metastasis	-0.33574138724157	-0.0645202011812645	-0.150535808172759	0.154243272531281	-0.178926749228165	0.0575845614971665	0.0612675184400148	-0.0846772960209457	0.00315478816261497	-0.101982196337665	0.260232788094638	-0.122583393527464	-0.22270600918287	-0.187081756816005	-0.0761181866695591	0.0258176017157889	0.139057703649093	-0.124897606979888	-0.168533727032871	0.0527575990350692	0.356705157461946	-0.151166154487109	-0.110809914955753	-0.0429044185642549	0.0580275778890484	-0.0596603729354812	-0.134419780328649	-0.084352454523714	-0.199759131717331	0.0821493777915097	-0.162648715522789	-0.00584040338914604	-0.0858714553594764	-0.11811883763374	0.0589472538150983	-0.172087063999024	-0.0472845267086599	0.0123140071921525	0.187647272953765	0.275093382708841	0.0908197303828527	-0.157107869569202	-0.0361814877252272	0.0572371959171469	-0.0920114441788783	-0.0332072380978615	0.100553723924314	-0.0275395892412178
b126836622118110	Bone Metastasis	0.0793945396528122	0.0748167774823975	0.112630403288347	-0.116197390568696	-0.0516815276352272	-0.178861424583365	0.171015641829028	-0.169542344738199	-0.0328586424248313	-0.0374686683207512	-0.0938823083652379	-0.0734267173890472	0.137074502861283	0.159672320413073	0.1711483683988	-0.0260861763969069	0.0797315568254189	-0.209664114784947	-0.151361635666302	-0.0161375313446844	-0.29574108303039	0.229031681704739	-0.0595315990496312	0.0158181328039829	0.188386201407175	-0.18187944096435	-0.0443698486153238	-0.0917320576320667	0.00695482390566601	-0.0492991367010154	-0.0793203330787087	0.0742876797313817	-0.0944230434925046	-0.0252112273554475	0.0117398558690874	-0.0234182940157661	0.0543468920387232	-0.115916486471298	0.0413281368272159	-0.251696956778441	0.0707756922566125	-0.0492880743860334	0.0337879878033641	-0.0156162614306175	-0.062373909737776	-0.0446508062072472	-0.175404341716033	0.122108385598615
b126836622969187	Bone Metastasis	0.386700612844982	0.251857974028043	-0.131023169877791	-0.0121704793360163	0.158312066056206	0.0141794202520116	0.277748450474593	-0.11429006981145	-0.0112006917142339	0.229877690261762	0.0261776374855119	-0.105305767818221	0.086807427911293	0.0640662127862372	-0.0356245554095259	0.14158279675528	-0.188966235102269	-0.110830881214912	0.0174089795109266	0.0408251432106977	0.3577258182789	0.229686495004381	0.048623409354227	-0.145945972113533	-0.0414027809481572	-0.124144493058349	-0.000850303455092155	-0.14757964496366	0.0210661273149137	0.130309148094348	0.233612510686223	0.0405203799222481	-0.144370181086369	-0.334815279329857	0.117192804043002	-0.0331486433736257	0.220876531667526	0.122185453188476	0.11158766906412	0.248073572534157	0.0846290319739023	0.0982501938011015	0.117285093382902	0.0617906026640387	-0.0428889490599617	0.201006956988768	0.0776904023348114	0.163865398961843
b126836637034355	Bone Metastasis	0.353861935822381	0.00271145639933951	-0.215058365134945	0.0522807478449119	-0.159417784857121	0.160362226138859	0.131367334765902	-0.227793303463273	0.00363018018564412	0.062317436243397	0.179488290212763	0.0818092479824114	0.0279761282638986	0.0307181750749271	-0.227146848175197	0.128807758524948	-0.109834315483017	0.423348110083634	0.306619951104381	-0.0825337733960334	0.196586712730449	-0.186301718592245	0.163277775313408	-0.0645739613363623	0.0607504296751973	-0.0905638820925775	-0.0669048587556751	-0.26371504159379	-0.106015848618343	-0.0514188273371898	0.278707736041913	0.0291113899966714	-0.114881708831117	-0.11279741458601	-0.155833290984117	0.104858698486777	0.11084534449232	0.106591684623878	0.0155471374444289	-0.0591862782637159	0.135995750642902	0.0207616249932519	0.0664291663658549	0.159293656509253	-0.0536540832416384	0.274157422120505	-0.0982466631746639	0.244798236407633
b126836637067571	Bone Metastasis	-0.249910549021662	-0.134106910979198	-0.0342539119995014	-0.0234976011878516	-0.185380976674436	-0.130222561984912	0.175294619555269	0.0477180000046263	0.0471126700867377	-0.175159269922784	-0.169066531375145	-0.00957506198506039	-0.137085106452774	-0.146014755353151	0.0376905924631279	-0.0268424872082415	0.0429376335626932	0.0221545050114608	-0.0259032827907499	0.0821848707701627	0.20147421415727	-0.325873069478858	-0.004926684231776	-0.00138500849235196	-0.0667910066640292	0.0804102866791252	-0.0508657397904038	0.0680505080780124	-0.0582761732700026	0.0839104198721434	0.0644727989499078	0.0650808147633097	0.0960080336649896	0.179766401135867	0.0257261806989151	0.160315932016048	-0.127367616273177	-0.191780852347396	-0.0592013511259619	0.256755840567552	-0.151083220460976	0.212286618140203	0.105046249592675	0.0256011702349304	-0.095429973308496	0.120082765969999	-0.0672658361014219	-0.0264201320691603
b126885760985331	Bone Metastasis	0.0712742321669006	0.00685133705644167	-0.181704142106709	0.158357594777545	0.0443555920908401	0.00927142335718961	0.129247973390569	-0.0251017122701234	-0.112692407621524	0.208550351663711	0.0284809813395748	0.068151355366809	-0.0385616263516675	-0.00457522193642776	0.00643309296058683	0.115525637990137	-0.132342946401952	0.0515235265918356	0.0319367111735752	0.216188839405513	0.367833056230581	0.046966807093936	-0.0513085840610915	-0.22536762047348	0.122120428226136	-0.101713788075783	-0.198275017145188	-0.156691123115796	-0.245207537628845	-0.00871205043768347	0.158302144246053	-0.0198921925352759	-0.011206300046544	-0.0442570685049407	-0.0378677089404408	0.175910507811908	0.0219002917346143	-0.0530963641869597	-0.0891828883071157	0.0928325725422706	0.10914646355744	0.0303910175220777	0.0109449634203332	0.246467562965645	0.346111663610638	0.131629739001156	0.139882857710906	0.0578040093536561
b129457491962292	Bone Metastasis	-0.335448796652013	-0.0492627315090756	-0.137968125671518	-0.266646740533472	-0.0807774154045632	-0.363636720486616	-0.137160390636568	0.0382361645540286	0.216707484121363	-0.00183018880246205	-0.0194425432870007	0.0768255905534623	-0.123022167892179	-0.00845641650331988	-0.0480439948941182	-0.239707995393894	-0.108371715445619	0.168926233562285	0.0526679891520365	-0.142105702420012	-0.0455315814244856	0.0165224058419354	-0.0814893384672426	0.0389251355235415	-0.0112793753118641	0.203962842276852	0.327086517305627	0.538354027741902	0.296496753277886	-0.0495211528148337	0.0389593712765482	0.0569524596424739	0.0830918391472082	0.191193510498775	0.229784481821664	0.410880461885014	-0.0877233324463025	-0.106015087433306	-0.0994450640859963	0.0248145161798716	-0.1699536161369	-0.12148936439659	0.017103755645628	-0.018959370073998	0.0260172393241715	0.125019229840274	-0.00775163792950148	0.0548455800588574
b129457519716067	Bone Metastasis	-0.265148291029407	-0.0734635896369072	-0.00615624595554801	-0.040587233310467	-0.229080103302267	-0.278187603077977	0.305109456438262	-0.069831470539839	-0.260457268751993	-0.0832046057395633	-0.0271352706864076	-0.0566513496036619	-0.116529061150944	0.0411456636925893	0.0333180147418689	-0.0297303907018997	-0.0541688475152608	-0.235676241079555	-0.17855351746407	0.0467737199204719	0.416662327215917	-0.202507708403317	0.187577060545253	-0.0993384070482949	-0.0203642798974545	-0.0699824597927014	-0.104066428438709	-0.351802359461627	-0.403963033662877	0.0351341167277798	0.0104008908545244	-0.0589951517305637	-0.0163909208457211	-0.137040141464863	-0.105071359965168	-0.05411618787476	-0.1542886987018	-0.0982196640641783	-0.104549080851421	0.0803762504016037	0.156381012568336	0.145447935863357	-0.0700975848156524	-0.175462216676617	-0.100389356567149	0.0563519050386269	-0.160615794666659	-0.115060970241615
b129497369102709	Bone Metastasis	0.388167051166839	0.228404185912321	0.231533837044722	0.0330540566874187	0.032005474087471	0.3455049586647	0.368904185074446	-0.0591142920813652	-0.107347002818876	0.283033740221895	0.0171636678187966	-0.00187269645682286	0.166964924313109	0.11703577269188	0.179403813264921	0.17974733159285	0.196896893701597	0.0769769776151837	0.171030159461645	-0.0427719479766007	0.369406163042167	-0.0113754079648468	0.190614228462574	-0.0828078154204987	0.138142803037421	-0.00369308209564101	-0.10258603318962	-0.181313988959558	-0.133326116633019	0.226561807917613	0.258980874316702	-0.163353897667995	-0.0632884476334199	-0.0750557610423613	-0.00800734088561181	0.062320754383787	0.111343455709468	0.217199234839126	0.162453399507599	0.225755049321527	0.221342794126364	0.212695993338072	0.238873445840645	0.0201252728746528	-0.0229275392146664	0.213642299830064	-0.182886639886099	0.191232110005874
b129497369794851	Bone Metastasis	0.237075347093443	0.0871074225156866	-0.130497490710404	0.00688729525833021	-0.0667031586620914	0.234476617646961	0.155578606197174	0.207774640135522	0.0496685292720056	0.112508232064324	-0.288461835677739	-0.053984768810297	-0.0272088778863026	-0.140577828175061	-0.240527393418886	0.0467526854497066	-0.369185023734626	-0.336754402860314	-0.173187355542455	-0.0505372097951468	0.0951958197357694	0.442451084677635	-0.0815369088469771	-0.152445381598447	-0.223580252562792	-0.164831260056853	-0.03327677321249	0.113555204044402	0.141304502680475	0.100591509018083	0.0026101021205541	-0.0617670491819506	0.0116151869363763	-0.11029258256648	-0.126206391366799	0.0936581441052314	0.174482183942856	0.0877540608599998	0.110995438529444	-0.270775544843367	0.0866069625443157	-0.0260592597067216	0.0648613383632853	0.17742694533939	0.00306608050097734	0.117087803798374	-0.0487610792933906	-0.0605955389024981
b129565671934301	Bone Metastasis	0.0490419386058637	0.0280344690411286	-0.290633960842561	-0.0611006174122319	-0.160204319752372	-0.0630023106222643	0.113837988145298	-0.0308302449950578	-0.0270580246548246	0.0124935994849109	-0.129712311948249	-0.100486886665131	-0.16372030571938	0.0435029658003986	0.0173976042245399	0.0841672274751802	0.159048798485437	0.0521659298643935	0.0885361023861795	0.137647270660637	0.41924599910678	-0.158164307240708	0.0679530651740948	-0.0409676940980164	0.0237448222035259	-0.15301209555174	-0.0432145812680485	-0.0987502869458254	-0.276411866100913	-0.00929469635905827	0.189138873698651	-0.0739104237599461	0.0133051416990906	-0.129327650376618	0.1020279775962	0.39837582318644	-0.0375348683414317	-0.00111681063805333	-0.0903682982647983	-0.243431450682333	-0.0377917310642574	0.0408793144949103	-0.029319524807709	-0.0844445396609291	0.000996911070434287	0.194557932517189	0.11563949615945	0.048797919235065
b129565686684894	Bone Metastasis	0.0501865051538855	0.0163035682150869	0.0167065484075851	0.0878992380845905	-0.0202914537116783	-0.0755055206005323	0.217648336068134	0.0207174537186827	-0.0988073983456174	-0.129854300773283	0.120008739627709	-0.0653341802231891	-0.0165869727186674	0.00271641547280294	0.0884892391289998	-0.020846378384369	-0.0433334344078091	0.0380012160299664	0.00997352969959461	0.0866258782740517	0.113212270816698	-0.0161941003259229	-0.0476669524231102	-0.132756284644361	-0.0145756461042858	-0.0861982170746513	-0.145552506577791	-0.127988785300491	-0.252826308615142	-0.089645187539565	0.104340477595772	-0.251261481529724	-0.161216433443965	-0.0370152915334525	-0.185161275474335	-0.20802600559776	0.102398228274527	0.0753654139133015	0.0316592499311165	-0.273727510728426	-0.00423217006792342	0.0755337727650002	0.0266277108392824	0.0559813271393069	-0.234020178674632	0.0683825176235825	-0.0232000781142195	-0.149609115365933
b129663543926123	Bone Metastasis	-0.500139572396468	-0.108410994671181	0.0259421251574234	0.0436790923221053	0.0214999600267266	-0.261875352013407	-0.123143045794982	-0.115999282935936	-0.209067012019136	-0.154054955302912	-0.146040640235279	0.0355507430207826	-0.0253797101599809	-0.0386711419015164	-0.17099479426313	0.12850469898187	0.0272896301901583	0.0236074204019126	-0.196852655834766	0.152310358879984	0.108262226376037	-0.151453701998041	-0.13113691140688	-0.0787214393670742	0.0413253433573484	-0.155601833152958	-0.211379083439282	-0.0885391547473257	-0.17481689117494	0.034997487253327	-0.0669642744172615	0.0230400990757481	0.0376960127422893	-0.000595734529794084	-0.0404216406946223	-0.202357226466025	-0.154144560912751	-0.367996022911381	-0.08285410668537	0.167621907930218	-0.0561394468091135	0.187198593582683	-0.066488789533452	0.139790374984651	0.268297124913062	0.0318756091557879	0.00902253737673189	-0.0582865154745662
b129663562595573	Bone Metastasis	-0.216802405958875	0.0436336487604335	-0.287541817905276	0.217633430690328	0.158261540717003	-0.0850792324737235	-0.021750568877723	0.140098672561216	0.460908190987638	-0.139065250602613	-0.286864754598345	-0.132163588765648	-0.196105574474649	-0.124306893402018	-0.122756610088489	-0.0942247699687417	0.0221904474988735	-0.447308393234931	-0.25871123487004	0.108425438149189	0.0665487111179808	-0.238100740275641	-0.0750478765406279	-0.0567614623796713	0.0797367117778105	0.038003198969739	0.511445575000861	0.196354208608907	-0.195116525778566	0.0440043160131904	0.0808088857332425	-0.0521715844780577	-0.144033304324908	-0.0622197649539112	0.0420236073937544	0.0702909186423978	-0.0702195719087078	-0.0717270707604723	0.121534767856174	-0.0767968608454133	0.0254519580693133	-0.111487131283893	-0.0261092236019461	-0.059688721005748	-0.0729684320521761	-0.0189757961470109	0.248192916089471	-0.00168198614773876
b129663562607388	Bone Metastasis	0.29764687725187	-0.00101309425554144	-0.127483082201076	0.0288948701354851	0.0279434184261256	0.28756922373354	0.171119861196848	-0.200291524996324	-0.0902975541246544	0.139186010081577	-0.280968712877864	-0.0396050414400742	0.11893297767258	0.0360873421274782	-0.16318305350776	0.0309869015277357	-0.0286003475192744	-0.0772410013768347	0.0740644229994333	-0.0234947476125062	0.0192879276831781	0.287417743032143	-0.082892412335499	-0.0146084561452462	-0.0637595843971201	-0.128619919166503	-0.216846738104878	-0.306648263864819	-0.33842987881097	0.0807160940616885	0.237065502554784	0.00796171758900907	-0.0940902683615582	0.0226308232215819	-0.0295408619609507	0.216867743373473	0.0315235773161282	0.0891413699644361	0.14664470069047	-0.138927451731022	0.106722449661007	0.00354476177954954	0.017124118374242	0.0590214410767008	-0.0353310833778005	0.127514697354009	0.191791398573387	0.0822386727604334
b130126479582957	Bone Metastasis	-0.408109174688999	-0.175860783605518	-0.0647638358728194	-0.160081891813774	0.162780753925196	-0.247067134574667	-0.189023425162087	-0.0281428469006808	-0.0333796487874948	-0.199961539910367	0.138043814189842	-0.0647541371112358	-0.0440507874852584	-0.0557766919475899	-0.1950921711999	0.00830984933011306	-0.0378967134281314	-0.0718887470383318	-0.17518662898793	0.0538352465521039	0.0592748705572161	-0.0770961385720257	-0.104706560870661	-0.256883944987713	0.00550974507546373	-0.119348908881329	0.120508383164106	-0.0156506003489414	0.081278742950392	-0.12560245135879	-0.0355218937153484	-0.0941828563147558	0.0165380709896146	-0.161494240220441	-0.30249844565481	-0.150649711794419	-0.100003695571012	-0.189636997425267	0.1096698869485	0.171163591698807	-0.0695669077352959	0.04145778750908	0.0596307858079165	0.0590362622645506	-0.044718363704645	0.0867300568854208	-0.0947100706557844	-0.123922352613368
b130144686782686	Bone Metastasis	-0.300587222738232	-0.111720218951789	-0.060243628001238	0.0318633089581552	0.125904228257293	-0.142005445005259	0.0165484865951898	-0.257288792897558	-0.214012720584311	-0.109267024876975	-0.165145529846489	-0.283353996776758	-0.0282850973671135	0.0462288336596968	-0.0438886052672337	0.105747678615279	0.0650581766056187	0.193038982070728	0.10173788204809	0.102134602413483	0.273954613774447	-0.197334219384497	-0.0394557104428917	-0.204219273418805	-0.0438552433937001	-0.211765897905346	-0.113389631515586	-0.413096258800561	-0.492432607684462	-0.0245498999469749	0.210397961429703	-0.0896846202197641	-0.294612592849597	-0.282127017926406	-0.110138175848115	-0.264584660266953	-0.017798630120184	-0.250502380290814	-0.00266832256282329	-0.099165690391625	-0.102460313126734	0.0812234991890936	0.0440340724801794	0.0121594439106867	-0.340333841555398	0.0275406754013702	0.0832159496888532	0.11456169591193
b130144714251099	Bone Metastasis	-0.122352824661761	0.0114220161498063	-0.155682777100154	0.00786281077440296	0.18962248037139	-0.269897039289004	0.26459007814082	-0.126585468754714	-0.0298827588248429	-0.18729696873188	0.1795396014324	-0.093016629919197	0.0828190907232525	-0.0785809229209453	-0.0347852986704943	0.0921387858866007	-0.0842246867260568	0.161216226683649	0.208659992139277	-0.185533413213355	0.191406590252642	0.00236233677174041	0.00397773459381928	-0.151450537851832	-0.239265670012807	-0.203369338563584	-0.110247093376797	-0.217416496058311	0.0507051830355475	0.163273830508124	0.273876800935904	-0.0648085980584949	-0.196521366032112	-0.218074443480565	-0.0054259510234112	-0.2837810764978	0.0226296643251609	-0.211192074397863	0.0102928653327662	0.403043804160395	-0.101304108211346	0.0537160345673512	0.121654308035694	0.0655815611362127	-0.213606495394215	0.217970592059298	-0.0726701313148187	0.135513960711558
b130184161188267	Bone Metastasis	-0.0264073949032537	0.0693998714219097	-0.166694350466388	-0.104752753698188	0.140459657739912	-0.220179056688872	0.196333208954544	-0.119936909458799	-0.170458355023567	0.0382382768783921	-0.043460624732502	-0.0755287089321598	0.00529464332539881	-0.0908508873915664	-0.218327292961533	0.128450352802368	0.0106039234957412	-0.255920819048651	-0.0751335578622789	-0.0140844060589396	-0.366587990922305	-0.0679413206532711	0.103011206048008	0.0197796598626597	-0.0287375452801104	-0.180603898010871	-0.0519268548225632	-0.172890912146154	-0.345582023670726	0.125424674309089	0.0599031682291158	-0.0669086855370345	-0.103077821423679	-0.115814447283337	-0.12768893473412	-0.0590049181617442	0.20048276127216	0.123520097068874	-0.177183462823923	-0.0582713237037728	-0.0647203161712266	0.144017387389368	0.0535946088661785	-0.127202664841409	-0.137383910401761	0.211029342446841	-0.00258113895563516	0.100961930809224
b130185535371996	Bone Metastasis	0.238482163880263	0.000677082622384723	-0.167747630204889	0.108571758208137	-0.00599563280724086	-0.0264856361136946	0.249735521377989	-0.175655982856655	0.0275778816667462	0.0633441214273387	-0.309009416523118	0.0432006322698549	0.213489919045659	0.20159866076274	0.130451789741203	0.0458131487798879	0.0552985720601262	0.191833004878064	0.100820918243409	0.157897811602021	0.227881559627911	0.226188842043392	-0.017486184281831	-0.0373508455721032	-0.0241555058202475	-0.0483973467833496	-0.0188106856513827	-0.172278266217112	-0.101369990554158	0.242032799677805	0.196879570775915	-0.0108605880107588	-0.0160132172744105	0.0449742102527235	-0.00926136217809845	0.0757078039921875	0.0761656627404055	0.0330405170158794	0.0687833132550138	0.19066748943376	-0.0139862707401933	-0.00012605447492503	0.0515552616386077	0.0521179787683096	-0.0753833245093162	0.146207806398387	-0.0771551032914098	-0.0187143452440924
b130194213129078	Bone Metastasis	-0.392568471752562	-0.0445453064588982	-0.196799153450881	-0.0711300084090417	-0.202887284245325	-0.00877431410626953	-0.287215781735945	-0.103291244540718	-0.24658535425652	-0.174678891586693	0.164186334242221	0.0257601157601249	-0.0480898028589163	-0.0482330277591337	-0.00474683659743286	0.101772674452928	-0.200983040038136	-0.197274783665185	-0.249292834788531	-0.0787993128246516	0.0874626346172717	-0.352963429031788	-0.0838813180615014	-0.199318191777039	0.171380321037414	-0.0518656739935781	-0.164881487611418	-0.181754953201546	-0.0408992573067161	-0.0701517669205692	-0.117616029591625	-0.0902146257903166	-0.190994572595055	0.11001616825129	0.045370750084558	-0.225589834396363	-0.100110760169736	-0.263051599536085	-0.0287802508648581	0.0561662772101001	0.0314257581851291	-0.0397755729842652	-0.102179744687741	-0.0425217586118375	0.119243246497251	0.0178487428505383	-0.0501883247806089	0.0523317308227454
b130194259728805	Bone Metastasis	0.365204993096791	0.0949872437263223	-0.0782539899059108	0.0646582730817191	-0.130295248579839	0.194954247676619	0.16527850011013	-0.0209968786538779	0.0592533755615229	0.182675114849988	0.142263971640693	-0.0200351398483413	0.036734704085557	-0.0743509375826393	0.0927797111726958	0.0471953210095491	-0.122604818045521	0.10705827038095	0.16031074132614	-0.0686475845082938	0.160817289414283	-0.229242134695136	0.0557684496102543	-0.121127922631628	-0.196942672501405	-0.0808927500365209	-0.0209952430324475	-0.0601725784472185	-0.197730260771528	0.0151706635015911	0.275151650286078	0.0768513417227586	0.161437334482284	-0.0543179510650217	-0.0824440723136036	0.0290661190147752	0.0668089153177127	0.0267042779987408	0.0816516445909346	0.254377708298512	0.145840115493989	0.137381558754779	0.137436567538257	0.196187434164362	0.0757040568931209	0.223064780080083	0.0106449987674876	0.231680711319495
b130203891165918	Bone Metastasis	-0.421980549785305	-0.2557538026532	-0.35330495503424	0.016347498528523	-0.280272015476003	-0.0938902943258564	-0.0207066877544446	-0.0897944096829165	-0.169132535908743	-0.162722106292853	-0.0668291230457639	-0.137093876290786	-0.0252279541804954	-0.041300563990478	-0.13387417613691	0.0123180033118392	-0.0495597807488958	0.144193680452572	-0.0740553906045953	-0.0452746979030476	0.200660599644825	-0.0219418300494244	-0.170974233823175	-0.366921634348887	0.0170811700700862	-0.208813921701711	-0.0767586675408308	-0.288851429660336	-0.329716873552362	-0.034351591253061	-0.0209542808130162	-0.0558859017586887	-0.121595521735147	0.00106083281196245	-0.087838447837779	0.285052324924241	0.0121259284563952	-0.1652264809067	-0.0935372385961474	0.0977316825757983	-0.188339227169823	-0.0730658532547927	-0.0378929060754477	0.0208551745151583	-0.136310042552705	0.013565039137921	-0.101360599219247	-0.0396514238607924
b130529132763060	Bone Metastasis	-0.249849422893007	-0.0979421311389496	-0.118299105816483	-0.118844475575304	-0.0891048462419847	0.0895027187513987	-0.15468993141283	0.0958662037217327	0.1661252840809	-0.128445629204354	0.0165669609636989	0.0466373734507023	-0.255573740674546	-0.188212020605739	-0.0400094332060539	-0.178232814008146	0.148750675687002	0.0196700739023299	0.0503699942823503	-0.0523830887017083	-0.0166081440617872	0.0514960500140343	-0.0342940926304069	0.0489096611013112	0.249557677670291	0.120245158846983	0.167235724137624	0.39109155359306	0.308624340074681	-0.0712091432562798	0.0572054525678185	0.0246848558632924	-0.0293696152257141	0.373428429353403	0.084359558949654	0.302406644961676	-0.154729883763711	-0.10693084184745	-0.0234662584598319	0.0643945279314132	-0.0654397351473497	-0.249885351455986	-0.0793192745576025	-0.0659230719350009	-0.183704904074381	0.126190775068467	0.217744609940203	-0.0994791083468427
b130531382443445	Bone Metastasis	0.205656384656311	0.263101434824391	0.00376653183854878	0.127870235593612	0.146224725103305	0.227681725084634	0.094031858169582	-0.0684971667778703	0.030586797755468	0.156903750737937	0.00326892840501589	-0.139018029801792	0.200703520490082	0.150752838438101	-0.0198369826174447	0.0828869564336343	0.191973806673785	-0.211099846316652	-0.0782278051539451	0.0237243431368908	-0.0158250613633308	0.219618711516992	0.0957924317985997	-0.0461047784410663	-0.07646471989634	0.0732396539949777	0.0309205043863686	-0.208493930808559	-0.328120970408918	-0.00540298728842056	0.129103418796447	-0.0131198889701451	0.112703079480089	-0.163224258272804	-0.0108470838710359	0.122116333548517	0.0243000331859105	0.0617776461957089	0.177719902768287	0.174725048245858	0.11055973546273	0.0258851466661932	0.19036264231359	0.128241745867714	0.0606178406691251	-0.0502482375217783	0.106688527248605	0.00201804637785241
b130531382651309	Bone Metastasis	0.113375057421134	-0.0532134203628948	0.0103592177441174	-0.0983577893074621	-0.0663884380041579	-0.286567278318897	0.214843166696854	-0.0934647494524757	-0.0598133589836353	-0.0293555246262816	-0.11649656634042	-0.0745835785887315	0.074049178408349	0.124576041823701	0.12011105864277	0.0624484563330541	0.042231020655568	-0.041316583983949	-0.109927733257769	0.0751582441116085	0.0453743285847577	0.00677986652940588	0.154852340647387	-0.0530504792343674	0.0396636049026246	-0.206953613812385	-0.196888608683092	-0.311266970654451	-0.263888630795563	0.0901251405931993	0.0818864964819674	0.0370831480315386	-0.128938637161873	-0.287383744926911	-0.110945316815707	-0.233435864220176	0.0844586481950376	0.0878320491873288	-0.0601510982616991	-0.062825311570706	-0.0481041188248799	0.15201813452095	-0.0311511743231606	-0.068499878839498	0.0169695493666027	0.0177767955429806	-0.0658003187425989	0.17868315314299
b130531382676837	Bone Metastasis	0.254596019632417	-0.0230500933433325	-0.0883755283788981	-0.0912515151503915	0.0559521094821158	-0.0373157068872173	-0.135707348060856	0.0990267229342937	0.113657421529769	-0.11558679964572	-0.0768599093555137	-0.143710448798767	-0.113264167650237	-0.0496461842720531	0.0350458819466891	-0.0608335887462476	-0.0340404636796109	-0.0541015610518205	-0.0468186488811525	-0.0735074029059034	-0.0965962751905151	0.0394090504478374	0.0860085988951854	0.0313299869309729	-0.0671360965580112	0.0519992874814046	0.0800346919119372	0.217060390612593	0.206151188688364	0.00517995479836653	0.00691387140617086	-0.0174282190296291	-0.0475282344344246	0.0494645915536123	0.00512148631387555	0.0330812903782882	0.0540886804773975	0.0641942855252114	0.0136186673334747	-0.0369267613676053	-0.0109103905177243	0.0492651433775242	0.124806765428087	-0.206642745158402	-0.111461006756104	0.0818149496605883	-0.0350468942448846	4.13578355468319e-05
b130624798473131	Bone Metastasis	0.108670859396122	-0.045563216278328	0.0778867372137365	-0.186841898556092	-0.223315141574025	-0.121659189161873	0.219734944491851	-0.108680358314569	-0.0269264424673206	-0.0545108079949066	-0.41193625276533	0.123890714755998	-0.0675702401022968	-0.0793193150720731	-0.118752592652856	-0.122083794940359	-0.286853320753055	-0.318851063841867	-0.0720263188810042	-0.215510051391793	-0.257311948015753	0.0593632311169281	-0.0535706991689017	-0.200398327950382	-0.00784500309095354	-0.0161339120887417	-0.0727431339205475	0.0176513152442958	-0.126465006193934	-0.152156959134056	0.1597558563098	0.0398251376819808	-0.00528615077172534	0.2732973432716	-0.0698397791277902	0.0228176776197902	-0.0176545465917011	-0.0726035156230007	-0.105217843433651	0.114458476077869	0.0056398706351769	-0.322506987402209	0.0354903816311755	0.112370853820843	-0.0855762444772291	0.21051748027341	0.156861958523603	0.0800859607831074
b130693127916899	Bone Metastasis	-0.476916500441137	-0.179963778185577	-0.134927633883433	-0.062374982048395	-0.0830433452050012	-0.194242189374825	0.00163827967428332	-0.000834937995426166	-0.0161671558668836	-0.2673297764235	-0.136441771234197	-0.0818751435366637	-0.187707758523679	-0.0967562569065365	-0.23304422148552	-0.150380017477039	-0.167665538232149	0.0107773743494894	-0.0458125656670099	-0.0117405625350845	0.187332565428344	-0.0916909522736438	0.103459271507231	-0.210833894817171	-0.128403010470531	-0.231521685114037	-0.103098862528047	-0.274031557536362	-0.229218310183578	-0.214256874999057	0.0135182931857253	-0.128331904056091	-0.127739639742891	0.0257503891737355	-0.153239356061583	0.105750156753564	0.0123212933767292	-0.207470069327376	-0.268645566936382	0.111777839843627	-0.031423872435044	-0.00439948444363186	0.0855582785331122	-0.0100938727500337	-0.23372454006406	0.0445814933696512	-0.127932268933368	-0.0599658089345361
b130693127948188	Bone Metastasis	-0.397270886643424	0.0515611966887817	-0.0276603099231463	-0.0784743654274832	0.123870812206105	0.0263744725864136	0.332940642343342	0.000444454001069461	-0.0497571121348901	-0.01008290129135	-0.044879213980182	-0.0302348372803579	-0.0232134235093274	-0.1001910891822	-0.0446573814652775	0.00701087107419551	-0.14497700218591	0.240656257300484	0.214953875914974	-0.0482095588620064	0.204205068894125	0.182339243559865	0.144230407856705	-0.101908319531713	0.038555310520908	-0.0122949769735592	-0.146646456909227	-0.184023180140841	-0.118747523567795	0.0416829355712319	-0.0480698991084942	-0.0203148959530815	-0.0784643743324935	-0.0488226291132564	0.0732817993200106	-0.190963957583458	-0.0958993581726378	-0.260303411574005	0.018484111155884	0.0864811096454784	-0.031348574578631	0.0442582274201128	0.0912124679114258	0.103935049390985	-0.0810208004898321	0.148446416980731	0.016828573939771	0.0225297017692868
b130736333642534	Bone Metastasis	0.288816038200772	0.217915699653989	-0.00993578223852443	0.0886187234997937	0.187404334570825	-0.0214079956323679	0.167953837602101	-0.128586925585825	0.0423821524225255	0.220760049427116	0.21749696864995	0.117477329340036	0.196055879112064	0.101758842169082	0.162837897569467	0.0822194072394964	0.189652320335526	-0.26405445160724	-0.175030341131684	0.00392315551995576	-0.039851858592358	-0.0654043443665654	0.0971872362432559	0.0125215431616363	-0.155665415329346	0.134356690089094	-0.0959708702290961	-0.118778187020751	-0.175193313847397	-0.118207491063181	0.0512798381531033	0.131123145955999	0.0599600643999025	0.10238029788324	0.250714657799284	0.152372990176855	0.0990787188079641	-0.0490625341986878	0.0441405819024233	-0.208841465412009	-0.034093062732564	0.135797740186932	0.0967464983138407	-0.061669800172137	-0.159032496325079	0.0668624417639202	0.211245556265449	0.188789061329103
b130754483763046	Bone Metastasis	0.00112798236305184	-0.137865618320544	-0.136718830151976	-0.0198366729500903	-0.00261405696590949	0.0528626872228614	0.320109011890492	-0.267319994934781	-0.178658190000041	-0.0531302192822632	-0.084736632006533	0.0450811601217011	0.121808445432828	-0.00403091488734492	0.0709015596840214	0.115087778164456	-0.0712256334301278	-0.297203188822307	-0.178957176310336	-0.0991897053552696	-0.184656450180159	-0.0621142463086485	0.0679532684196219	-0.102585764363142	-0.122931478073269	-0.0634499847403009	-0.194398203451816	-0.26405613432767	-0.203188937823861	-0.0113233476990226	0.0639311256660656	0.069661617195649	-0.155015263158981	-0.00960183766157452	-0.250895392549508	0.229105904980714	0.0103263425098561	-0.0834030903511962	-0.194753477143173	0.0202238056339391	0.0563676150360193	0.0582834012677689	-0.0339580822570467	0.0518193760503196	-0.331571794229156	0.114083505035177	-0.246248902244911	-0.0341598071019108
b131089728489254	Bone Metastasis	-0.245392363408877	-0.103263942909549	-0.134830828689587	-0.055212276840302	-0.200240620725487	-0.212539528777261	0.0447670354107637	-0.0998343621821008	-0.0444060477406497	-0.128594594050681	-0.278615927780537	-0.121411362027855	-0.207075064624531	-0.173012415691789	-0.106588724688445	-0.1228547065145	-0.0480571585661141	0.245556178010484	0.0517315743040032	-0.0934885118118344	0.176663710891302	0.203328795913556	-0.157092114711709	0.165231388174819	-0.150447236459146	0.0449923533635834	-0.023047369490879	0.0896885221943707	0.226269072580726	-0.241430715437	-0.0256925392955665	-0.0407664780108068	-0.0086780971571522	0.0825865425207826	-0.0940239147553452	-0.271926479225039	-0.019037140546403	-0.0645066832510133	-0.0697755639216032	-0.0148965468904443	-9.98732114593781e-05	-0.263470524791697	-0.0808349153706254	0.0112030380342814	-0.102161251163389	0.163659476574891	0.0882054796348025	0.00674232691082662
b131089759615413	Bone Metastasis	0.35662931114309	0.272576698386608	-0.0241429696115603	0.0166985006886853	-0.00418929919583921	-0.0366291239754531	0.374865198205866	-0.271260337023941	0.00860196512030736	0.126628190442563	-0.275223784393129	-0.067844021909741	0.175388865486917	-0.015049922769121	0.0419278326389175	0.232320986081564	-0.104978582745411	-0.352326635289618	-0.105204056758024	0.170177380742358	0.285801651003369	-0.0751130163204563	0.0635147983844042	-0.147963098111828	0.0636391731237559	-0.16346252536285	-0.161638931909909	-0.30955450889166	-0.507964582393543	0.254321276420633	0.348774235695408	0.00903047583452793	-0.00923056545763079	-0.364986013853775	0.0563699903463806	-0.30225598710952	0.153737309570292	0.233469839142957	0.0129636685636262	-0.0755147100700043	0.019302592727765	0.0211012260371179	0.128983463537807	-0.00762139359487604	-0.165505486349645	0.133094192846957	-0.0855596763087289	0.20372299126448
b131089760110493	Bone Metastasis	0.08548809202001	0.187043543703656	-0.169893625210224	-0.10778212309388	-0.142505580026963	0.00264027942231931	0.18122091219256	-0.093031322728357	0.0315530094052732	-0.0244523465615996	-0.00849280784884129	-0.0506495289342218	0.159848255156094	0.109455189196994	0.202493805674422	0.0292164921954045	0.133031763663136	-0.0399706035445937	0.0342938981250828	-0.14548296430248	0.0717378137448532	0.214533837757673	-0.0291491822442083	0.0999238701936231	-0.0702971126413453	0.270326972661388	-0.114704652483624	0.0148594571226224	0.0191650415143844	0.130454386201427	0.213212276611682	0.0232836964358015	-0.0573933174813375	-0.0664812179238642	0.0109430222287494	-0.0446611373783322	-0.0642308717100009	-0.0930690289485996	-0.00853018364011293	0.232549815154001	-0.142084334298799	-0.0147978715170164	0.117682973970429	0.0696359754862373	-0.227158245363239	0.143709587014782	-0.02694513403628	0.282120893879953
b131097900793077	Bone Metastasis	-0.395962283154081	-0.126692708568691	-0.227705256233486	-0.03832105293085	0.0376696714868809	-0.000798068760451298	-0.0820991563840354	-0.154504662250397	-0.128705411356022	-0.0973868130615868	-0.137796113773785	-0.206031520181694	-0.112615874579037	-0.0712110301003965	-0.0882281471937747	0.0684229417238583	-0.152603159975452	0.00452177142662721	0.0201813603497293	0.036559340324697	0.190203873119975	-0.17269035500405	-0.0178154395353583	-0.17443625327108	-0.171429154296581	-0.155745374580431	-0.166596387262319	-0.191362588986963	-0.115862776331498	0.127493539340051	-0.057955344015311	-0.0295839086826669	-0.159672378066408	-0.157571024350391	-0.171663925154411	-0.179787484220127	-0.142084996823766	-0.313452103638745	-0.0244146624328628	0.0834095226088725	-0.158335388733631	-0.0242740113001714	0.0282083768501893	0.110220023537302	-0.199283835515478	0.114369811270982	0.0759006430409523	-0.0526764728954956
b131097900832476	Bone Metastasis	-0.100753979210633	-0.0179008929684255	0.0457647202541409	0.0715591210037263	0.283853354914859	0.190330500586992	-0.260805712622262	0.0245533220861183	0.0541632554623217	-0.0634467759089958	-0.0772479186650778	-0.155222664609447	-0.0387071913320581	-0.0309720912800241	-0.0353193089887046	-0.103959434267468	0.0281082458222932	-0.440813968090287	-0.306661232860622	-0.0866411198950744	-0.178816229321005	0.196385138003844	-0.122059271365974	0.0494315131430804	0.00447064455050677	0.0083888936016146	0.12778526046832	0.191489165962928	0.399932184162783	-0.0914355270670966	-0.141201736094369	0.0694869153685129	-0.128246055790424	-0.224766180287322	-0.0772660009164902	-0.211255000996678	0.013703162117576	-0.10722461852441	0.161485707452987	-0.0896298883102564	0.094588964257446	0.0193381662954101	-0.0650161697058696	-0.102669880769395	-0.208077560015594	-0.0586010848715001	0.027423847970202	-0.0277647435054819
b131097928521590	Bone Metastasis	-0.134690459967263	-0.00859896305192187	0.0181440731597439	0.0582596302923488	0.232600611430351	0.206667072438854	-0.00414485827618455	0.098171035336538	0.0331082862339488	-0.195060869475777	0.012920007767428	0.0183400485442072	-0.0669760842493598	-0.0743039830518218	0.171034216055353	-0.0999320599280119	0.258614161293813	-0.288013167197873	-0.248322099914405	-0.197880134125186	-0.134584132349486	-0.0484128223907842	0.0059815638866357	0.188355682065638	-0.0174355175677768	0.0781472379487896	-0.113529253872782	-0.0227358355581467	0.0722561133935472	-0.0114068566544517	-0.033028155490881	0.0498074384583696	0.0319248691564696	0.098584080024473	-0.0196660007135742	-0.0430569582940464	-0.119275087690818	-0.0240747528452212	-0.0905715116280472	-0.0851759461727549	-0.0318165181020532	-0.0665733483697922	-0.0510619380913457	-0.08764675895149	-0.204187487232582	0.0435314659855442	0.0180437389077454	0.192035967444856
b131175224928179	Bone Metastasis	-0.0439343065193561	-0.0156216293186961	-0.221740257319248	0.0489705705927096	0.084543773359791	-0.229106162180112	0.162055181856207	-0.306331615151639	0.00230609056822359	-0.167195848261731	-0.124940323473001	-0.291014730192649	0.0377988607450811	-0.0758249951004211	-0.187324668828492	0.12044932534136	-0.30639635646387	-0.260635982250371	-0.155681879420472	-0.0828271827611565	0.279081666453209	0.181868298493342	-0.146586400877717	-0.0660174378742808	-0.228378143767281	-0.183995299576257	-0.0886932745270054	-0.225323337015532	-0.250238449307372	0.0353375191375095	0.205106914432178	-0.0990361589901128	-0.30224583892011	-0.480611538031471	-0.177555806487157	-0.22644902213658	-0.107517636365883	-0.080511822759523	0.162842812520037	0.160412907413617	-0.0806525459300251	-0.303609461464185	0.0824741217498041	0.0608631957101294	-0.220290592085009	0.150149704111304	0.215125263215806	0.0506853062126545
b131175237703414	Bone Metastasis	0.115229513013756	0.11604573878885	-0.020015996911292	0.151174139214644	0.0824374275466081	0.223193565137899	0.22989500418067	-0.0137670273388616	-0.012397147324409	0.0483019756184963	-0.0298015347466646	-0.115235946093654	0.114411384173701	0.0450629152710007	0.104466833120989	-0.0256107559276578	-0.0579098675353139	-0.311157291382099	-0.20064020965825	-0.0839007894137843	-0.163667733240683	0.3093418168177	-0.00186226820476462	0.019084662124978	0.0654407059917001	0.00378396646361281	-0.05643867034754	-0.113766968624674	-0.0623762830453274	0.229336212412178	0.119137744003739	-0.0820491431453144	-0.136942327423893	-0.280864097520993	-0.0443590083081857	0.303873460586319	-0.0373797637554471	-0.160013248455984	0.137200671518768	0.0540025405115593	0.13336896179757	-0.0212534032374704	0.0834397035591052	0.0288255751504132	0.0090159340782559	0.0721780314363084	-0.104535969222892	-0.00668219278958915
b131234293828444	Bone Metastasis	0.155394643094405	-0.017891834748605	0.117653690300702	-0.0665921151460175	-0.0340312144547207	0.0158116123373463	0.060615262433297	0.00877433556600898	0.0185427863085019	0.103554074273178	-0.032822482201991	-0.0751474834361314	-0.00590744066607057	-0.0379306458626789	0.00511234139975453	-0.192993558883345	-0.118300933766706	-0.137322045649928	-0.0394762913095401	-0.0576707755493418	0.0201606891895227	0.178420878361223	0.124745703438839	-0.063559848211077	0.0789413882247299	0.122114611803089	0.0688750991765804	0.221390898010539	0.0684204760957129	-0.119702236211281	0.0640061487376012	-0.0144428620168069	-0.0259472578993658	0.0236391282587819	-0.00911313312332412	0.136669746136063	-0.0198148732392353	-0.00407259540415433	-0.032545310293476	0.049163621680826	-0.00307642291252955	-0.0870195911549713	-0.0375897041300436	-0.028718614041093	0.123172813504117	0.074889216760815	0.254354456251317	0.060304970859245
b131293483325164	Bone Metastasis	-0.158368281989322	-0.142671648652347	0.142229557303312	-0.247117156444213	-0.347859540734378	-0.149564837177287	0.0379500410181302	-0.109939488981744	-0.0367457597310236	-0.11113263866939	-0.254592406992158	-0.0456361629446625	-0.10127414085889	-0.0690300806861334	-0.0679983725937728	-0.015271129043587	-0.0668995867342608	0.0188816429703443	-0.0229269354618775	0.0142332333351106	-0.430448448923098	-0.497420964362893	-0.0373329680553512	0.0462311163503256	-0.0569029556679095	0.191759932960569	-0.0321276905030834	0.334725190969451	0.241059416184113	-0.0978501911544463	0.0344392439660782	0.096526646319028	0.0295698509455278	0.120665676665072	-0.0651525669250394	0.16579545027353	-0.0540104906130403	-0.101685570285902	0.0259379169765998	0.015153760754684	-0.0781285277453109	0.0266693548960077	0.0405169100091703	0.0357364180557048	0.0736962410639713	0.145173161872917	-0.113030526562733	-0.102037114485885
b131293484047587	Bone Metastasis	-0.322340877003525	-0.0573048171201799	0.000371499459087071	-0.180152753709301	-0.136093356315093	-0.40391588468097	0.00560408699185172	-0.0250972718467116	-0.221473153897567	-0.0886164520476335	0.0192896350724012	-0.0425786301001687	-0.108753205195513	0.0185834609614203	-0.18705148738657	0.102873375924124	-0.234497462271648	0.160008146137722	-0.03580400537519	-0.034358458675988	0.143227845175228	-0.257772191965731	-0.22429564777597	-0.222631085569208	0.110402620473289	-0.166127459342731	-0.228570149129122	-0.223336347971324	-0.0982588203718771	-0.159171143228555	-0.046043367030524	-0.0511452588649033	-0.144955865221873	0.0214486196037748	-0.0930572809352022	0.0621042580280474	0.0168473914472518	-0.0972759322322383	-0.218425123281866	-0.276557328079068	0.0547162654878405	-0.0439982235156479	0.0217300175527762	0.212317980473193	-0.0272114440824389	-0.040956759499341	0.0569361745764318	-0.0657458082596662
b131309562195180	Bone Metastasis	-0.273692355639152	-0.0932336371207352	-0.319707934669219	0.351524517296295	-0.00672684438414708	0.118240993997813	0.102510569678347	0.100151349233242	0.559674743859895	0.0152880224907757	0.104508792723947	-0.0786079272057427	-0.191451049855287	-0.177031122104628	-0.0287285782702018	-0.148080014546074	0.194494513758181	-0.25608234094054	-0.212069768928681	0.0569826613008481	0.289845701125894	0.0399466588179068	-0.011911224143773	-0.0551392721283663	0.104128620429507	-0.00553911326672124	0.552957268072662	0.183229442325941	0.106114393393656	0.158974724001375	0.0314084641862947	-0.198829861483689	-0.0769517488917665	-0.143742344365211	-0.0545524483701523	-0.0885769739546407	-0.0442804423754812	-0.112225321292256	0.199087270894252	0.243732608537395	-0.118742901095219	-0.0999091281862286	-0.0605066252145654	0.0514894655389177	-0.0306399867407135	-0.044216857868972	0.241881361560441	-0.0833736745024359
b131309562883301	Bone Metastasis	0.218539783689236	-0.156444209038701	-0.145208793649036	0.0155061505960272	-0.120771804634228	-0.0243065626912296	0.0619499242908964	-0.0230253547391899	0.0771379272037958	-0.0288949080853436	-0.223379240308908	-0.107973729236361	-0.0584810830504972	-0.020932371147311	-0.216066753286078	-0.136977613199649	-0.0968284117050181	-0.156617324345874	-0.0672795517421134	-0.142641493439398	0.146669237102976	-0.0621112217349953	-0.14231453703415	-0.0391098343155412	0.0503460698078058	0.0258746390811238	-0.0633036082992001	0.106170565908262	0.0983386974564154	0.0520413436464239	0.28259919482225	-0.147889134676379	-0.102684718488215	-0.0205082400239006	-0.238198235161544	-0.224958336933082	0.121915329876593	0.0519251174249223	0.0231113396766146	0.19825159559075	-0.0502957905785021	-0.206543296506781	-0.0879142691322181	-0.101678722556306	-0.0336922706124238	0.0963403522913827	0.247473113192161	0.0359955156104316
b133829930183907	Bone Metastasis	-0.31699663505376	-0.21037755676902	-0.239359225799376	0.0628122264420322	-0.0233244278724856	0.0629753873548099	0.151159274399655	-0.0110570427640507	-0.12814634266933	-0.0267505973964525	-0.111445273477154	0.00384577300739836	-0.035295579581883	-0.0880851502110846	-0.194315634908365	0.148153184180343	0.112692168866397	-0.294610945774446	-0.200828965630754	0.0510146331521316	-0.112129853545718	-0.00983799017813422	-0.0318308918033298	-0.0630942491530904	-0.243719299167461	-0.16172608721756	-0.199395092199567	-0.0685905504263209	-0.09542234020938	-0.0464380216286512	-0.0882047475550594	-0.0801352265647329	-0.0111466769037371	0.0614235839492224	-0.217572871848309	-0.157658041747174	-0.129324180981092	-0.0516328367683208	-0.0585763083883648	-0.0826026012501002	-0.0967017606692355	-0.0933440897388567	0.0173166980210124	0.103731534428904	-0.0642045007543555	0.00516006252770115	-0.127241890545597	-0.0261314373884333
b133829949573931	Bone Metastasis	0.209426094127091	0.133079202617098	0.0114258810025933	-0.0645901869868497	0.170867857859426	0.0704559117010267	0.311514395580356	-0.021444349005941	-0.0978598828235858	0.0347541226604152	-0.0481207809128279	-0.0773947808192423	0.0288487145471452	0.106412679082004	-0.143487898557511	-0.0632708945422903	-0.0752435893922732	0.0213150604215683	0.117602557754448	-0.12079375511177	0.388483230317314	-0.0375087209989098	0.0249370329556058	-0.129228290765658	-0.18869279554652	-0.0714899296605588	-0.0850422855168167	-0.021129517989357	0.000409455840136769	-0.0015312065712535	0.278209208738133	-0.0836706581135583	-0.0522170346515939	-0.0537259919045167	0.0406879263786375	-0.0789277800745688	0.0592404714291113	0.0595193949526252	0.145420466228427	0.109211447180032	0.0688760578634081	0.0777231995979488	0.0297373746912988	-0.0353074146181395	-0.0951066588387565	0.153782970111435	-0.0682367912946051	0.24002308079059
b133854491990899	Bone Metastasis	0.225608081764416	-0.0168966216911382	0.0742309039109293	-0.102230181304774	-0.235692697664374	-0.137176406259006	0.320180071384352	-0.0614576621556699	-0.127368515939019	-0.0276171532611536	-0.226459042736365	-0.0340523917580013	-0.00094016957106674	0.131111153493212	0.0833635124705685	-0.172938522141933	-0.0200860485960942	0.330053511549318	0.255473385801842	-0.17735833541295	0.0939021405096633	-0.279491198673348	0.0832070559160615	0.0390966051404096	-0.0234229897384275	-0.0532662995122859	-0.149848614509143	0.0143613679511199	0.0549344352548935	-0.103443777919067	0.181662615040587	-0.0797103791405241	-0.0326230410045884	-0.0377985076365144	-0.104972455679104	-0.078764213507272	0.0387189790180858	0.0449146040393152	-0.0121113194664837	0.019625374770441	-0.0599945598433818	-0.069157257761951	0.00410334673570553	0.0217364829790533	-0.115465371811923	0.185873492142164	-0.132953937206066	-0.0945992215989638
b133895281338094	Bone Metastasis	-0.388316191809801	-0.117999120432156	-0.222798383464591	-0.0682335686421626	0.183481207256222	-0.25021086519504	-0.0440538847372223	-0.0544443552320211	-0.102807488943959	-0.169410408673101	-0.391494831827656	-0.138583939544788	-0.0712628371016581	0.0178627192802865	-0.125958485541638	0.153077435289884	-0.00730345710595953	-0.341235401466739	-0.253679158533557	-0.00535062435082526	0.349731473993856	-0.127814231041666	-0.192430263902622	0.0104924220904596	-0.0610288744460544	-0.185537646697489	0.0438670818175953	0.0639965658826964	-0.0906942958813927	-0.0216714871766716	-0.00264347029494741	-0.149295811727224	-0.0117515783517415	-0.116174736128852	-0.117353793227796	0.0430259654633157	-0.11950225261129	-0.258322884378867	0.0167443084198501	0.23494123824462	-0.0285484179411872	-0.0751069488110424	-0.123165056386802	-0.0561044157220526	-0.207539296050491	0.0186458979958529	-0.0921854649433847	0.122986595493762
b133895281622253	Bone Metastasis	0.128713095379782	0.160826726177499	-0.0791434773552081	0.051161015519948	0.178800983815223	-0.0941858744613888	0.217123121260465	0.02779516656205	0.43796347248956	-0.0145177304791775	-0.0400459315344225	-0.0226798209393745	0.0301733102400928	-0.0277176757122782	0.136306181392075	-0.272978444861524	-0.12017436728067	0.36158193956419	0.320536101597004	-0.0903085652797657	-0.0109222683515113	-0.0625595503441551	-0.140177577799584	0.211583979558702	0.314449660281083	0.345287904187557	0.451996072108318	0.537365724166975	0.546490859588857	-0.00249673560600483	0.0211691736059828	-0.0515811069687684	-0.0724436965626551	0.037674317093352	0.026177554608034	-0.0698534550601698	-0.12403857604528	0.0888344351019984	-0.0683762386415377	-0.231537722510721	-0.187404917783221	-0.353118270357065	0.0650417887427903	-0.257591359865968	-0.26286012508801	0.135847294902563	-0.0418280717234359	-0.0168416962289528
b133895313058100	Bone Metastasis	-0.404915339283314	-0.209828218650079	-0.231802184907676	-0.0172009100779474	-0.0316850021148244	-0.061725487500358	-0.0594060288403954	-0.0183709053034906	-0.128435639657785	-0.151665465588491	-0.205072215206345	0.000177395064007879	-0.0717476330649414	-0.0812021703227401	-0.102894890959145	0.123745879814779	0.178274798783042	0.0752996600914087	-0.061275021095274	0.010340204767307	0.0557385681483291	-0.0779725886099527	-0.0900624273909286	-0.0944139790659178	-0.00985736338721366	-0.251135063253291	-0.0458618273388091	-0.320707737753682	-0.390981711019093	0.00862830840672127	-0.0816712881938024	-0.0647565357417651	-0.120889749401071	-0.0588868762118389	-0.0243083181750589	0.0941526762200162	0.0138610419170624	-0.17361328392799	-0.1158441837286	0.333237906022875	-0.087281297581649	0.0170685759226619	-0.00623610891194071	0.0535586078341754	-0.0702488146025467	0.018327628180926	-0.267795127955043	0.0113578166549075
b133974617119579	Bone Metastasis	-0.096789791822235	0.0110592549685229	0.00254266773367151	0.0201885546092495	-0.0230445706863269	-0.239557280948601	0.154260256438397	-0.227780738546919	-0.113907165317422	0.0637361677807754	-0.345312037585391	-0.13773298942116	-0.053975882906363	-0.0612585595353209	0.067173233810193	0.0552717441551176	-0.191873085969604	0.00827386511380801	0.0463350531101616	0.0351637804822516	0.221168274887398	-0.102738357348606	0.0902201393295616	-0.222011662422247	-0.113216998178052	-0.0589349243091564	-0.117268825067454	-0.394674312240572	-0.117609165311687	0.0846335729027344	0.216591480065608	-0.190211719189029	-0.228125191655772	-0.208388103242377	-0.00344375982847783	-0.323824178804517	-0.0138369394417922	-0.219104419168744	0.0267243046428389	0.177153540007712	-0.0607081584133054	0.166518954865082	0.111269373870613	-0.0692304844117616	-0.22184458857801	0.193390471726687	0.168983690832167	0.22737061915596
b133982133078884	Bone Metastasis	0.159734045959669	-0.00102679087979396	0.142557131977481	-0.06340255637729	-0.0142947178708302	0.206438885324781	0.355026948893615	0.088961110934791	-0.127400113155861	0.118445457115785	-0.231000223425331	0.05549421522884	0.0244003843201617	0.0366072408645587	-0.0644069132217663	-0.00992507440312107	-0.0857892265798722	0.528451513650562	0.404912048591781	-0.0232720516552296	0.33251081710705	-0.0475037155420057	0.135801359795545	-0.0404002754496642	0.177026941667398	0.0340632224442668	-0.0729654349448904	-0.0518140765090296	-0.171259785810431	0.0195839011245902	0.318683680418913	-0.0858103657133247	0.183560482656987	0.230546976967907	-0.0303883641461931	0.0848911669918449	-0.00371319250398014	0.226311995312331	0.0372209924734023	-0.00538374866047778	0.00584014040272215	0.157349547671415	0.102433025399824	0.00571672521712807	0.0964888361401935	0.299646863614532	-0.0215434017373393	0.0890198941651706
b134041189177638	Bone Metastasis	0.329492611480007	0.0733118237838424	-0.00548922709435332	0.0793072700114774	0.0723198029989466	0.203786140527995	0.300505906620741	0.00276130725436549	0.192103957023434	0.150985925491661	0.166623343253448	-0.0279268266977407	0.102440128346758	0.0306859293968564	-0.0821308574074309	-0.0359895253806796	0.122454834613646	0.0164253856921974	0.119215761503687	0.128157817477742	0.185420749333165	0.147802565877954	0.0337269438253386	0.0305806411957298	-0.125843686293102	0.0674727204336677	0.000257292985626795	0.0748031646621519	-0.0384059260046338	0.0823046456431816	0.280263152051516	-0.0686158842223361	-0.0894353106023608	-0.132235857593946	-0.110196943105865	-0.164418009680102	-0.0109460970042612	0.195264949773384	0.222688314555889	0.236554628822167	-0.0486083640887086	0.0616013613265303	0.0709282887672771	0.189328652160692	0.124100787471647	0.323797731130637	0.0812475031849124	0.0583372116946754
b134376303323051	Bone Metastasis	0.382656743510082	0.235731521039663	0.0443345090541963	0.103760472457024	0.0790822114336176	0.139069592528471	0.104495852907558	-0.0694446553993315	0.0484669945832248	-0.0129177754143897	0.160868648434855	-0.133384491965464	0.110342040073418	-0.0483211153662959	0.00764425903169036	-0.0948446285476731	-0.0758734616174792	-0.221982864202359	-0.0303389654470115	-0.026514929873135	0.0938717049283776	0.270628803863732	-0.10124737489641	0.261707580083739	0.0578021191513392	0.12286847555623	-0.0219016140055491	0.222588900250939	0.112065498388671	-0.0957425671463823	0.154409273236048	0.0615855554795794	-0.147486536502311	-0.143369944869287	0.0375721986658789	0.111923343579896	0.12138006357284	0.0335333694155681	0.138844833973961	0.0632192527622617	-0.125741662913434	-0.156130790323716	0.09454561484667	-0.241665071152152	-0.167816820141273	0.182932852871353	0.0699773448868918	0.150754485804452
b134376317905771	Bone Metastasis	-0.0599870391583966	0.0727268355305612	0.152954469439194	-0.0817578383437277	0.110268122793328	-0.229292696719823	-0.118222256792167	-0.0176980743145013	-0.0919006376462435	-0.251641779669437	-0.092856235431202	-0.0664640615064969	-0.099108426320759	-0.0479394935483499	0.131711588257029	-0.0334161440905626	-0.0392273710615772	0.188818013756729	0.130040831851796	0.0425092553459432	0.0750654570418928	0.193785892659043	0.00883915916955785	0.0014139779253991	-0.0729800073043254	0.0121886518482214	-0.0971982635891146	0.0717845342089348	0.144719478265373	-0.097295431859749	0.117753766229199	-0.1610069979902	-0.0974904169026258	-0.0113390320442012	0.114434681218626	-0.154598597711945	-0.0988394565301369	-0.0510764056100818	-0.076966397511376	0.216351659351275	0.0666146657290409	-0.052604720722424	-0.0465148591964573	0.0713673417940466	0.0590727414574789	0.0691296232973521	0.0773339908212285	-0.00761346259358087
b134376349198644	Bone Metastasis	0.105504265604706	0.227214874941214	0.270306785114014	0.0553106120484953	0.0966150069645199	-0.223081773454781	0.0791145931212605	-0.172055639325625	-0.0513704520571111	0.0462611804159064	-0.147464038396863	-0.10589625697051	-0.0726841246752482	-0.104775832280477	-0.110813436423985	-0.125905476783388	-0.177474343461048	0.506361622339408	0.330812022255577	-0.141546836997657	-0.135899392544939	-0.0405594844066125	0.0351465367073018	-0.0296643731226833	-0.218588476472485	0.223350561756183	0.0445722705652342	-0.0209060464566931	0.274568402866309	-0.170462990735802	0.173172246119888	-0.0237286774762479	0.00622834564014307	-0.0695219181962009	0.0496604559799378	0.256422895746281	0.0549965631152194	0.0483554341571941	-0.0757276974222811	-0.303209593444339	-0.00437014190340759	-0.220916778624695	-0.0127908221671536	0.0780357330048698	0.0260830603679015	0.141980368359052	0.0148057456809566	-0.114311189308402
b134377526183734	Bone Metastasis	0.14657479984404	0.0166661417356967	-0.123520789265644	0.0332802588994152	0.0935702416254314	-0.0396533870754739	0.0373710917310501	-0.0886829761777308	0.162248285317371	0.0204184267815901	0.0492436073688089	-0.00799799704072168	0.122365671781258	0.0634934225621965	0.266695424370674	-0.0827935051840534	0.00166194203265194	-0.424496364310587	-0.266148910533495	-0.129811038000643	0.141796944011705	0.0323376350072453	-0.102008009806279	-0.0653652874985164	0.0198791017255938	0.164270477488783	0.103634588740647	0.359365467959086	0.367077314033857	0.0677438623339379	0.0695701000897215	-0.107532547632634	-0.0347611624202837	0.145153707781796	-0.0658291858431157	0.137530214183105	-0.140871452562145	-0.0349147172756407	-0.0461258409982664	-0.256214325352827	-0.0320812704060305	-0.192133246775156	-0.100885683931476	-0.300768149945528	0.0226554747535594	0.102382883444	-0.166832080383577	-0.0768313258348901
b134448021691638	Bone Metastasis	0.154794682368889	0.0165659441835629	0.0149753642888091	0.085806522046693	-0.201761204095848	-0.145281370442883	0.0577503664674859	-0.198424278337808	-0.0920507280002265	0.0778898511735156	0.258314815241134	-0.0456519395894069	-0.038714643898668	0.0455585095617061	-0.271419952623652	-0.00459341107696579	-0.148051659284722	-0.153643074562282	-0.0843982413028658	-0.0381674993193734	0.321325069442217	0.0653007006941088	-0.00956451674585071	0.0149303788290026	-0.268720988218781	-0.0574229404812806	-0.0619845420401187	-0.182263001548837	0.0819797957854844	0.0339009666284326	0.261731179242881	-0.179812139081162	-0.264474049065365	-0.14285189977739	-0.212115233017647	-0.257591209806292	0.0400966178699343	0.018776459608611	0.165411333370448	0.232007018252022	-0.111875158114938	0.099340162098068	0.0057567144871708	0.167343649674265	-0.0349653428684	0.17928854012291	0.0826941755838523	0.0884234631448221
b134448022144923	Bone Metastasis	0.137665808292145	-0.173564908645261	-0.0688074992912708	-0.0289901512062924	-0.0319573453479789	-0.334135310265489	0.309518726986842	-0.20138395270652	0.138675692408045	-0.0535112392416678	-0.120713348335933	-0.133810146554165	-0.0691725707887828	-0.133645063032123	-0.0941832377354908	0.0927086609303685	-0.144816966557147	0.326273739068935	0.238764896928063	-0.155962980375334	0.149158224040862	-0.110025717992324	-0.0794430083243104	-0.059724018776048	-0.102244297629156	-0.221397542361	-0.0254454473364523	0.0328346122863607	0.181184731136452	-0.220238039720911	0.0842959112172198	-0.089288329448623	-0.0926234343866512	-0.146396600530976	-0.0854987256551714	-0.246216135924788	-0.00897466623095663	-0.117126843936214	-0.0476692542332594	-0.136371913373399	-0.00280684702535294	-0.174173559634723	-0.0472420339200846	-0.119522672041317	-0.0617411593312958	0.243582040043545	-0.0402576124437795	-0.0344515531734414
b134472806123374	Bone Metastasis	-0.3922253334261	-0.221729065445119	-0.207140868706813	-0.00162283939147706	-0.292028369021989	-0.180815717490125	-0.189036502461106	0.0289786082956546	-0.0292431800196564	-0.0153884703719238	0.0291573860856119	0.0624682188978841	-0.102182270033334	-0.220525922581723	-0.00561831190689774	0.0808492358568709	0.0320293339947727	0.0422851772752445	-0.0833311401555999	-0.0716611636408173	0.230268173823691	-0.230763149960844	-0.00653755761733202	-0.149636892467644	-0.0100869029084379	-0.126480768847631	0.00964726023032406	-0.0103824079585272	0.0497236958836402	0.00961956113356471	-0.145006215599661	0.0662112632933908	0.0416462599455078	0.244361886999408	-0.130483211316714	0.261711024123625	-0.106726230885604	-0.219225924240518	-0.04234773640873	0.0516287831636603	-0.0298785816477954	0.109687575210465	-0.08419132773833	0.057853996247021	0.0951033013547135	0.0934115616195303	0.0791120261884751	-0.166216006449103
b134472851700062	Bone Metastasis	-0.30068340544659	-0.14174530461043	-0.107815884299857	0.0633365698780061	-0.235283701122178	-0.358930473681713	0.0515081276738794	-0.00800668332483773	-0.170717154799342	-0.203546143106166	-0.0711330461263057	0.00244156544697696	-0.105554988303569	0.0171162211857215	0.141886902143693	-0.132780890180701	-0.0796852623097303	-0.144189530471308	-0.109652060603544	-0.0249771648933247	0.127191243191478	-0.294525844363149	-0.11598942534458	-0.246360103970621	-0.23738953138204	-0.1488458151714	-0.0755426566283521	-0.0255247053204292	-0.359513083385337	-0.283707153902214	-0.000936319523616086	-0.0176589542342206	0.137025883876559	0.106785646994906	-0.0603381671460077	-0.132736014779805	-0.104458970178199	-0.247793309304674	-0.11336674146114	-0.28082284909461	-0.0445533686701876	-0.252873477871517	-0.0742830530160082	0.0983569612389776	0.015034982094605	0.069211550186793	-0.160099979407469	0.0118895555163299
b134522378316573	Bone Metastasis	-0.356916984050202	-0.229662844592364	-0.30055092619031	-0.0212209746752038	0.159752776760717	-0.217410515974041	-0.0710477164072188	0.0619233832654584	-0.122052994679935	-0.281882200386258	-0.323527388844538	0.0394452415509134	-0.170996295100771	-0.16092587449015	-0.0174366032295545	-0.21975500180184	-0.153398593286749	-0.138108808488557	-0.136770059775254	-0.131648360913951	-0.204572485853821	-0.258627749418215	-0.20230299933683	-0.148200823007032	-0.0206978088230772	-0.0522400078371483	-0.0239848658264253	0.130577000138751	0.0378961404289674	-0.218827233300418	-0.162193814521151	-0.00319176851620759	0.0889042631023132	0.0867271034257521	-0.164063447924659	0.199285278431872	0.0122597954908274	-0.3263916510686	-0.10640341675727	-0.0756998680495602	-0.178634029064066	-0.237318092009845	-0.121962743128427	0.164506549025195	-0.00178087759506357	0.116238474258179	0.0264887682956946	-0.0963560279504742
b134530787929445	Bone Metastasis	-0.231011716513441	0.00831461759753299	0.00186041509705095	0.239163814756103	-0.031263439824019	-0.0770472613816916	0.0652826479794792	-0.262461545297315	0.188103568043381	-0.0681310439037254	-0.247346969400355	-0.132615703285771	-0.0200439631472775	-0.0918567036751381	-0.0808627211866748	0.0312660414570273	0.0137314736989393	-0.297619226843346	-0.196198188270531	0.0191880284302613	0.255992243722672	0.0405957576659534	0.0248924855858598	-0.196976678662	0.123316412347483	0.0869879053806385	0.0524916754220472	0.0563222400715909	0.0398696695817573	0.231091082836552	-0.0510917316084592	0.041383260005424	-0.0363792348293151	-0.118740599464699	0.016344669820768	-0.0581296176731677	-0.0997850265578969	-0.125336694864398	0.0918386860243184	0.135029716914313	-0.107683639315671	-0.0828904443752196	-0.0892027888374941	0.0704075085205959	0.0474808350633502	0.0741997701496299	-0.108393628850972	0.0593426492779241
b134540451309916	Bone Metastasis	0.0249864312870398	-0.219231218011006	-0.109312491870135	-0.0431380892208834	-0.0678952592025814	0.0823804159771351	0.124290594846448	-0.229534636474303	0.0462996636384505	-0.0483669155837494	0.120326199327695	-0.151574130850173	-0.0207842560200752	0.0417549657121373	-0.108826352891974	-0.0275978095649721	-0.197235360591185	-0.273812436798847	-0.0900138951593383	-0.0343545288574797	0.00663987001967559	-0.0390876467804425	-0.0966809219450764	-0.0792847688354113	-0.0118783859430006	-0.256310845676439	-0.00384645222891877	-0.0253080298295816	0.140142273067615	0.00702028620915668	0.0250272636767304	-0.10884998844965	0.0359466645874614	-0.083674508240645	-0.287675018115525	-0.0912298361148964	-0.0651100249068444	0.0406074840498963	-0.00469323677481309	0.13229131309405	-0.0539647898326872	-0.124846569518759	-0.0306733461699817	0.0293988818955898	-0.0725846391216479	0.0127002512646538	0.232106998320171	-0.0341364640288597
b134540497480620	Bone Metastasis	-0.362936618843691	-0.0897736360077853	-0.0640890268338271	-0.112960758997375	-0.245191266526493	-0.213375071665767	0.0888299043907044	-0.0760168003163812	0.0682325922924522	-0.0516555080653294	-0.0740240322770091	-0.0296584009498242	-0.248236983733384	-0.0810527494010664	0.0592157106955123	-0.0930494320406925	-0.224483733500839	0.156542293330933	0.0085944040477369	0.154231676571589	0.154329425626294	-0.0890296158832079	0.141133891223526	-0.0904149877972912	-0.181597973062422	0.0892362179186993	0.0889313259195427	0.11636068559049	0.106594760730638	-0.0571522646926307	0.0208598791990167	0.0571290143136796	0.0503975942871666	0.0384516569750635	-0.0813259017366114	-0.0696198039359358	0.0152604271092791	-0.175623805967033	-0.0246847903960455	0.0425187056854776	-0.152072251785808	0.162928412641549	-0.113569521948573	-0.0167207912058221	-0.110382871948799	0.216473802781013	-0.068680357795029	-0.100491951895324
b134938019187500	Bone Metastasis	0.27717983281968	0.240818244984403	-0.188294806953348	-0.0915231373403985	0.134147505048269	0.0524379421309755	0.236967210480244	-0.0206711735858434	0.090955990464264	0.0271093031900933	0.10344394584418	-0.129767969352046	0.131023254684372	0.137383780724349	0.0996489392364052	0.0780020634285799	0.0584794626684168	-0.0376439853759566	0.0426564066589596	-0.133139673982652	0.0478843421714184	0.229542796528567	-0.0813389089106331	-0.0805224188613365	-0.0963738924235941	-0.0192057573243296	0.0110729911050578	-0.038443989703205	-0.0377991922646004	0.162146100380408	0.141221567236567	-0.051857275863655	-0.0727873224042596	-0.0341041396390244	0.0533268944305753	-0.10586126501298	0.0696447988793817	-0.0116386168474862	0.0503648867683056	-0.019677944620708	-0.0359554876806681	-0.130487918181754	-0.0369641446628762	-0.061094579252271	-0.0521836678349119	0.143860968591569	0.160735228799259	0.141274626689613
b134938019687645	Bone Metastasis	-0.447314474931512	-0.2338127452889	-0.0549309486590125	-0.187789131801458	0.190756674320147	-0.321544439924255	-0.00230928389248303	0.0727257518124008	-0.112464310133599	-0.181068450835159	-0.0569370395915599	-0.0296617685399169	-0.298915512104849	-0.125056290204592	-0.114776805842841	-0.13871674001246	-0.120742505128502	-0.199100758683258	-0.114453969457552	-0.0632294175109223	-0.236724342563918	-0.0942862680473145	-0.0948066510119274	0.0183783990890471	-0.0635052683082655	0.0453356662449831	0.0604946269608665	0.0490197734438421	0.413324085112928	-0.255627874162155	-0.085897609922331	0.0945452095884506	0.0349180355220539	0.0869428494014068	-0.0124333727394597	-0.0816183916554951	-0.111162192733547	-0.0602249503626985	-0.149282798857853	-0.187295719854883	-0.0498758067619838	-0.118550839258443	-0.0375983077724691	-0.0255872737796039	-0.186381573579483	0.0273150237130688	0.172163804839543	-0.103686481800212
b134938050313004	Bone Metastasis	-0.0693190623800022	-0.147415401424983	-0.125084817838771	0.0683371257802842	0.205510204149041	-0.113307371979498	0.242186480997461	-0.267834258449882	0.0333940496475691	0.0644972652212709	0.100819297099095	-0.0934096210401222	0.12156730838477	0.0924745724599139	0.0778757733310466	0.224501579113036	0.00672170435579084	-0.40055650166076	-0.258738914476663	0.117512702821875	0.483479126969708	0.121384495880426	0.0277729167462896	-0.104582873226336	-0.164820128027664	-0.147903359009061	-0.114851849024581	-0.287459189443063	-0.189978716492794	0.167383634046646	0.186517563637209	-0.0746737358595371	-0.122249397855206	-0.187260401561011	-0.203955113357579	-0.198523368342584	0.050189053617865	-0.0843270259257054	0.0468450011009875	0.0721752561971809	-0.0851510097022662	0.125480984754761	0.163738270107925	0.0641676666625914	-0.136490949942818	0.163233690549406	0.0167378390149263	0.185238749562821
b135014286023462	Bone Metastasis	-0.24382348694727	-0.325853234936053	-0.329717258733327	-0.0999270073106459	0.240548466811103	0.238814433539592	0.108937945843794	-0.0229872705794409	-0.0763107412303484	-0.145410339600107	0.0366908079545952	-0.183577722765262	0.0268734114515242	-0.00105561549364236	0.137701993450013	-0.14051051687703	-0.19363638984993	-0.0399552483276066	0.0102258181575869	-0.131600482228424	0.181684950910099	-0.318434215960627	-0.193189247179893	-0.109619102438779	-0.0803036079279656	0.00444125654829663	0.146821624856814	-0.108843891051291	-0.084948267591569	-0.107896627657838	0.00512683728048338	-0.172015074072051	-0.216115191558238	-0.121659348230002	-0.136340513033955	-0.302175479635006	-0.158746443194483	-0.218345923604608	-0.00667693647280612	0.241077421629821	-0.134163617771461	-0.0957532009536192	0.100935731798439	-0.10821019629265	-0.221150355060462	0.119881593839326	-0.162520079385482	0.012622958193174
b135014286776542	Bone Metastasis	0.0293246141910184	-0.0172976948729643	0.195604518641201	-0.0924927199166885	-0.20095007570819	-0.114979824738192	0.103371374541297	-4.11436395075238e-05	-0.127881516377829	0.0550704263922943	-0.173281727144736	-0.0175072234281927	0.0678175046769853	0.000651221493505771	0.0955222363538096	-0.0436437780059437	-0.204789990226451	0.502223624343412	0.37694705312166	-0.0213056788611866	-0.016100889372005	-0.413762446757032	0.147256635088685	-0.0794671268015015	0.0765639666921175	-0.0829462689121038	-0.183196744446875	-0.208109944224135	-0.0131281710944643	-0.0211465736187202	0.0556570803242861	-0.0605210019575148	0.0247259028898574	0.0207877706528998	0.0589512231726794	-0.294461822623114	0.0579144745610584	0.108502216356751	-0.216743664589894	-0.096252832662487	0.00266256027420916	0.300530057887987	-0.0740057047210954	0.304460245297647	0.156732899112093	0.0735072979440484	0.0355534228161117	0.112043295732192
b135064452712868	Bone Metastasis	0.155237692459075	0.0708436671539428	0.0254713495971532	0.037028598057717	0.145865481732781	-0.0616398950358262	0.233007060171475	0.198483106493272	-0.130167409484511	0.115182154948971	0.144885661316599	-0.0535003124831124	0.031659420423766	0.0525583659342473	0.093425014397416	0.0241269747814929	-0.0513402119009787	-0.232719822778296	-0.00895735134166156	-0.0189928197556367	0.165041252971114	-0.171410936291535	-0.0178176337450394	-0.119527654737013	-0.237622671406244	-0.0520156571731254	-0.0608379966025153	0.0946404621286071	-0.13542069604101	0.0525853194620983	0.111718914882125	0.0160622891592095	-0.0605198395783223	0.0519085055436838	-0.106749301877054	-0.0873340808787555	0.225493125651514	0.174560118029923	0.0966998049282626	0.0926498792298092	0.0112954469836343	-0.184333370574726	0.039111576765792	0.139708509999246	-0.0361842374612825	0.092671177261148	0.109301448682063	0.0400294329843076
b135064465300268	Bone Metastasis	0.298335667341777	0.265229290058348	-0.0485010243665363	0.06510787355048	0.124188450054196	-0.147143665937157	0.0615077040455043	-0.121423439554519	0.119408908178267	0.101061431892528	0.0758307479932883	-0.0265486268537137	0.105418422460485	0.0477794576724679	-0.166788330780446	0.100117167112138	-0.318944316602228	-0.318775788017008	-0.089854655136885	-0.0286238226690088	0.19819408037862	0.127530168200338	-0.146803319464562	0.0524316027826698	0.0374896537704646	-0.00142636996048648	-0.051299542773434	-0.220911195045038	-0.0883605608599459	0.234959769680906	0.149615371550631	-0.0451561821995704	-0.261592515433293	-0.395143137261694	0.0309080743851028	-0.121488423363122	0.129155522675561	0.183287134499397	0.0643186848079891	0.038463909751986	-0.193892688806966	-0.176953320638747	0.154957472465628	-0.110020521314853	-0.132392561621474	0.115861172202979	0.060818069884662	0.0819700277811569
b135150471077149	Bone Metastasis	-0.392824711098964	-0.254467707245907	-0.19096776125246	-0.0595023304630592	-0.108380599976344	-0.154685968124377	0.0194069461326943	0.256021249015408	-0.0813627899978088	-0.00150615142219127	0.0139232784383918	-0.0588074937640498	-0.254222830054231	-0.271040134383421	-0.255401238835188	-0.0484428142977823	-0.0576443195733512	0.30528727088981	0.195463736755158	-0.191548174934275	0.0383233986772306	-0.180469122031555	-0.0601714380131971	-0.0192785065243857	-0.246463484488274	-0.00912284255751164	-0.11033223669122	0.352948637258252	0.220423437469562	-0.161174880782052	0.0807868498417573	-0.0380859622900672	-0.016094005249561	0.160438031300849	-0.0981100552300123	-0.0239495078578149	-0.163193218342298	-0.165985903205201	0.0183765267946363	0.0425007381594683	0.0278114640024565	0.0421986890163645	-0.154127252439274	-0.0587903839134454	-0.0754766793923415	0.128261027028304	-0.219563039005662	-0.107178374983729
b135571539908971	Bone Metastasis	0.107970916659109	-0.00880066563595838	-0.203912641353187	0.0356791559646564	-0.199231288793367	-0.0594610796784032	0.0896879457801375	0.0630359548930146	0.0893560611109517	0.0218217032815759	-0.410947463616082	-0.0321246628066732	-0.0342066304706446	-0.0744738470913871	0.111247631305055	0.0459841824193792	-0.111924935662032	-0.0848506314576594	-0.0975225279662502	-0.109748056895636	0.00714661743819828	0.199631665136176	-0.141329237542955	-0.0917635178642682	-0.00929923686999615	0.074077849349841	0.0690198491448958	0.164412650560197	0.134039595305783	-0.0754952014620945	0.121269417709087	0.21970527683811	0.0749779822801442	-0.116490844850484	0.0467575065028076	-0.178370261775176	0.0295298851181507	-0.0891937625981449	0.085321726920127	0.0933992449862497	0.0367282586978565	-0.199652188193692	-0.0320600028907835	-0.00336928981925838	0.101962375488939	0.269582198866053	-0.00711037679817947	0.109742268194489
b135699973687069	Bone Metastasis	0.358904606514842	0.149007703821997	0.187737418391609	0.160892459761486	0.231577418358486	0.0720890708250334	0.353975570703864	-0.216623612331001	0.0777914094469065	0.289268111128059	0.265342818110885	-0.0831909139846754	0.0782609525071239	-0.0097396442152281	0.0349240829054732	-0.0562923479065874	-0.0602840297872479	0.656136959352914	0.501707862922195	-0.016631576533887	0.553761451238357	0.237808551399299	0.156392028109923	-0.0694324618465985	-0.0336694158036936	0.154086611253529	-0.0277887070130434	-0.33901032389406	-0.0773806217665405	-0.00235146176331485	0.301000253902352	-0.0665918621815663	-0.10018015521556	-0.304364228621512	-0.0929945061350786	0.0401993386285185	0.172404573243043	0.217747843544095	0.107201513200975	0.313282297633115	-0.025252084957728	0.0411267686657059	0.198814623177115	-0.0348080688532856	-0.14255956561634	0.19665362566747	-0.0206761845790952	0.278531551849871
b135699973691805	Bone Metastasis	0.319084596758921	-0.182166711868685	0.201444719875006	0.00877759011899848	0.232679089300384	0.117593767665764	0.172871499581162	-0.0673194044899593	0.0798510083752859	0.138789529086618	0.174498031494392	-0.0415265206023933	0.0010215911924793	0.0658047401074223	0.0146600124703923	0.100265072790051	-0.17612525408914	0.0195412800396747	0.0591174031870155	0.238233729217401	0.332854242562565	0.176837466627235	-0.0714543225967791	0.111454365241763	-0.113861142940998	0.0708245751333269	0.089464509283022	0.149739807232867	0.170011508199671	0.0502076195178353	0.112907141462478	0.0360466787495531	-0.00747288424485412	-0.168168365368601	-0.211652531517899	-0.133579948143679	0.0679526002271308	0.0701041863330479	0.0839155141975344	0.160894977596966	-0.0486636081093667	-0.181056008318743	0.0462973129859924	0.0692965019863155	0.103622002522186	0.23921838016127	-0.0413033847557967	-0.0132195538161927
b135700004322605	Bone Metastasis	0.277025040979541	-0.0485717223077138	-0.0796995639986114	0.0457650272229478	-0.05692405778803	0.0199653896092473	0.34590831537564	0.0278228160587141	-0.118683106507878	-0.0131333415771931	-0.312242039594457	-0.0978077610822463	-0.251125359037161	-0.16246635032401	-0.155170500252951	-0.13898007684584	-0.0226147739928826	0.100781169652819	0.160459000406525	-0.162680902575355	0.248557775875631	-0.144925608804115	0.124732463705243	-0.062725372150342	-0.0563743959579084	-0.136451678244285	-0.0839306001331494	0.0139010009898149	0.00422058887980389	0.0391324506579189	0.278957356425463	-0.135756424744329	-0.267793202254061	-0.00508153948823922	-0.113175587188728	-0.211016567191141	-0.0229270098552792	0.0969171607453717	-0.168601266616234	0.114926472247282	-0.16676462573098	0.169710689927933	-0.0226226171415286	-0.161180804562545	-0.120901442843561	0.298982244035034	-0.0283118682918476	0.157010842290333
b135700004649308	Bone Metastasis	0.0875381841540301	0.107458345956857	-0.0913547051408005	0.0965305304273715	0.0320657027884029	0.291371069240117	0.35263899709348	0.052639489374031	-0.182960927131109	0.173626658652948	0.135282762382453	-0.0306019691478822	-0.00627050319248112	0.0353109676518892	0.0725721464549832	-0.0208346143671513	0.0397037260599125	0.399517595356505	0.345263451809544	0.214969611389293	0.114093730115986	0.261343868818778	0.0496139488739648	0.0257041114775701	0.159653254761819	0.0793442812385357	-0.0960980228637742	0.0120636296817573	-0.289036552747598	0.413524691594317	0.286073164405935	-0.0459455548941168	-0.12677335398706	-0.139173532052225	0.0674005778745422	0.195479516793021	0.0616199527250112	0.00156548301271534	0.0539971467917159	0.0901609887601456	0.0530644005047541	-0.0722459627390594	0.161950787091522	-0.210453231430292	-0.185978265243325	0.197530986866643	-0.110023062255243	0.149984694433538
b155888869595867	Bone Metastasis	-0.24807504816207	-0.204823159887607	-0.280820397370504	-0.0714718043860505	-0.0513547638781812	-0.0349220623254478	0.236233791284494	0.183247542720875	-0.285660149256725	-0.103491007884613	-0.120808592646518	0.0248726147827996	-0.0996715675199076	-0.0670603890205412	0.0651987411775208	-0.172286828435061	0.0145514856567739	-0.170299068954546	-0.0686791316928043	-0.210916377018147	0.00328530130595234	-0.19548659157469	-0.0366798751279547	-0.16926911713874	-0.275398790671223	-0.0390046848388197	0.00737484755111964	0.138617514444739	-0.021996559956107	-0.162947997940316	-0.0308381006604555	-0.07918978636562	0.268586665749055	0.299994904136253	-0.117765011309708	0.009652774152027	-0.00533295206780343	-0.0940268391606467	-0.271049752666583	-0.0440576684604451	0.0228529681291453	-0.0647878269738354	-0.108826567517693	0.165346062220365	0.18536376618897	0.0727196568716152	-0.0711782837236521	-0.0420782879958498
b155911417904484	Bone Metastasis	-0.400141066706566	0.0608324045483381	0.0880009284021721	0.00102479915335507	-0.0682023994190579	-0.0664662756483372	-0.0640538952383933	-0.0641641809518454	-0.301819983933797	-0.0892363417509831	0.110116623388864	-0.0307644028657315	0.0792780419912603	-0.00199735501334994	-0.0374041152779825	0.0614632024857265	0.0520138794292592	0.0464383959744005	-0.176814592447824	0.131473466939086	0.24877822542463	-0.277332040910422	0.0927506842747212	-0.0645709094341629	0.155721945817843	0.087042126938763	-0.157885966389395	-0.299750961795929	-0.107440961539774	0.136223277439594	-0.0572324675884249	-0.0644989684484746	-0.10486169106841	-0.0430721441002387	0.100225533797342	0.1281583843229	0.0260553322996865	-0.0611003210302885	-0.110145222192223	0.273313793707696	0.0688813017732051	0.234206377752333	0.0595313769509169	-0.117452519409661	0.0327796218448286	0.0693821789542233	0.0352303396823975	-0.0640877105991842
b155911430987102	Bone Metastasis	0.0362176276264558	-0.130129684449806	-0.00660276956694497	-0.116320197171185	0.196193722907464	-0.186943645283527	0.193971354684489	-0.15819358690807	-0.249578863173601	-0.0130672873938197	-0.0694005395419122	-0.132619853718134	-0.0145554341366518	-0.0324646596892384	0.0100867299763663	-0.0552327003077767	0.150026370956643	0.141077360471651	0.109995054292015	-0.18817296901347	-0.126712458281806	-0.117542288717053	-0.040935158085564	-0.0717534777954167	-0.115860878034805	-0.103645609778802	-0.254165151377063	-0.289156751584184	0.0122375976082863	-0.120537532510204	0.204857132565959	-0.148205890597882	-0.178495038388337	-0.174585366263933	-0.0864399820152235	-0.0326439922557508	-0.0477551951070664	0.0801152517000436	-0.148984680634847	0.00845493024871502	-0.0221485365100296	0.0311529514852397	0.0822183060113673	0.0552636687835052	-0.0106396508918876	0.145355040923609	-0.2533379773285	0.190530676924002
b155971425848157	Bone Metastasis	-0.428605391863628	-0.0637560357551542	-0.000785173190432975	-0.0144902003893624	-0.179874637616013	-0.325205882641114	-0.220736573552151	0.0882767107394682	-0.174443732153056	-0.150225176395686	-0.16981231657839	-0.107973047969829	-0.108056292490494	0.0465198605169183	-0.0572286631936467	-0.0403278836237232	-0.136595831635499	-0.151454585815407	-0.179406498800345	0.0849422881215435	0.0430682485408475	-0.138564423671929	-0.0331927366331911	-0.261442713766504	0.00187603826934424	-0.127667066924972	-0.0665260448939014	0.0814900873071635	-0.117339083280549	-0.14278738803787	-0.131593858034532	-0.0218049710028015	-0.0597595366739374	-0.00460571525406961	-0.0432457747542586	0.0538294603684362	-0.0027873923583106	-0.226503446629566	0.0140027914433793	0.0755059723791474	0.0404191128424947	0.141538322150294	-0.0313151969950892	0.155205797333201	0.189523597868267	0.0617826109469715	-0.0310016892774707	-0.105310276805671
b156024173411701	Bone Metastasis	0.265134084627416	0.161048859004568	0.142175840215058	-0.0100570167987298	0.0789424842249087	0.125360871650699	0.187435146035686	0.0101938570624617	0.0391862042791052	0.26478703833028	0.242119582133632	0.00447701763302269	0.000517934915127444	0.120514393247355	0.166387956366741	0.0789002385104124	-0.135143269047578	-0.214732312030087	-0.131929777048244	-0.113967524193035	-0.0679256612345064	0.236394874948115	0.0884396371780863	-0.033507558559459	-0.0360027850151942	-0.0207571957050268	-0.195313026602104	-0.251493729285681	-0.0911469183481688	0.19108803223475	0.157433220269709	-0.0163823459981366	-0.0942270173723655	-0.115281421961175	0.0196694087288606	0.0311828922739579	-0.110575037515272	0.14983270739136	0.17250083473761	0.314180318615193	0.0170489877986252	0.0902021718525386	0.159537568561991	-0.2153598066646	-0.104426404059935	-0.0936408510684315	-0.210877036102744	0.158436267464819
b156024173718316	Bone Metastasis	-0.258873190644923	-0.0592644811816461	-0.0402398392263111	-0.029578892913383	0.0553449624939998	-0.354195152411489	-0.06850292427202	0.150423851271935	0.174557328585167	-0.0792080039988139	-0.0418581436129533	0.0583405947874936	-0.105298930261658	-0.123252523889525	-0.111503736808172	0.0411365539773991	-0.100752769564974	-0.148018028893435	-0.10730438743587	0.00714771334529812	-0.123095207435196	0.269993590083854	-0.204394350376645	0.00910250313483352	0.0883196431817982	0.0402693191993544	0.171185767282646	0.25748609259753	0.372066989817458	-0.0427419716902863	-0.0219212321801006	3.30892035375618e-05	-0.117233809840494	0.252466777050094	0.0176663767338554	0.16612966734521	-0.0886662552485015	-0.24373031778249	-0.0368461226786756	-0.13285146154444	-0.197561946485331	-0.324849410623334	0.0502548142244529	-0.148000982226627	-0.14820128554051	0.123415100165131	-0.108199958399634	-0.0975710252154261
b156024174209251	Bone Metastasis	0.159646771361145	-0.0255511865688471	-0.174739406955688	0.0663516909239456	0.253845100062293	0.0930852553497074	0.121151799830759	-0.166351240336868	0.155414056552904	0.081169527617025	0.173409572944543	-0.162479510500705	-0.0969963517194764	-0.11142032828267	-0.0451079231496426	-0.0173780906637953	-0.111607997657334	-0.37700252416843	-0.228300138261692	0.179675040574024	0.203639823925544	0.326834633015873	-0.103831623664092	0.00998961637226242	0.071098561971273	0.122287973588539	0.0514430361186383	0.0128461446520053	0.0839704716762637	0.0559330237883111	0.0798825585231945	-0.12906305452794	-0.0425589078799433	-0.123272819253731	-0.00620069885057031	-0.310004478677486	-0.114382432064029	0.0125383091441282	0.0406903558940699	0.254531051072107	0.0130840511987776	-0.140474397188415	0.0508984104249535	0.0691755974067541	-0.0444306247917582	0.268911013366288	0.288379144825677	0.073151218689011
b156453508631476	Bone Metastasis	-0.164926940644564	-0.0716846802600754	-0.126899106502817	-0.0923215218344209	-0.323051560974065	-0.136136534033237	0.0576909453896824	0.100112268529036	-0.0152685697601029	0.058995432307329	-0.137707258793529	0.015516235375374	0.0344515065640863	0.0267741105050236	-0.143403378742145	-0.0923093027523951	-0.132940689371793	0.0721069665616731	0.0959691009026212	0.0146326502229605	0.0518402732077893	0.120645559668847	-0.0407199449120917	-0.238155246659239	0.0247354525050814	-0.0802579561506014	0.0518843637565686	0.0326052894798949	-0.0384625965969781	-0.147379524901095	0.0470426338333967	-0.00811829908704487	-0.0327976801226062	0.226575869599207	-0.108580157388281	0.147292581054758	-0.180152520055923	-0.050933967416434	-0.0260300568548104	-0.0589614222587916	-0.0549632607736281	-0.196569304888811	0.0191442555821835	0.0959460933744584	-0.070568582991751	0.087249392639529	0.311331798715917	-0.0627264913523415
b156463321173428	Bone Metastasis	0.382423586533583	0.0989458919774891	0.268277630229036	0.0149026012255629	0.289068754802687	-0.0741336846429251	0.199135961952585	-0.0210833248320818	0.013090553850224	0.111819093696612	0.14624503801516	0.0313302900083381	0.122561694964251	0.133378059543904	0.138593952995452	0.0380262736950645	-0.0302315809586191	0.446854769904586	0.394783042807519	0.16398393396194	0.201720428267732	0.160770928414136	0.092517764233123	0.0376768893990812	0.0729188144561823	0.095184810277151	0.13567303411988	0.113424600078552	0.304342843067738	0.0574363877048197	0.224164219686119	0.0121677809061389	0.26773743843696	0.0263920534988348	0.0983600534650229	0.332457557264372	-0.0348681545057257	-0.0460966827564273	0.120831973983981	0.0749312485682506	-0.151718407457037	0.0568776526095854	0.206274874239827	0.123346682034904	0.142413684339183	0.342060838272713	0.125224352181947	0.0994973783967876
b156515920169883	Bone Metastasis	-0.234905875651177	-0.178366647243862	-0.18674531547916	0.0578812309932103	0.172469558417907	0.0813237670892519	0.0710224157060338	-0.176555954438411	-0.0953099732339715	-0.0785841383859479	-0.106498785732228	-0.2234720626868	-0.138577994036762	-0.0866462698929079	0.0803086787311723	0.128942908470355	-0.0532521817404111	-0.191965240941862	-0.0396675397581336	0.028805434011599	0.382941888614976	-0.158834028359404	-0.166658116313857	-0.193893697877972	-0.215934165502654	-0.404515334901417	-0.125037163720844	-0.428794610157797	-0.229519284122658	0.00372150592551201	0.173353172325427	-0.187460670444247	-0.238124186369304	-0.470789845164241	-0.301703909575017	-0.239432504680435	-0.0402408052264127	-0.376397038709635	0.171122553654677	0.0943608655072933	-0.079112348941311	-0.00396293817342366	0.0426734385977807	0.111084825298001	-0.16172714827524	0.0244626085978757	0.248962480078311	0.187718951716356
b156515934821083	Bone Metastasis	-0.135900200908371	-0.0846115540524654	-0.0791744987758011	0.0343289416750993	-0.0617534233693596	-0.225859303627468	0.0174456499065067	0.0558499443805341	-0.0796237432947338	-0.0245076488265168	-0.318341969221098	0.0176772204063698	-0.108424776019754	-0.116168120818944	0.0063104041093838	-0.234059772474459	-0.0103799949924714	-0.123578073481585	-0.128351448191675	-0.159303765928128	-0.151189063939441	-0.0216609886988545	-0.129365948821831	-0.0350071271366512	0.144165905415713	0.0883713206484588	-0.0147423328363508	-0.0210600883532797	-0.0130211677052439	-0.0649739630395004	0.0685045479534323	-0.0726828569587795	-0.00515233158068898	0.30894956863797	-0.0746104925126763	0.143671194106852	-0.213199867649708	0.0283363850915757	-0.121083377014105	0.235653829544514	-0.104795394468738	0.05939644789924	-0.244822369357163	0.174192249474981	0.129072500858325	0.180653176264088	0.155755742892556	-0.0421106687007377
b157004338153907	Bone Metastasis	-0.342101318119175	-0.122140097504886	0.116908133773495	0.034413073436024	-0.146671652074608	-0.301390945810447	0.0157230578300541	0.102964498403497	-0.132914622824289	-0.0872207807272134	0.0972609697165707	-0.0980175135717864	-0.268485098118802	-0.041934167833389	0.0778270283757944	-0.16350421397503	0.136473429376592	0.418297993038251	0.339000591482594	0.111428970956598	-0.191625600624733	-0.133729021504307	0.103918237108756	-0.0860317179613245	0.0507065953541951	0.0262703111649676	-0.0844153254198758	-0.0156723338191987	-0.275835896124399	0.0333066388889098	0.0710545203382524	-0.0179956359927458	0.00296094487165854	0.0667663979987698	-0.0234560553165061	-0.0700611401252482	-0.199329078580529	-0.19937050269101	-0.0693041810787784	0.250268458816476	-0.154856254844943	0.170183407886133	-0.146286355314982	0.0473866180912602	-0.200565813679736	0.220038484563445	-0.123897546049949	-0.0196647415251695
b157004365687715	Bone Metastasis	0.14958584970311	0.0994531845473042	-0.178953187227532	-0.0398371301718641	0.133912429609975	0.18924995242565	0.151580775453898	0.0272244601645181	-0.00275694322965703	-0.0105124127304612	0.0315106745530736	-0.12324004259262	0.00930052583635899	-0.0633696848358904	0.110611712090412	0.144957958332282	-0.108234861868274	-0.310865828233271	-0.053521667060948	-0.0675526786748438	0.16899832187597	0.176037907333598	-0.075736027068686	-0.040987265346908	-0.000143171085624533	-0.113312003994273	-0.205828854764996	-0.0503504089191321	-0.264260965770184	0.195190863289394	0.281272031192889	-0.0254553881914906	-0.138444359950072	-0.0184353489687717	-0.0181992907021058	0.371374495554345	0.0112330271028399	0.0518772199315942	0.123274005392255	0.0927363724104077	-0.232851712457681	-0.146727955025625	-0.0329258161966807	-0.111298676408515	-0.38451839142282	0.273672437971805	0.00956525715501541	0.128505554879163
b157004366272758	Bone Metastasis	0.176453910086603	0.0215556198796103	-0.0680133279354706	0.0359723433979958	0.194127315521217	-0.140062998309281	0.209125680641221	-0.121831362786344	0.0431825137689872	0.120795883415824	0.133113556190562	-0.0814970379923156	0.12296564672483	0.0377694561905466	0.0738452047902449	0.181724343970434	-0.0931574925204261	-0.0482280886147883	0.123967343245183	0.027701426636082	0.167658308585876	0.217749934035499	-0.000853713377034993	-0.0705282754705518	-0.0470977476398724	-0.0058849640954852	0.0137011502463684	-0.166220799042467	-0.225831030906627	0.0943283520776949	0.255947196919404	-0.082415776745736	-0.101960075713544	-0.148984285945191	-0.192754168878696	-0.0131341765278474	0.0757884490952566	0.118492215878547	0.143590137845798	0.208948633629624	-0.126727734139772	0.0107211080034984	0.175627356799797	0.103651571419078	-0.0362082973842393	0.236161008860696	0.210613198545847	0.132207100713094
b157071999420262	Bone Metastasis	0.330804667905181	0.0714810234634049	0.112449768947835	-0.0119483520249295	-0.0413949967264821	0.0179757960050765	0.439986445388987	-0.232281206833937	-0.082353855306108	0.0171440302959736	-0.080300940359002	0.0402407966645776	0.186319660642564	0.20636010161482	0.0665099511588163	0.170755033935841	-0.0532886933035868	0.0884050508241964	0.187061660107672	0.197174955316832	0.379074133067973	0.150638228089816	0.108873928310273	0.0286802761372197	0.0468936480847469	-0.110045395415411	-0.0771067822410619	-0.465107235825706	-0.49729276155175	0.284809536228795	0.394114897859482	0.0105662923843785	-0.0277844565504131	-0.198009136093736	-0.128082507528209	0.10165798031025	0.0824231852815445	0.137702043848557	0.195645060843405	0.308020387290243	0.133648876972504	0.194362015425128	0.203679082449529	0.330975003251203	0.0323157980733871	0.129904934902431	-0.129409589982967	0.214454052088515
b157140450461427	Bone Metastasis	-0.415127564754903	-0.166403483812167	-0.281630441505921	-0.0165564244305823	-0.210670750505561	-0.437902838658499	-0.0989893047056286	-0.118788970455199	-0.060323393295412	-0.0777145906806495	-0.142192565387104	-0.157412885532682	-0.116689785717658	-0.230905017164697	-0.225973497924534	0.0317787469433892	-0.350303960843015	-0.162641044717274	-0.14021550630861	-0.0769976692266018	0.0093197497288687	0.247292366363251	-0.238977498527627	-0.235429579346855	-0.144225257313491	-0.308989070950831	0.0430650999179591	-0.0255692975321536	-0.107865978798105	-0.0554905765443044	0.0285007085924926	-0.299571257101481	-0.114851783989202	-0.143802273045141	-0.244487946741356	-0.125049365544341	-0.159578854574671	-0.30072833803588	-0.165820477667282	0.168344309468512	-0.155338640726431	-0.0580442584557756	0.039609874814506	-0.174447680586277	-0.158785268371076	0.163870001267172	-0.0179776746975719	-0.00735955187008505
b157477604584364	Bone Metastasis	-0.392928519714205	-0.226768439760995	-0.0060829918424336	-0.0865343626373605	-0.0726709735091706	-0.146565960121382	-0.0973839260237121	-0.0930411117464003	-0.169926684149531	-0.297921741041197	-0.0184329893011679	-0.0481678434969096	-0.108646862405382	-0.177206455873575	-0.0855361480893855	0.0513012119127764	-0.0322995480439768	-0.098248462259766	-0.139109701951901	-0.0508204330694212	0.239380127737786	-0.00763518944159444	-0.121572464597364	-0.209495221477574	-0.210998997379337	-0.244290646727305	-0.109557088288	-0.0419121581813423	0.082112808265763	0.0827385455812243	-0.0845086320506766	-0.131640651298135	-0.131171647110658	-0.216646383082387	-0.110179045544685	-0.400835258010834	-0.0753324868298662	-0.342521545659718	-0.00910997663063678	0.0557855163492003	-0.153439713788164	0.0354350677706982	-0.0362537566228503	-0.0443286921651103	-0.0397687090039091	0.168295911089608	0.0325283660751299	-0.127678664180968
b157477636790108	Bone Metastasis	-0.355815003106319	-0.235273003546028	-0.248790782980688	0.25113232471105	-0.0180896338153219	-0.26598463435802	-0.198098342909682	0.202321010750572	0.583818080856147	-0.159243521089093	0.123313228971135	0.0534470413620654	-0.181240160794633	-0.0550255085229997	0.0149010481962503	-0.189761591162691	0.0418741136403804	-0.0131570524416117	-0.0456295725427257	-0.140127033471203	-0.129173428680259	-0.226831419351821	0.00391288916826782	0.0946057094428643	0.110885089371912	0.162483183761075	0.614326905079031	0.328577202471008	0.0603582486021946	-0.0802693003437492	-0.194449024172471	-0.0403918949340597	0.109574888338486	0.312956444631136	0.0146917227731459	0.0402024714278348	-0.22749374710842	-0.00176070711797296	0.0498531018632975	-0.20809563375867	-0.173268873927394	-0.168476991242886	-0.138685535778547	-0.160022876797063	-0.0855050424190554	-0.165469719914068	0.188764532837686	-0.0460877768295477
b157486610532707	Bone Metastasis	-0.340576763306151	-0.0935782939309423	-0.0936271348993165	-0.0710844324978792	-0.30368765050783	-0.272079013594419	-0.120621410441057	-0.043144467200439	-0.142549643713306	-0.214005147819378	-0.290487270975449	-0.08403731795981	-0.152801390640166	-0.154776322200504	-0.363244201189635	-0.127075930385808	-0.239907784097417	-0.369319517316414	-0.336558076303999	-0.11916166342647	0.0655616071938818	-0.254114262763488	-0.165365321889999	-0.176891940905163	-0.144185505471508	0.0209472073252325	0.102555390546758	-0.00368089283329195	0.0992531617889882	-0.240617436186288	-0.154610417623996	0.0966235166554313	-0.0713347453533185	0.00175372995243578	-0.0571691891989014	-0.151087860633555	0.0132283176139261	-0.144673909840422	-0.0810871100746835	0.111808487330657	-0.067534153026533	-0.196787530604128	-0.0210960141257124	0.0259966626837257	-0.062610033696292	-0.122945447172003	-0.0339170262026062	-0.140897385395908
b157562564631963	Bone Metastasis	0.043646621814422	-0.121635504609079	0.0881191331561307	-0.0818049393951449	0.190785823580307	-0.0620621386887536	0.16200017082081	0.0238836044664162	0.0140748211456613	-0.0659171257451923	0.194728126851579	0.133635615898013	-0.0622779055162421	-0.096230459251333	0.0358309207687574	0.0984111761044642	0.0811801372074514	0.160517718709883	0.0862437736442781	0.0169690138531983	0.051578721390526	0.324119289825887	-0.042467620690722	0.262441178476939	-0.0228101373910045	-0.0725193213971825	-0.00553770388465008	-0.0390373752707885	0.367838958298311	0.0151259535206463	0.143255052602985	-0.0397633062107987	0.00458752707846866	0.150863835968498	-0.16001887579293	0.176637160064028	-0.050867605116404	0.0734143816634784	-0.14059405579913	0.19841639165379	-0.00331652932841547	-0.0739129894558739	-0.000740962779946175	0.104931084110287	0.0533979114970624	0.219183099831276	-0.109803920425345	0.118614177936708
b157562564634483	Bone Metastasis	-0.0230477017207857	0.0728530877164714	-0.176278014194843	-0.104769237934232	-0.125036582833083	-0.110618050273299	0.134878160869294	-0.0265168102957716	0.0637112749995399	-0.0294402313416639	-0.282077915099116	0.126277062588878	-0.164927573220578	-0.133032465383862	-0.13506667248706	-0.102657490390124	-0.0985226725988872	0.513563135740301	0.378378901548787	-0.14981599022436	0.0718330853665803	-0.0083295426536972	0.0829598554541909	-0.0197493454632427	-0.179289639273355	0.0279528730475582	-0.0237042993760299	-0.0301262186226316	-0.0778781692482801	-0.104068355449459	0.0224016248429195	0.0730456762850941	0.049585132538897	0.148217774758892	0.0209408063811744	0.19452852364261	0.00392672731384183	0.0368315026322272	-0.113589707291071	-0.0414625338753598	0.0143624021095348	0.0642727622064293	0.195654167972132	0.0144729041479787	-0.0319513855349113	0.113917462821609	-0.234602904607886	0.133925190512428
b157562577251244	Bone Metastasis	0.377792454712826	0.175220919572554	0.303579403767604	-0.137894320995034	-0.0933922245777313	0.114219993744818	0.12736231550774	-0.0238110292370924	0.176876041211582	0.0953105033091378	0.0427114171024236	0.214466273953697	0.101900544449821	0.14027739379128	0.22201695155219	0.0463342939429817	0.031152995883988	-0.046424448316185	0.118679672410725	-0.114550055464891	-0.227990372511758	-0.146453507466164	-0.0634143621214105	-0.00753364656708572	0.157419937679879	0.302428815188966	0.0294529791970325	-0.0321974341568199	0.0115114170767725	0.011325186082916	0.101793480548625	-0.0311087347400207	-0.00388577454019867	0.102247253895896	0.0298942780900701	0.288281472726325	0.164334849950276	0.171886943695633	0.0547141547512881	-0.0884225310437458	0.0471840722513361	-0.144033166976307	0.199181632408076	0.095184865037296	0.127626528082083	0.0254761035767708	-0.0441583537610532	-0.0123356613144527
b157613955894692	Bone Metastasis	0.26120317644364	-7.01565323301678e-05	-0.233341530930597	-0.0225964502527197	0.134462486844503	0.0778847853774383	0.250925788641651	-0.173873059233121	-0.0606196331285929	-0.08749018986646	-0.137620086877045	-0.132757424888906	-0.0925839957110772	-0.0832162733891581	-0.140570549072602	0.0362248842772394	0.0146317988803985	-0.148756696981961	-0.132260622527191	-0.060081009689235	0.400463865645254	-0.155093576896639	-0.113985632344015	-0.110778897948878	0.0556025016031574	-0.204254801634177	-0.00461431556603561	-0.192686043806288	-0.282061948699563	-0.00369059939785576	0.298204007231213	-0.166843994087516	-0.0770910760206464	-0.300569541123583	-0.149667184749752	-0.063561598060083	0.0985601108156656	0.00909302874794943	0.00674654707030473	0.180987801655939	-0.0378995208759879	-0.189304103860153	0.119836876409667	0.0732799641506112	-0.0973749480240568	0.259577706376409	-0.190766480241087	0.229183606986141
b157613969787622	Bone Metastasis	-0.112547389243679	0.0282506526919979	-0.106106150421352	-0.021502094810044	-0.0426398881095739	-0.0440698059332627	0.0454840472957088	0.0416225028320631	0.016148749756232	0.144244541968044	0.0976379505949088	0.0493815252635235	-0.0182676146695809	-0.0144967427383985	0.102176647605807	-0.0613672178986217	-0.181698508323425	0.652951867088944	0.508104666305403	0.31566711632357	0.345206047925254	0.200619956034464	0.183857569134505	-0.0579783015905742	0.120392549923925	0.00376229449574922	-0.099494927006101	-0.128089672185347	0.0582980290876004	-0.067348021818035	0.15910021929933	-0.105222310973024	0.0286602671703282	0.00425256823512102	-0.0336601858661376	-0.0740222328867332	0.0751501038286702	-0.137955959555271	0.0506532019728248	-0.121738207086325	0.0324673224978002	0.148760587519352	0.0574601768754382	-0.0292915604707547	-0.00309474060842729	0.178375165314814	-0.0822025718873305	0.117208602521259
b157614001502070	Bone Metastasis	-0.278744463415653	-0.123931946256124	-0.0931692777450215	-0.00318381500949438	-0.0347980377204146	-0.0696518194717519	0.0703029450863517	-0.0179160427314708	-0.0947363791762831	0.113954828325269	0.0734911285937085	0.089741513587694	0.0414396157527261	0.00139206754409257	0.0229104897795863	0.179687850967057	-0.032301602206113	-0.0677073738684461	-0.0317721945557502	0.0696118798765383	0.0982352054010959	-0.219801543545034	0.0761981176427795	-0.114007867863885	-0.0458294773355017	0.0622443780218213	-0.0267982434813318	-0.105859596280958	0.0158875052538501	0.019024034176668	-0.0289371036263105	0.179180940127312	-0.00510494793718363	0.0282209041014841	-0.032276500751126	0.0188507546219689	0.126583880712188	-0.0234376661614475	-0.0498426913307494	0.0220296985147066	-0.0690040836005439	0.280399833488567	0.216223799310778	0.0431988196400855	0.0706877556002598	-0.100878270538461	0.063776468985156	0.0655864653908729
b157684165987126	Bone Metastasis	-0.44161200106397	-0.146096006638604	0.010390815926566	-0.0321460951952558	-0.255210896070819	-0.329654960447853	-0.111144576993612	0.137721604453114	0.030744075817368	-0.0337922854066944	0.0299454598544914	0.00932618123844334	-0.176046025523819	-0.182673893282037	-0.141658068436602	-0.227049285000786	-0.214977940028491	0.186745177836337	0.00629625881300985	-0.109548655920958	-0.286615614691186	-0.279282277382834	-0.00112530400374097	-0.0131939306368179	0.0730022232428588	0.102414452848873	0.178657896937325	0.391229895059003	0.348538344528817	0.106523642170093	-0.164757717702426	-0.0924211154226277	-0.0625269931298008	0.0866060909145318	0.0497640463281023	-0.00969902280391988	-0.249064032694619	-0.153589357801176	-0.207285010603197	-0.11921045178208	-0.179368616152379	-0.186334066930848	-0.0113980258866133	-0.20639444152205	-0.00374473538847611	0.0256887336454855	-0.156311721436191	-0.271882793374045
b157684166257908	Bone Metastasis	-0.10307927595226	0.0340914787686597	-0.161675541020675	0.0341405724396871	0.10938983993141	-0.0917825142206493	0.128662002664637	-0.2136153829615	0.0371899492440994	0.0202079543232877	0.0983174557771911	-0.190989661284224	0.0823389219527567	-0.0374733499000335	0.0116625631067786	0.200416886509349	-0.206146887800175	0.151925487572126	0.142844208602154	-0.170482988048407	0.369706537406887	-0.000934205950607642	0.0638800602313536	0.0732699996520332	-0.00706445382926607	-0.156954321710524	-0.0461299467194285	-0.344885065234005	-0.333660311829644	0.0796200477650789	0.249102565062979	-0.227207008113905	-0.267284997157369	-0.317718550086363	-0.174376950615781	-0.278835195651718	-0.045423453099487	-0.140968017796936	0.094879652035904	0.268496322934126	-0.0622963182798235	0.203957516119297	0.200623904728202	0.0776687737473703	-0.12966196241009	0.138870991309646	0.0162418603364213	0.115505803661084
b160447843650486	Bone Metastasis	-0.0768789923571742	0.0919448666709133	0.133713759572491	-0.0556922037347826	-0.141830279139843	-0.0822001014533955	0.127340916555851	-0.0823444043611827	0.129836659759478	0.0113504905679121	-0.125655818400132	-0.0491138727655965	-0.158758334936956	-0.0900740825306484	0.0709913346076117	-0.076050320970277	-0.135959292262021	-0.376624996701176	-0.268895132116666	0.101834168884228	0.133755932292504	0.0014484948196756	-0.170177715462557	-0.150145249769357	-0.0446878270534924	0.150956671450828	0.108447816451009	0.280885511149745	0.357641984605958	0.0185573861840527	0.016892201132847	-0.0531768733052851	-0.0352423416497694	0.0205528996339001	-0.00823494624330864	0.0243175963064063	0.106750724794742	0.0512984564956272	-0.0120538953491384	0.155090172300624	-0.244077578438691	-0.159191135835656	-0.0190775678942077	0.00265658965773516	-0.165634224286303	0.199596563416585	0.0640198933289772	0.032725932510882
b160447855810998	Bone Metastasis	0.327284841976476	-0.0189044949500111	-0.199565295477288	0.0394106976371598	-0.124568432185503	0.0349178326429366	0.331707525127383	-0.0636402731752747	-0.0384781700179949	0.0203407084688874	0.0249647482948543	-0.113753451205656	0.0104235917127349	0.0568022965390458	-0.0229093934925249	0.146492142372249	-0.00811460028356936	-0.118374926511587	-0.0116482704840937	0.0275216050136633	0.191684535202068	-0.283804933229704	-0.0213090281341354	-0.0775527029452248	-0.0936631816969436	-0.167525418654605	0.0166547012430701	-0.12852639794055	-0.0565496429784973	0.00162261891515283	0.0955226418621605	-0.0225160602316603	-0.0865824645021684	-0.255999999716619	-0.13789914342759	0.126767249301442	0.0513390498285299	0.128206843266083	-0.120866371769868	-0.086783209771998	0.00578397216305518	0.0162023862829847	0.0162180418140228	0.140772633827974	-0.05173793229064	0.0972290519214857	0.0417820430396215	0.0797491791333213
b160785117669683	Bone Metastasis	0.207610939119993	0.0551399570975256	0.029557599964775	-0.0988898482573796	-0.0926397560692745	-0.364547230942959	0.173740541867365	-0.0748167607325742	-0.163914464608111	0.158527605980472	-0.182904146598592	0.0801575766095646	0.108732992512896	0.109403967818559	0.220842537269366	0.169395095376169	-0.131727914139907	0.274508415297357	0.183528224205029	-0.0605079662424986	0.204648614727405	-0.0304516517454173	0.0929901222305398	0.0224863686185952	0.0147561227843628	-0.116870714189139	0.119888708628045	-0.146926674729735	-0.150586127147661	0.134381004573653	0.210601271190935	0.128957880153407	-0.0735416895673493	-0.0503755298593367	-0.0755385428321589	0.0948115754306788	0.0859277703771532	0.202001123165257	-0.0589486255055702	0.104618771973086	-0.0466113662196589	0.0858735031551079	0.0410695582906098	-0.0599424508731926	-0.13735902635787	0.187826042592226	0.11611450904249	-0.00146084669567159
b160785117691100	Bone Metastasis	0.133219518461416	-0.195149884801485	0.132742087891024	0.0466306794683234	0.279290766827422	0.272338015549148	0.0494043016322819	-0.0580820985031024	0.113762654070571	0.00435248352899301	0.129473404158719	-0.158701435103952	-0.064888197739774	-0.0595119576476931	-0.107148152352852	-0.0627286389811986	-0.355691809590471	-0.230136130082095	-0.0657254140539495	0.0951161354486432	-0.194448729189875	-0.117039992838127	-0.000514162457504963	-0.0177248914446584	-0.14542337176355	-0.0551418337262776	0.0401060468188728	0.00907932300412082	0.0367311970772076	0.113520367533409	0.0340203293865715	-0.134698685210258	-0.010518336241043	-0.201477079171461	-0.0952907193801758	0.15257768330975	0.0607076861374476	-0.00969588556897397	-0.086208142226977	0.0899063039010877	-0.0670511747552506	0.0670698827403054	-0.118970248109213	0.0744820158352298	-0.00308441100515594	0.137795621425597	0.0982171025973442	0.0571662641923637
b160903094785884	Bone Metastasis	-0.100495840842473	0.0212553338321896	-0.0862496368947892	-0.0665189144708425	-0.10092727695254	-0.0866200376696383	0.0626852515593491	-0.000111596033430861	-0.00277800472296222	-0.102736116454861	0.013444131104356	-0.0969793055090231	-0.0849039667741037	-0.0573229672660176	0.0142023033568275	0.10947379676384	-0.0554457076613812	-0.0631136140687692	-0.125059282924395	0.0248562929953786	0.163321853913649	0.128006397273011	-0.227337985864058	-0.00317736374649341	-0.206077212773835	-0.106546868353004	0.0607783189292287	-0.0910993526285782	-0.180193915739564	-0.0805402463624018	-0.185794278545159	0.0457277483461632	-0.0928765950189756	-0.000326951084278104	0.0399976563232008	-0.278538799395182	0.157788115006485	0.045877409733257	0.007374625928908	-0.103633130296227	-0.0811041723922077	-0.158464907026315	0.0543789969272799	-0.0991342514886211	0.0111075267529888	0.0241297641071088	0.0698564736536985	-0.0565320531377698
b160910611443035	Bone Metastasis	-0.392043265268578	-0.23284109878806	-0.148084077104205	-0.114236921521317	-0.307620956129974	-0.404608924029509	-0.0523466320766437	-0.113880354728823	-0.108919238009533	-0.0847853994409248	0.053744426931561	-0.055731176557748	-0.132564832780816	-0.0549139089578614	-0.258582826701538	-0.0957981401087295	-0.333439027392475	0.285545197579892	0.0469912620218408	-0.0148059564816287	-0.0423948864833211	-0.245697232848343	-0.201685159209671	-0.315596116317521	-0.0712641176200517	-0.263265253806371	-0.233758758881262	-0.20692204426133	-0.129845452601095	-0.218299997254016	-0.0388792207624287	-0.0765785384532642	0.0136125177651769	0.00471945785626798	-0.279851687307245	0.340084277137421	0.0230393912999096	-0.00793095156352699	-0.0260033827187144	-0.235259411906359	0.0518530318220219	-0.194143236018386	0.0477312443235083	-0.121808809250593	-0.0845836155241472	0.101627614134421	0.101750944667302	-0.143808899558399
b160910611536117	Bone Metastasis	0.0582989360553177	-0.0317809085027582	0.215709899043604	0.00293562368087519	0.131616878049915	0.0194339674229944	0.115277808753466	-0.25544915913416	-0.0563234159713611	0.0845116043874399	-0.215983434687021	-0.176275584410289	0.0867548063728331	0.0057368873710642	0.000347781793887114	0.194637164375706	-0.052828277926495	-0.137782267173876	0.0252513176499702	0.0124254832644104	0.203808940152884	-0.0684168992066802	0.177328806641241	-0.329293859543654	-0.122222579931717	-0.0903863806393257	-0.143607539433738	-0.155403310044842	-0.362018768334375	0.122294276649119	0.177942846172159	0.0486495939554536	-0.0128381018065802	-0.0661587026330426	-0.168295277178962	-0.0778201677375965	-0.00681754406141943	0.101419571940764	0.113181389852898	0.157189253504277	0.0479148972891594	0.205153453934435	0.0794827781129456	-0.0963433372128677	-0.00523141197032662	0.184641127323885	0.166386443882754	0.122470138965795
b160910638177142	Bone Metastasis	0.203960353143612	0.0266888495252675	0.0809490168202529	-0.0828262583142146	0.0810330734675347	-0.162167493188828	0.25135423883409	0.109217912565075	-0.165994459455962	0.159569292089375	-0.0462691866468299	-0.153379920681931	0.0404321168819288	-0.00300158200670203	-0.214101314046259	0.00407579366052982	-0.104225298983183	-0.101777194115531	0.0267327367841208	0.0732156227407364	0.105219207282198	0.226975153518142	0.083885983379119	-0.0764765266576938	-0.0987254787723917	-0.0863796736222804	-0.118128219574895	-0.0347525724822551	0.154847050325127	0.161154777824463	0.168153857203111	-0.137399201724577	-0.192441936285616	-0.110998150199231	-0.0616772837341643	-0.276806606410378	0.0167451453439056	0.0335500015976093	-0.0350153989389858	-0.0429484758771777	-0.0787719744510472	-0.0576785376996255	0.0481504006855493	-0.120497882427895	-0.226457516694944	0.139104254920593	0.261675182717305	0.0506979235907382
b160928730606454	Bone Metastasis	-0.00290108190823685	-0.15199014161352	-0.176552254398978	-0.213398855976058	-0.0406244907382044	-0.0781271293947209	0.0838204546261259	-0.0524717071045565	-0.00710989767827408	-0.041503363286345	0.105896285533129	0.0740057610594383	0.0316120425016076	-0.0191357826607604	-0.220393997054841	-0.155900988461764	-0.271573604008498	-0.0145631871896939	0.0842555062002654	-0.152555649807215	-0.154649450903822	-0.212281474697686	-0.0379386774495441	0.186723302013448	-0.0662827042018998	0.0626034933638307	0.0251466715045689	0.356479856244188	0.383696906939983	-0.128091091737505	0.0807327472923575	-0.0427977181924203	0.0791534610105855	0.0135744633215801	0.0637162614224866	-0.0613093568369007	-0.0447030576535838	0.121838546568499	-0.152577157779026	-0.0114436095871134	-0.0614068736099451	-0.203794203731262	-0.10678999188051	0.0872585392546097	0.0467572733074196	0.14473192491379	-0.0366564248826759	-0.0618294378203005
b160928776501094	Bone Metastasis	0.255722696969489	0.059060803140841	-0.0241820105370668	0.00745582340457709	-0.0561615641422923	-0.0308407547570851	0.149700569937665	-0.295772404257857	-0.0697284618807024	-0.199442201671022	-0.103319182987072	-0.0305245449731287	-0.00937191498035653	0.0371368309827216	-0.0205853326359549	0.0709471303429577	-0.241660880682269	-0.267687958867728	-0.223292763499297	0.0803726213860135	-0.0818086481259277	-0.234221301908766	-0.134568066570848	-0.0830456755041708	-0.130396120389271	-0.0744584019083917	-0.0466282303848861	-0.118417206751295	0.219885119997311	-0.108839323424877	0.0911450538779118	-0.116272021738483	-0.0275099207752203	-0.130457220472385	0.0217577074839196	-0.0635614367209133	-0.0052265248649925	-0.0477352744441625	0.140840318196737	-0.0736791972472841	0.0174502340354005	-0.0556295143159248	0.0105602918050918	0.204562459072169	-0.0524439428960486	0.165271706919089	-0.00378652487397507	0.0817082781833741
b160990083370355	Bone Metastasis	-0.490900390035719	-0.274839135043058	-0.243367944997067	0.0775273400003911	-0.247856475845685	-0.147814973447699	-0.141657439893153	0.146942247203966	0.270380261975521	-0.334227979226383	-0.230550442995484	0.0938586649114711	-0.223407367732423	-0.097268459906983	-0.268842055390583	-0.224035853212977	-0.09738629606216	-0.33373413926193	-0.238147657421306	-0.12644280691254	-0.0259219767882232	-0.265548208963584	-0.280217487250886	0.00257534893951603	0.0820578193624967	0.186415617877593	0.33215918574105	0.417641506856169	0.359817707885875	-0.207935734534303	-0.235175779700541	-0.0809004409254663	-0.11576550790966	0.320220688927838	-0.046477674845577	0.182548677112793	-0.274999658487626	-0.283808795677245	-0.169707975138462	-0.378989925508828	-0.143707163325319	-0.350514576403098	-0.247545806456046	-0.288140257796447	-0.117448125862833	0.00872929476764783	-0.115717602366248	-0.112204192322717
b160990095395684	Bone Metastasis	0.0446807533367855	-0.0201413755591849	0.0682380499119699	0.118100658376479	-0.0377167233234981	0.0613987506177533	0.213246276945794	-0.0665049548555393	-0.208769802429321	-0.00159147741685076	0.117503985851583	-0.0920357944923071	0.07265907456211	-0.0203022736441081	-0.0398639798495536	0.0472450376573012	-0.102792452922792	-0.211664937184421	-0.152629955991821	0.0276442842951034	0.373370578955503	-0.282847401401552	0.0483992033757014	-0.0565152070745161	0.0171925200953271	-0.0222389083171282	-0.198139906249585	-0.0734481182445549	-0.166807070467572	-0.0426873193898119	0.108559177245765	-0.0674971420194726	-0.243582378576094	-0.165094473534377	-0.124016342710575	-0.0175113622368441	0.0324326403797734	0.0377103160595876	-0.0636472831095531	0.100095989058012	-0.0750693909647522	0.0295017422021855	0.185791488202691	0.0213494105067389	-0.029128611454876	0.133285270873573	0.0696730696467048	0.0872240212272205
b160990114200477	Bone Metastasis	-0.345761065211206	-0.103962901787405	-0.218469035174624	0.190510591807313	0.121544924732516	-0.304502590013997	0.0483230933519493	0.0581298453122325	0.559100029007092	-0.00747852778059593	0.070106473422657	-0.0571246827289853	-0.129445102606384	-0.110187879784236	-0.00504039936102096	-0.235165507870847	-0.146105370527564	-0.368339083182919	-0.238865739219877	0.00890007297604883	0.134635673668345	0.121506850865787	-0.235959060520823	0.0745700606495338	0.00248734013752308	0.0796253780031911	0.558478308603165	0.324365599252772	0.273311003833083	0.131931527942778	-0.0407444123640558	-0.0462997800042131	-0.011021535601705	0.0300342434706148	0.03017595508435	-0.0829625497260715	-0.227783911151859	-0.0828074463235881	-0.0013569181132812	0.0248549487658459	-0.346082875703276	-0.216397740960568	-0.0343568226707468	-0.29785614983672	-0.196613651966503	0.0793071976211008	0.245857361592264	-0.0287949439674657
b160996537579245	Bone Metastasis	0.0845830455169163	0.0566275836407271	-0.221346332513573	0.033369845295418	0.293322263254992	-0.044397768822299	0.215565538111169	0.0381142028096436	-0.0148556360697165	-0.0921204051546709	0.142139175793735	-0.170456034326357	0.176450017616992	0.151049291297546	-0.0348464229409274	0.0339986590474124	-0.0488757721543516	-0.320761336378965	-0.109458091744842	0.0111492612361286	-0.101633517831447	-0.24984052468717	0.0512636516756605	0.13792955857601	-0.0939220027718321	-0.188617337235617	-0.0213537430209562	-0.155978808470208	-0.011322315907614	0.00712053914951605	0.200021387453191	-0.123122964106481	-0.0485895187270194	-0.176535477806428	-0.0369650882150452	0.0114129205672123	-0.028505112126276	-0.0222579059914599	0.164357659237795	0.251494723796912	0.111761181313711	0.138341648490227	0.0445811791099	0.187991897111474	0.137642575678073	0.226825084189852	0.0117059889637003	0.0764238669550756
b161340122941660	Bone Metastasis	-0.142495912425924	0.189363560176841	-0.064513371618781	-0.0217364049501208	-0.0589626880623354	-0.167689618530981	0.0416299347915716	-0.0868025291903146	0.10703250432666	-0.0309657436983539	0.0656978967403583	0.0181970343419735	-0.126410994405205	-0.0301197227725112	-0.0766153598021266	0.108356445135634	0.0870645152228397	-0.00755570350570683	0.0111413638562313	0.0821974495068895	0.200851739757203	0.122314798734364	0.0179678900229609	-0.318505339006231	-0.056605726819813	-0.0883565778955259	-0.119333840003172	-0.157630169344893	-0.216299740247491	0.25325656789949	0.0653539106596712	0.0559477105755407	-0.0246497458399973	-0.085371445142884	0.107088031335329	0.0488192855251397	0.0270980090697787	-0.0696148534224739	-0.0531613753504392	0.349053540856711	0.0116416022564141	0.285203894926677	0.171060379535717	0.0116581130266291	0.173368864685099	0.0499224700427343	0.0950114937640247	-0.00378541837209945
b161340123114718	Bone Metastasis	0.380840106197939	0.14671402815255	0.244366526779989	0.081258344088022	-0.123563733983866	0.0969359172346286	0.161225191038077	-0.13530146013483	0.0791995358728105	-0.0657473759861447	0.039874944265528	-0.210899962546867	-0.044959755255777	-0.0371658169201909	-0.128567800189494	0.0695007969013807	-0.152264276102522	0.239071439410305	0.253313696032052	-0.113191010527333	0.121496847778716	0.356426959349772	0.0926388459831333	-0.0442597102264442	-0.0306032336869411	0.0983498058756631	0.0243351804390681	0.0342975965758871	-0.0693694151097938	-0.101188345473937	0.280927121119976	-0.142593771442634	-0.00252584121245539	-0.126043959924168	-0.0637614666737717	0.00181057535413834	0.0455800810052769	0.130208050787046	0.057660759920176	-0.122438211807021	-0.0941954030726548	-0.0286592193405017	0.0378668881448482	0.0519481376448456	0.0561139888895648	0.188287859422374	-0.190149661257714	0.193414346236468
b161451911100189	Bone Metastasis	-0.432718928738253	-0.128450924201085	-0.198112533980707	0.198223476256242	-0.148223091804063	-0.440135461532586	-0.304254794177648	0.185282533743371	0.556509999860693	-0.241081921517562	-0.0960958830566604	-0.00195978794089588	-0.215977106372707	-0.0566423101001304	-0.0872956971463675	-0.285275840792302	-0.300883410106411	-0.0110258074948983	-0.0414448538736244	-0.180206461633708	-0.236848203107432	-0.284889643434753	-0.141566996499789	0.107769102737686	0.263688164600024	0.279604811153077	0.655355861449467	0.612633663405577	0.651347165789	-0.214474694156805	-0.23416444330508	-0.182494034164465	-0.0120918695077228	0.300988009061129	0.0864808599069549	0.120363761872927	-0.254659286082366	-0.0606216982693319	-0.2831111434412	-0.408872698944596	-0.265071830739134	-0.288586539702226	-0.142041737803976	-0.333447093314575	-0.159512050742937	-0.0394911437654328	0.154661888744261	-0.275187865016188
b161451926015332	Bone Metastasis	0.248159274329475	0.0169244792776167	0.091887107586848	-0.203895197724331	0.157890032965515	-0.227377794396794	0.0517219308319967	0.024000892944157	-0.113419130211216	-0.0101652800598107	-0.157977961852551	0.0947675069338389	0.0905228555599773	0.00887787145811894	-0.0170200679031252	0.0629576391723234	-0.224389605444975	-0.182525000169377	-0.0172626440914729	-0.0591079639178813	-0.00620650499985975	0.195512911662128	0.0138274072023249	0.0191536457713223	-0.0514420778688449	-0.0213379194807109	-0.0924159240955284	-0.147362193669253	-0.2402022483714	-0.100625376576572	0.178796892094428	-0.0643261409712942	0.0354347050038117	-0.0333628667752139	-0.0630873346392163	0.108344769743504	0.111796991684391	0.0221270343902992	-0.0402483680956554	-0.0545321599211339	-0.100070559286962	-0.0805914249652853	-0.110137325865	0.00642621604184335	0.0376385918385249	0.0503768535000929	0.107944427017413	0.0632589426880414
b161451938531637	Bone Metastasis	0.0326978092940423	-0.075223771899509	0.101759976064356	-0.0504020523522191	0.269230191437849	0.0703213937747821	0.0648996677203685	0.0228180751295563	0.127031484887652	0.0133473604857661	0.0934914317583594	-0.0641236727004771	0.0214083499983021	-0.144007376066664	0.0271654309849923	-0.0760935404387439	-0.178113978051372	-0.216588461669593	-0.0628290574407508	-0.235522465982448	0.0610154995178036	-0.0391052749926519	-0.0175711252707693	-0.0306938489395282	0.0352134432357955	0.175207237935859	0.0445345047410752	0.306498677947926	0.362577030653269	-0.188486901085623	0.0344005871876857	-0.08165895106016	0.0690194910071384	-0.00667917267002915	-0.204757022259753	-0.134121099386822	-0.0680157152184384	0.0219721742743651	0.00843800334409123	-0.112325524278196	0.134455817740512	-0.100760267398308	-0.0488409211986822	-0.0572426541814672	0.0635128157192032	0.169208853388554	0.163284475207019	-0.130977928501961
b161462695447901	Bone Metastasis	-0.335732284513508	-0.203608947981695	-0.0674470412412408	-0.0492788976259025	-0.325977470548315	-0.242672376074347	-0.0658676236873121	0.0691237243971054	-0.14252959156095	-0.113989372858728	-0.300319035473729	0.0311801473101965	-0.13925635826008	-0.0865495247674389	-0.12981786523627	0.131198880873401	0.0787668032322815	0.00764048247452673	-0.155682190757147	0.0371240231786895	0.0715778184002794	-0.422395025346849	-0.0466217203583095	-0.0509075854503943	-0.0121568843912235	-0.103587084516612	-0.0218439313690673	-0.0450163736806524	-0.198426067530203	0.0367698876920446	0.00607987536681415	-0.0586207469218989	0.0250544623237332	-0.140999176861859	-0.0486646271146658	-0.0595668173760851	-0.0876357891507131	-0.108697185801077	-0.0929420059985406	0.101255945775015	-0.0834775743203278	0.0252283925978798	-0.0924950870363712	0.133214892415181	0.0459267798502155	0.0883442814243416	-0.0458597741073588	-0.0760951962704947
b161548562451892	Bone Metastasis	-0.379492871187184	-0.242843325157458	-0.0681035199845328	-0.040253729758381	0.079121108851956	-0.0626986132754856	0.0270728747439391	-0.0573408631419613	-0.23689879122366	-0.186727264455962	-0.106424260317053	-0.0413338215234796	-0.173016781729864	-0.126651433668479	0.004379325081625	-0.0482549260503163	0.0525212011861916	0.0375441311859524	-0.101596598605085	0.0768152765420012	0.0874860234383464	0.202729489510776	0.0785650948077782	-0.0891692943574375	-0.2096827567473	-0.287150136348249	-0.161497882403286	-0.234981221262445	-0.253649205585531	-0.184214588566512	0.045761416414499	-0.0482563415433519	0.0467433056775713	0.000933516165622816	-0.145281509535819	-0.0862750157052701	-0.116539306918934	-0.0951716772099021	0.0433329034840732	-0.0126829972180807	-0.0437428813943648	-0.101093334537115	-0.137689649315797	0.133468230161284	0.0989029868844303	0.226764491831243	-0.183753761248434	-0.0910283494090024
b161548563037430	Bone Metastasis	-0.29689870720786	-0.312864359877578	-0.0348291345944627	-0.0248085835128987	0.0469948393789628	-0.201660881525617	-0.11026612913472	-0.0837220600836193	-0.162968683484377	-0.184020657888029	-0.0260786986336671	-0.197168073520508	-0.16388913001214	-0.177025618763778	0.010580625893711	0.268742717063599	-0.0573178646360626	-0.0720303943825457	-0.129616437074999	-0.0418564186722032	0.114012068524459	0.346284473365808	0.0122888791698335	-0.0951073252433577	-0.22782754797584	-0.177342070841104	-0.211869623400011	-0.325842450405359	-0.418016806785905	0.00641939097101574	0.0920756377896702	-0.167877238177082	-0.232028438934833	-0.243511317022847	-0.182634190804792	-0.395862120056578	-0.20066034408739	-0.387193583417078	0.0493107125045484	0.101304971589748	-0.0321965499724061	0.00614401816680979	0.0759915025904762	-0.0871393243450434	-0.161077830404251	0.0189886129397397	0.0152548731691834	0.0439030546269344
b161548563336035	Bone Metastasis	-0.432784983547831	-0.186355868209991	-0.418525950841314	-0.0793586782605279	0.0814521302543645	-0.286468669191541	-0.0532746666297238	0.138281858686524	-0.0348004496087082	-0.175361751998123	0.170234850371591	-0.112458045401231	-0.0528949820795143	-0.108398888790568	-0.187522529642887	-0.0423447234972585	0.013300574179355	-0.0961051919016426	-0.145544954011931	-0.0198340240110035	-0.0109794428229172	-0.300510554260899	-0.165609749282198	0.0859951870556811	-0.0407482201929096	-0.0937063218889383	-0.0224665194086893	0.0546927781857092	0.0255143253368778	0.112707779243485	0.0328101921860343	-0.0281503446799309	-0.209664976916845	0.111887303014667	-0.0626860848208674	0.150446262677723	-0.0370964870407909	-0.170291902579014	-0.0467082768024579	0.318791447880037	-0.20878494093751	-0.0789870100033931	-0.0452413790111623	-0.160625598516603	-0.163732432863616	0.240658088089	-0.143447788128334	0.0493314805309904
b161548575291766	Bone Metastasis	-0.366146234255213	-0.250353399266108	-0.143080943631372	-0.12500561246375	-0.054427617490406	-0.0446787821605755	0.0209011039939337	0.0260655014551991	-0.193271403182596	-0.176363427637149	-0.0747562076149573	0.0533244704321638	-0.154686538841477	-0.0655368325891705	-0.235111389071136	0.126316134492458	-0.249293918949572	-0.362627341570818	-0.334385632647015	-0.0854670809541668	0.2640081664874	-0.198019534587388	-0.270243686570151	-0.111521327147263	0.0130285096383862	-0.146399019048463	-0.0848192440914805	-0.117007261478131	0.152264001853323	-0.016739781322805	-0.0201258119931631	0.0426130558009064	-0.272588564832967	0.0137501019649146	-0.107970855864382	0.0546614650311796	-0.153024580850266	-0.20115458382494	-0.0527905056615462	0.0561295889533977	-0.190548478473397	-0.0416811527907898	-0.0686099185620049	-0.017213654334081	-0.138716572431168	-0.0497862925258665	-0.0538656402602988	-0.150147081201635
b161548575554349	Bone Metastasis	0.228433633527125	0.20277783757424	0.00136321789621691	-0.099777779738819	-0.164692429832262	0.067945112137757	0.261567114278558	0.0462590011053476	-0.0446052523096647	0.19549409392992	0.330183259567664	0.00295249353124674	0.0417715395181812	0.120135761859938	0.0649042257045891	0.106515283110955	-0.132709270563613	0.0390440663513097	0.0623927203830275	0.144154981208795	0.281131626816625	0.1894179188295	0.0614321556706232	-0.0434590944213496	-0.0116797031595252	0.0587774660194958	-0.0956754253670637	-0.264675664161707	-0.35908113758778	0.22516658825575	0.318649186233528	-0.205427511792194	-0.135125309050989	-0.143798651062273	-0.0747975148366844	-0.297457896627196	-0.042351824191036	0.0917799217033773	0.135311990162537	0.441212751607947	-0.0774828792196671	-0.0372258240251864	0.149591943865583	0.0168702829405911	-0.177206726167786	0.187202659858996	-0.150596330305685	0.117162400809546
b161864243338533	Bone Metastasis	0.0755086427127327	0.0423373293687907	-0.0651280651636514	0.121950230606615	0.135321976242351	-0.0216207248783973	0.145692695376281	-0.0103455451884489	0.0997990213898892	0.191920029466849	0.282604970629417	-0.226585405442356	0.154643800384243	0.0190646908919808	0.131247166755165	0.128482606239254	-0.131129737215416	-0.0862740958937649	-0.0924322359600692	0.117840752194409	0.328396404621419	-0.0629228573010642	0.00839695893148845	-0.0756613203327795	0.0397050945654773	-0.0141558032790644	0.0321723987239354	-0.0362454605626425	-0.194820502461215	0.246963184194693	0.192724893697072	-0.0474492714854968	-0.218035181746201	-0.23238442208114	-0.149583038897263	-0.0988964626292899	-0.0622235497580683	0.0509954283907401	0.125809783189028	0.224628996168794	-0.0266673517197291	0.131072748375298	0.0231436314995966	-0.0839561381932358	-0.247811044903495	0.223437816925423	0.0670358591970757	0.138003895819753
b161864256018742	Bone Metastasis	0.0876715530636156	0.113851254806901	0.224044717214371	0.0288215533025046	-0.0613844730629899	0.074864664861968	0.187978136278279	-0.10686733834569	0.144617131428616	0.142737928075895	0.0623345266922405	-0.108433236782774	-0.136889201610346	-0.164977330767991	0.145513295795232	0.0603333326703133	-0.0127655727630319	0.198682897510676	0.0947564889035871	-0.0724926316716349	-0.0516234568584067	-0.0476600920029276	0.0714476358500394	0.0118805817435104	0.0370358215133799	0.0351708066478362	-0.0323621576212779	-0.0903523723779515	-0.216223397844457	0.00455680828249647	0.136903850615758	-0.178365993322692	0.0770857915165504	0.0125192488126262	-0.150776099452788	0.0988016070232666	-0.0119982776599901	-0.0963055161814926	0.105830369676274	0.3845422348113	-0.103392424952817	0.203814050067638	-0.0792890327626584	0.164765400489294	-0.0445667797973212	0.089863650342427	0.0604518714576654	0.168992142583248
b161889595092269	Bone Metastasis	0.338534038393032	0.0381144234629311	0.010625438006207	0.134128450804331	-0.0453462977024877	0.11185667001279	0.129234986207269	-0.203693776674717	-0.0636895444148383	-0.0210526300747475	-0.238590200202256	-0.0738936390158665	0.0212805923230071	0.103116889171772	0.0979443522432842	-0.00657116463314178	0.0487076405456873	-0.303501209709349	-0.0385670070660377	-0.136040463261986	0.236806871730652	0.169081849437177	0.0453622314185896	-0.22428263745132	-0.0346859423792718	-0.0360518803640644	-0.0108076209401839	-0.200339442108549	-0.278309936911083	-0.0208955137816334	0.147766888981952	-0.0999798650961434	-0.155590819488865	-0.135359901008702	-0.103848168532523	-0.23735759354675	0.119431574536725	-0.063130529596428	0.0860203706511186	-0.0229358893374804	0.0691050245647022	-0.0191195760703524	0.115299928010702	-0.0848283554628581	-0.247379135552033	0.148863763494871	-0.00102553079024978	0.217854736816927
b161889610578155	Bone Metastasis	-0.228852433459006	-0.204565673643987	-0.236481331029591	0.064742160180682	0.0692219288998595	-0.127000576613348	0.195153796891265	-0.0138058783163284	-0.127241703670312	-0.0400977254987584	-0.0770325845684628	-0.188297352191368	0.0172021461431962	0.00920352027048954	-0.362000623224137	-0.0200993956801621	-0.328116042209108	-0.059238134592687	-0.0489657565938431	-0.0840072852434363	0.0659058225121516	0.045137193801977	-0.0767161066850061	-0.296419758928634	-0.0313923951813082	-0.197121176667529	-0.0781710980707627	-0.338890036974447	0.120213132437717	-0.0655687695774723	0.194151455233718	-0.26559554240567	-0.232239089967484	-0.169271359886532	-0.332937962263747	-0.294561496666174	-0.104373177599176	-0.18828756013864	-0.0789711477618406	0.104110257535656	-0.0618111422438789	-0.0211754735119314	0.0283399693215325	-0.131668667572245	-0.177171644027597	0.179088688692411	-0.0136376344735048	-0.0723823729583165
b161890937288477	Bone Metastasis	0.396592476576135	0.0874284171981378	0.125886670625469	-0.109454340472627	-0.2220497691155	0.123433650689372	0.272697919942317	-0.175763527561847	-0.0252907380769015	0.117658659653213	-0.098228417724585	-0.0187246518197505	0.156342232264575	0.0892554894612171	0.109335722500668	0.0220160408496149	0.00529166300576453	0.164545947538909	0.121929645689187	-0.00912557834099148	0.197136527306459	0.151821549450179	0.250608276729199	0.0184039566514037	-0.211009177111608	-0.0749590841577572	0.00579957738774867	-0.0826429783560762	-0.0789485348015271	0.0668467896047841	0.223545626973995	-0.0560849751708209	-0.151974523924369	-0.0356761791455603	-0.0153101830810704	-0.114957401846057	0.0258224415457364	0.00243759117113054	0.188610672066759	0.280437082970001	0.035649523437568	0.243089141373442	0.0360470546307506	0.0454346779897956	-0.0590973683476368	0.162893010853006	0.160068637289282	0.170312856506089
b161890952726259	Bone Metastasis	0.278695158247241	0.0420323836706369	-0.311530170907338	0.057334364292189	0.151098275031883	-0.275543212350755	0.313650425547325	-0.0556147069779778	-0.0947825599321713	0.0484687995486283	0.0634290407710548	-0.138805209697582	0.0834199852656611	0.129864845917459	0.0211283991314567	0.00164226645439128	-0.162702260214146	-0.153405803657396	0.0537476713523171	0.019366705685937	0.355436416510796	0.285761245686172	-0.116822566549844	-0.194837229282684	-0.217355071841596	-0.317217532883779	-0.087238652195129	-0.199881439466973	-0.190713172660783	0.101697167308753	0.236074315961179	0.00280005950453557	-0.245216739367378	-0.136854594949066	-0.0448447119491098	-0.0455866838908452	-0.0222679365824988	0.0312464904415352	0.135522354524128	0.167204778777472	-0.169853932723848	-0.109565722517249	0.221781743284842	-0.193109737106266	-0.282540923699258	0.21450389606465	0.0357074671258756	0.20365233141811
b161890965023580	Bone Metastasis	0.147213541521102	0.119989406989024	0.0882545340846919	0.0577730871275989	-0.231564419189865	0.222717112637332	-0.044269541499043	-0.111320991098554	-0.0184352725990198	0.166320676326581	0.254623773117628	-0.10016462995108	0.189655591681591	0.251656374755321	0.145624618498557	0.161002229883085	0.0553966962321957	0.0815694626156285	0.165305190597628	0.140308399313813	0.30118221630193	-0.314983348050077	0.107945590537588	-0.0831726849310667	0.0315755933105685	0.0695211313695371	-0.139462130327138	-0.322604044362758	-0.247951713503684	0.287060197099456	0.200539943984916	0.180717620800226	-0.00547842753483205	-0.126121081014772	0.191745667258	0.100538040202302	0.0916634997765516	0.0312345940822518	0.193122904549675	0.334707919023909	0.070078095623662	0.248247099024086	0.229377790027086	0.103635980339267	0.0827434079749846	0.159330452535534	0.094713962916342	0.0948003874421991
b161890983372699	Bone Metastasis	0.202155402343737	0.0703922295373571	-0.191388536336614	0.0256816071238962	-0.00173766762209077	-0.260355769362678	0.0014892133070491	-0.0026835699068268	0.126839446950602	0.0645063844884367	-0.243340231026581	-0.0476130105066051	0.0517666861077777	-0.103177963930164	-0.0435331447579969	0.0604992912471117	-0.299209050795805	-0.215438756365374	-0.123160129679061	-0.160737700042197	0.0677633899204562	0.224508734079886	-0.223470731014431	0.0679093791690429	-0.150831909622238	0.104268991489068	0.147441287788215	0.254308204927849	0.317878369394967	-0.0375792518708027	-0.0436598045841302	-0.00821100877012398	-0.0372651486889495	0.0155964386995105	0.00661761988377807	-0.0856843237287845	0.0498908149332692	-0.0654146672849443	-0.0126598308779807	-0.084952176310874	-0.0904059303232386	-0.266531620292173	0.0157743174916286	-0.00764581478170548	-0.141458296023285	0.103391975176346	-0.128461496078356	0.0249318685533428
b161893265103085	Bone Metastasis	-0.147795056895887	-0.104615962370575	-0.139258754873622	-0.0697808136817613	-0.0888905603746003	-0.249996552105865	-0.0872936410727991	0.0588298929504678	-0.188955246740209	-0.0702235771333028	-0.279990002962408	0.0600470478788545	-0.0566891331855972	0.0390260447937998	-0.141826017972739	-0.231589618764494	-0.15405231250064	-0.0115766953223184	-0.093593080999434	-0.259055587426934	-0.0220691456954143	-0.50824725909546	-0.00552344311921016	-0.119917973701804	0.045160134328894	0.144226198653531	0.00956317196645634	0.109108809772927	-0.0982006992919615	-0.123901400220488	-0.0184159913243498	-0.00870310012409387	0.0896764252143471	0.379191129394449	0.111309732887128	0.215694500193624	0.0438196151995063	-0.00475957389074688	-0.217701349416171	-0.066871253784279	-0.0358905750702688	-0.0834584854373583	-0.167768536230416	0.214369831427865	0.237287409367192	-0.00726268890485254	0.1441531965434	-0.104487711158184
b161960462338475	Bone Metastasis	0.190112967108732	0.148844801866454	0.0489007518646098	0.0307814475971872	0.124106014013023	0.0636018872171944	0.155786372437966	-0.105726902496349	0.0561443395193765	0.0319682247848157	0.00855950042479958	-0.0668073663652276	0.204498501665123	0.192480724939096	0.18916704696035	-0.100723664104543	-0.096170539446012	-0.17102145099948	-0.0764813653650809	-0.11953721742542	0.0223120669442253	0.202988400653607	0.152196287249358	0.00626551107280496	0.0445542636800626	0.167138232329702	0.0499785495712631	0.000476354556326025	0.054210315545465	0.124857944521509	0.0379326473013183	0.192781342296778	0.0342473505188681	-0.210452744738908	0.0639110437040933	-0.0753592296269785	0.0778042155261695	0.117664926314594	-0.0134714552467669	0.144203677404776	0.139361377890333	0.121307541772909	0.138417484066623	0.0179936716999616	-0.104166167534246	0.0509757543772302	-0.135258542527157	0.171425420541397
b161960462858523	Bone Metastasis	0.186410277984626	-0.0232981398360803	-0.102175119329508	0.0477129856852931	0.0552989614849111	-0.387920426088167	0.206028942429165	-0.125292384307834	0.0484657420896427	-0.0509682313217032	0.0102001686660506	-0.0418756965078008	0.0380015002132833	0.0714885020343387	-0.00889839108983542	-0.0911113253792976	-0.172189206791475	0.165420554267053	-0.0336351885592273	-0.00344589690132077	0.00506959988577763	-0.380134553084342	0.00677895121063962	0.0105623647501431	0.0258515408910066	-0.035403207545804	0.0639966662688836	0.0645227850109438	-0.00796294483341314	0.0371926619172261	0.0811632364976316	-0.168221273742239	0.0748838236051542	0.0406688478981747	-0.0916896791053773	-0.249204328513179	0.00405864173496009	-0.0346246738603725	0.045680500037497	-0.0204087678352985	-0.0813943759591625	-0.0515387221769629	-0.0119188552006003	0.158369252270367	0.13823233262469	0.147906623141812	0.145468130193062	0.0943135478631497
b161960508181420	Bone Metastasis	-0.334234503161508	-0.148201441888917	-0.22849903436757	-0.146707616500716	0.0828340413535592	-0.190354659989099	0.0639385689245575	-0.035274206825832	-0.184751489692807	-0.00649450006150795	0.108316571955683	0.0499237143013682	-0.0371009061935269	-0.0479587308596666	-0.190557915463327	0.0473568032016218	-0.150461371441005	0.166488851031956	0.0613938231934938	-0.0231407692377152	0.319013693622274	0.186252365348897	0.079854185576577	-0.0356550719933146	0.0636897011340359	-0.105985275496124	-0.107937397876103	0.0158867207667439	0.0239552654052569	0.0544428002888205	0.045007837184569	-0.0541832375813833	-0.0545801428520315	0.167580227142515	-0.0703784997700911	-0.0879667459776375	-0.0177291027343889	-0.0679014864805071	-0.112485376048675	0.214712349946863	-0.107426340900033	0.222590224474154	0.0566826728189127	-0.0267237552928994	0.0127940480074523	0.217916549091344	0.0700796994613913	0.0877831630595148
b162078857246637	Bone Metastasis	0.210512610028121	-0.051162368666051	-0.250905249885863	-0.0658086673978846	0.160126870159227	-0.0944544884571557	0.223979971324436	-0.0984439639831503	0.122321129896437	-0.0395214622765326	-0.369792604307976	-0.134559766956909	-0.106382898228662	-0.224219369011982	-0.159919343814166	-0.142671246979166	-0.359554471510211	-0.221417746308476	-0.029485614873095	-0.138562954790489	-0.38362042012196	-0.0871414758517049	-0.0233740057574124	0.197718050075222	-0.136807156209869	-0.0596885831761244	0.132951522198946	0.34687675788759	0.173823674736755	-0.153891138699629	0.0328214864569884	-0.0789931580767224	0.0381684987345364	-0.176089932203163	-0.0880184352460635	0.0263831266923128	0.0763918851116272	0.131190654319354	-0.166898578386757	-0.220326672158376	-0.0284915228272994	0.0119805003861949	-0.00131891878634999	-0.0592410004426938	-0.0440453172882063	0.224139351283777	0.0161959138644623	-0.110550915204357
b162078857254710	Bone Metastasis	0.0363960578611824	0.102557467178994	0.246270113148142	-0.294146349700668	0.071845680934098	-0.167591386646653	0.10581339447717	0.128324681936752	-0.0322825408837832	0.00532239156306807	0.0481344781800283	0.168649255737939	0.00747128544834574	0.0041974543580226	0.0984117241738785	0.0749750082574333	-0.350482754774492	0.15936009731208	0.179934895258604	-0.00683117725861901	0.200180722227094	0.0995112294856518	-0.0303024591341966	0.00890719203898227	0.0936022588057265	0.00547814316172199	0.0270735193370495	0.0933506242003148	0.170823870123423	0.0203139177762297	0.0992103309837602	0.132443342788782	0.25148410566043	0.2772453391555	0.0277809569497023	0.374897298167544	0.130341032146313	0.326888406890659	-0.0173333372341523	0.0455793767045939	-0.108084388970568	0.0482859734881247	-0.0602292288720232	0.0451410386386402	0.117162374895843	0.0182596447674599	0.000928236661208115	0.132941391514013
b162090653969315	Bone Metastasis	0.111602324878348	0.0162853525769481	0.185341760932533	-0.00720091214849608	-0.253888667493355	0.190281281931117	0.160247919096417	-0.0908349823758441	-0.0340273532897754	0.0576323596748995	0.206969364133137	0.00705343132403918	-0.00587896524080378	-0.0516479434233685	0.198439067650569	-0.219927622518249	-0.181614773459765	0.0399877413832728	-0.0438802583583112	0.102775646220305	0.277079846737268	-0.120181816765297	-0.102264257696051	-0.149683115768067	-0.21995702463619	-0.0559898716084855	-0.0886244139782232	-0.0195751446942222	0.0520286854754554	-0.00618424744599785	0.153566284702058	-0.0887144956638024	-0.0910575891290614	-0.134877197726368	-0.136705874199757	0.319943822425643	0.0783505533939483	0.183478723445305	-0.0106328357185916	0.0602618971217428	-0.00859373242899958	-0.0338231810180092	-0.105716829923429	-0.198049718258523	-0.0295958002527038	0.241606665692127	-0.159782595511711	0.178351289117137
b164698906646829	Bone Metastasis	-0.256190525631524	-0.00314363424702965	-0.0998896278267816	-0.0224951545513345	0.0853954182585535	0.0433924961626628	-0.015879709550723	0.0884965750109826	-0.202178082979944	-0.143247154488022	0.0132078824103609	0.224593025787934	0.0377806043761177	0.0771931415736808	0.042044521884733	0.0431144226006655	0.0644120621911436	-0.370626817014489	-0.29484247407743	0.0219081717304922	-0.0720975985077469	0.023775359511448	-0.0667094638611433	-0.209858761701394	-0.153774681298074	-0.0799311976685676	-0.187376437038101	0.0569198906901356	-0.000134744351835192	0.00195368958998152	-0.203317141982339	-0.136151158164329	0.209861930678008	0.25197259516542	0.0126816756132087	0.143064530734149	-0.0487334667760291	-0.141873910035391	-0.144150901540665	0.108433214262752	0.114974725361818	-0.0591817665467582	-0.145597397874533	0.110666846689774	0.121391469314062	0.0568497364232475	-0.00727355544385808	-0.0607929119248916
b164698933836148	Bone Metastasis	0.298934199288533	0.00870380897967249	0.0257407236719709	-0.0205979411506166	0.173979673059131	0.102829433433807	0.176715361248034	-0.294146602168752	-0.138965423508295	0.159686177380346	0.0522357332859424	-0.113975629053916	0.0458373400504112	-0.00896768976303208	0.106254922992061	0.159988046491346	-0.0556633834625365	-0.0774894753283731	0.0424119424036143	0.0788687390742327	0.475874996862068	-0.0998194381205647	-0.0109791626605314	-0.151771842203159	-0.213099554210413	-0.215579352105584	-0.142784541631105	-0.228085758960267	-0.344907998586621	0.149369363330579	0.393048810467896	-0.0758771800201251	-0.250030426723991	-0.23707021266104	-0.221017878994748	0.194655633122517	0.149784144442629	0.0556910486000892	0.0772524842915039	0.256603244695858	-0.0908360686211475	0.0704045160659955	0.0356696312093023	0.0770473486113222	-0.0895767395374586	0.259108091320592	0.0780481699456261	0.360623045709266
b164698934361013	Bone Metastasis	0.196957183699504	0.22582866693967	0.0068227492457443	0.0155722379875896	0.29997477286978	-0.029568543636163	0.1290437022507	-0.00228494007538224	0.119857372874939	0.0556988613722217	-0.122950664743741	-0.000468880242428693	0.0674463183280249	-0.0915471732188243	0.0753512677032523	0.00918303271040047	-0.152562443307159	-0.487596050815952	-0.174928069657544	-0.0327421832334724	0.285655589313838	0.394275615294716	-0.132529860685308	-0.122705557628863	0.161858198165641	-0.044443026184216	-0.0586970568588037	0.0459945063333754	-0.171245401649655	0.0525084948289747	0.164087836777561	0.0216253298114956	-0.0054448964212428	0.0883938962724561	0.117247873190422	0.170747398115419	0.129969446151678	0.130402769978601	0.0463366874718593	0.140435033935498	-0.00797815866360291	-0.191585313824212	0.0822032779445821	0.111854265368332	0.0357372672880407	0.131196748947923	0.107119465304971	0.114393349669301
b164753413455214	Bone Metastasis	0.39323810595785	0.30360654032698	0.115232024865426	0.100016661271044	0.190746689667681	0.161409162873812	0.124055877353292	-0.0233867496439575	-0.0251480259541206	0.0419780140469454	-0.0532182661448561	-0.123006360345863	0.211428333838245	0.153356016704553	0.18049967531574	0.0727356986419837	-0.15046721649974	-0.104427275823509	0.128721481959758	0.0404446872154168	0.120679602924411	-0.038353404895766	-0.0105474747901934	-0.0703470062042563	-0.0237029786167002	0.106627882913245	-0.00746181950711983	0.126281932584734	-0.0122281169872573	0.0797502887362536	0.162651731732711	0.127502534028745	0.0150250853962017	-0.0117784076940512	0.0644559077601277	0.0480669291374121	0.112131741887342	0.110794529426335	0.0648689980995744	0.011936232419257	-0.0836166736976698	-0.136024440350271	0.0449789340323425	0.111280854313026	-0.0236539794109346	0.287544009995415	0.0341391860942383	0.150206553705146
b164753413979356	Bone Metastasis	-0.0322733063864168	-0.0873535156162961	-0.132627837674174	-0.0949529718294737	0.0397671224321448	0.0427746039011103	-0.0828658125195943	-0.0318127448350367	0.0994368755639043	-0.24796897709827	0.466723460823997	-0.017036770596975	-0.108420098861623	-0.149066218160017	-0.162955040604644	-0.0393493095107654	-0.16239793984502	-0.0670392537322634	-0.129066983089183	-0.191403028305051	0.300650600377034	-0.330344965578409	-0.13430964710348	-0.0755431073625421	0.11039059092862	0.00283704760181872	0.0510504611931102	0.223270695192301	0.16948182052485	-0.0383166591221548	0.00460387381191277	-0.0936139421791767	-0.0599395752220426	-0.11609126872004	-0.0834355220123482	-0.153831494933236	-0.0976446639341818	-0.040201452031628	-0.0304707310548243	0.0339789473453232	-0.0681743876926561	-0.208311601749127	-0.024288367886118	-0.0202215481637826	0.0129849847646491	0.132664521370974	0.0373592036087636	-0.0100285246199718
b164753413986534	Bone Metastasis	0.0744812262614073	-0.118105259018669	-0.137760888861568	-0.0701892891011513	-0.103323192921245	-0.0690453946238931	0.0362541218406783	-0.0280945012350954	-0.17449196570274	0.0299372366580222	-0.208141787684954	-0.0786407917688519	-0.142636887550929	-0.0170491399916413	0.000332449159955256	0.0433268327031323	-0.11752549417845	0.189367940864821	0.142494539457786	-0.0353029309064574	0.241345332510309	0.134593249064774	0.00244143932359972	0.0159562134997628	-0.0425132999976818	-0.0536406020772254	0.00978755915305088	-0.0708486788551633	-0.089231865010034	-0.140456898658557	0.18482858101638	0.0180367783782669	0.0646919108991655	0.176002729337231	-0.0123581263873115	0.167869547601935	0.0663721180808908	0.0250763038227976	-0.0930692052999402	0.0307062654434769	-0.0310467335624105	0.189696073801924	0.00206113603882743	0.205060879088306	0.00577427816649931	0.248416918958573	0.129475799912735	0.0749756299594779
b164761076681068	Bone Metastasis	-0.0248342944595695	0.0242040133553504	0.014405616102161	-0.0641690709475982	-0.0728498238248244	0.35315766732575	0.0516892049083381	0.180947600705534	-0.0792027539914699	0.0386326955835052	0.278185264867514	0.0971673806339599	0.0476941496765469	0.171888053411794	-0.0510143495181465	0.202826209448695	-0.0988084193774736	-0.230172244071401	-0.130070845518554	0.0128685741477416	0.334121312816263	0.0809497399177626	0.016981579168515	0.0323541107859308	-0.119578997129518	0.000671200529334698	-0.142533714383673	-0.197811432328916	-0.263216634920817	0.173390683992382	0.0310586726785745	0.0316724101868935	0.0540508930082621	0.142140573778916	0.0932169679980247	0.319267780234639	0.0724940745492031	-0.11961688498995	-0.0557266599727576	-0.0549771086572535	0.0413307026018061	0.073351792415574	0.050248047034596	0.197888954925271	0.135126022446396	0.0617767991055459	-0.188112978964844	0.0143127941135824
b164818790497499	Bone Metastasis	-0.0561948042896242	0.0859331936902861	-0.114500939141037	0.0164166884110636	-0.043343454567703	-0.117658973600136	0.161670986353854	-0.00106402722526736	-0.166038162820962	0.0321570305692634	0.0314858877956405	-0.164149353708309	0.089732773317418	0.0870228985160643	-0.0369674771235866	0.0862246478408473	0.139394356743079	0.278970430025921	0.108909712544712	0.156664907377032	0.388089949143873	0.172837493750388	0.0450469365639175	-0.0599879365531958	-0.11306497814081	-0.162158687780576	-0.0731999626949046	-0.227379113102773	-0.425809666011316	-0.00687418250291272	0.30232623628454	-0.0691105814552128	-0.165763088008769	-0.265101578530048	-0.0453804354067142	-0.247793795711329	-0.0214441453194842	-0.186229904124243	0.206443056019041	0.258122170274876	-0.0882074029559679	0.112533287339955	0.0972203235215949	-0.0855908083620257	-0.20203077054404	0.0589063085014602	-0.104613375157448	0.0454133436358357
b165232436534699	Bone Metastasis	0.304222418099586	0.321446269969599	0.0266247693422254	0.00909171100109704	0.0102699062510428	0.319249537376945	0.411240584569129	0.0260528137160145	-0.0416716865559424	0.151958027753119	-0.122638698036437	0.015347828053916	0.0346804229143703	0.0132502170370933	-0.106586041687654	0.118456196637922	-0.266403896103983	-0.0924395137862225	-0.011844615151331	0.112810032907206	-0.0422808480848215	0.332181498403927	-0.0983825183614529	0.116436125684024	-0.0579771763296116	0.0130160048681553	-0.0262517288180467	0.0233847335552055	-0.201556666357578	0.171143428316506	0.22478641738604	-0.0650715594857089	0.0494796575856147	0.0137796383379203	0.0399630213108861	0.22424583494954	0.0480664953441583	0.00138763276727338	0.267330698964532	0.121591390379333	-0.0276500789383692	-0.0111842378839093	0.20759799818544	0.106880090236389	-0.0165614525866055	0.282801913115411	-0.0394535526997647	0.172374903044741
b165327865498932	Bone Metastasis	-0.352416919873845	0.00521542531935079	-0.0441254948848795	-0.106179167732564	0.22437077530946	-0.103871043744218	0.0610992582645963	-0.0184451887904656	-0.0882817707372969	-0.0763313664899836	0.100473280773108	-0.0437417437252726	-0.155709843047915	-0.182997971656966	-0.0688549614413892	0.0228664400056197	-0.139777528680786	0.112716661661217	0.0281544038815358	-0.00932210525466107	0.0697501288248234	0.0439844438284596	-0.0629099802338636	-0.113252380005761	0.0978103461706198	-0.148130933814464	-0.207871936248808	0.0653996975708166	-0.136072952318372	-0.0135026451676512	0.148309830253752	0.0273421907438277	-0.0161160739417385	0.00227103787263094	-0.036784443512834	0.170893324214405	-0.0305371340190723	-0.141821610291095	0.0667781553649015	-0.00799207920309125	0.00947244210188206	0.00374494884076448	0.0130395784209142	0.13661443252605	-0.0139333653505612	0.246013927119827	-0.186070924313925	-0.0224788253492237
b165327897312166	Bone Metastasis	-0.194554898135828	0.114107259911765	0.0203364039106233	-0.0384319374179535	0.120246463398654	-0.159659925201377	-0.0259835807320578	0.0632708597938555	0.0435932004709147	-0.0499828802143212	-0.22134253718406	-0.00856091350445234	-0.0614883219772486	0.0713777882316454	-0.0311885224385012	-0.156844559423153	-0.03620207932403	-0.298498874306018	-0.191898903812392	-0.277001887084434	0.296997443858037	0.0602350627216139	0.0520748945325079	-0.0527575464912582	-0.0622362429037592	0.0512647586399903	-0.027063064052371	0.133002764481584	0.222725929919062	0.0602571828340505	-0.0155976364662113	-0.0774092547398126	0.0609709149548157	0.159927142727654	-0.177677299322074	0.274683754381519	-0.0878316713002466	-0.153394798032771	0.0295274172451236	0.125289904769362	-0.0850299645178579	-0.054723425032323	-0.000353175007271944	-0.012318840292237	0.0934745220282272	0.0573019041003933	-0.0446866886831874	0.0271625667991158
b165385744608484	Bone Metastasis	-0.431976814800857	-0.0340893312095366	-0.185365878422594	-0.0782888921628117	0.205263191904656	9.16434975318237e-05	-0.142233924696375	0.174200159130547	-0.160675125469078	-0.161778317938291	0.180406554617931	0.0387591683028145	-0.147668339845075	-0.0813834383641229	-0.00561639576541498	0.164302249668025	-0.0624242975979215	0.0425573473580362	-0.0223106797062441	0.100879996164286	0.0550178923564374	0.139185909787701	-0.0875354379129466	-0.0994965229378718	0.0546070535807083	0.0288073588106412	-0.169283823593428	-0.281723898319958	-0.359687241682924	0.0166868655902453	-0.0235977007762915	-0.0740800130279022	-0.0431936102939623	-0.026326035092907	0.0878477919856671	-0.0940321264346427	-0.118016137849468	-0.121241471521743	-0.0288955395691505	0.306292142132591	-0.00988267786743954	0.160275613130851	0.0417561567051127	0.22653099292255	0.0480894268607268	0.0857907803443564	0.0331569817521879	0.0577510309136262
b165741375482166	Bone Metastasis	-0.297715497563899	-0.0281047303587807	0.0939353631604216	-0.0025770251138531	0.083072284037466	-0.125161923079841	0.0757332517188861	-0.038125079700829	0.0610199141210009	-0.117657338860907	-0.400667274464108	-0.133037274741511	-0.0498923462535392	-0.162711900116046	-0.0710930198951452	-0.0440499263002743	0.062020047071857	-0.131111262753703	-0.114947865109261	-0.135899774610233	0.320275177114944	0.194267510769803	-0.0448471544412568	-0.149228026692238	0.0366309123264094	0.0127537507221566	-0.0607349053391485	-0.117830684810294	-0.318191862984828	0.139951658794666	0.158366856543956	-0.123778580621667	-0.0333729823828056	-0.0353530115217779	-0.047606620626748	-0.0449153037232134	-0.179735475766812	-0.100263972042333	0.074982775689358	0.210099066452631	-0.184495553682748	-0.26447082386376	0.23629570531983	-0.102556179076299	-0.228657365121542	0.191381233275399	0.118343353172555	0.141374530088269
b165851851348196	Bone Metastasis	-0.478074247127338	-0.224906203808885	-0.190175979200202	0.0538681437960322	-0.0333990339303236	-0.257881397121483	-0.218968363500784	0.0827009362530776	-0.159403205211592	-0.148353494557646	0.0967586248729455	0.102376607573087	-0.198179848620516	-0.139441784887477	-0.146780120286043	-0.0575348055684279	-0.144495881483334	0.182919748418823	0.0233507811710143	0.0729228558828765	-0.221261215234659	0.0853149337369572	-0.0174924662434754	-0.040148867519964	-0.0864205676287162	-0.0939816808858559	-0.0951052648121434	0.0706316634494583	-0.207240287271838	0.0413225687156278	-0.0754858319421061	-0.119638939106357	0.0478040145792779	0.150596936832135	-0.0657240312383533	-0.0623073307166594	-0.119108451475403	-0.308448689909673	-0.119000787767922	0.244282452715994	-0.194052787692644	0.0632815114541786	-0.149749391843117	-0.0296133044988439	0.00980013369725535	0.134458664379421	-0.143269594306392	-0.144481784316338
b165851883031285	Bone Metastasis	0.0866062926604614	0.000878751959842883	-0.278353946481863	-0.135552311904003	-0.168228211806489	-0.333277905137537	0.19144816504206	-0.14547303830256	-0.221698023738685	-0.0704331696587544	-0.289605316045605	0.121026015926045	-0.0504807651529288	-0.0742593092991603	-0.21121525422096	-0.137137026069453	-0.140839703713596	-0.295867628227468	-0.0767427688052925	-0.142832250714033	-0.0539611167383886	-0.281896678696881	-0.0355411411971417	-0.116783741701781	-0.125883241372282	-0.119580875430402	-0.122616921031705	-0.108839044022583	-0.148416461636671	-0.15188860241427	0.109221401517415	0.0842044606752089	-0.0595032064832939	-0.134105283080342	-0.00755582775790609	-0.137919404318152	0.155047512836851	-0.077531659844299	0.05612041378342	-0.137679387662532	0.000820339964679673	-0.0614281235943995	0.184033502860469	0.0752656325102866	0.111496129065319	0.201409027721781	0.166528418647583	0.0924350559430768
b165858440858533	Bone Metastasis	0.360842842414064	-0.0699153421126451	0.0679184826475161	0.0398955481424099	-0.195281387944354	-0.0598106693194611	0.116579190216993	-0.15915733699148	-0.00489565951485937	-0.00522730321095372	-0.0702471905394865	-0.156198500725849	0.0985604079899488	-0.0630890252920732	0.0929376448045248	-0.0507005741600876	0.0885157351042749	-0.351042348926327	-0.274024912867688	-0.0179304269218157	0.10791706332773	0.275625528607657	-0.0358329708964465	-0.0140404559354813	-0.00617460208831505	-0.0815815548340991	-0.0349775433731271	-0.244831252704312	-0.240007048556176	0.0900204905380959	0.173098571953779	-0.0994152196593935	-0.17518935749636	-0.0365147720761989	-0.183679564580428	-0.315217555432395	0.0268416352380543	-0.0766195374776494	0.0840176871828314	0.0515005818719868	0.0681034096863873	-0.00851417251663006	0.0116349574421108	0.111702126158846	0.104452582712013	0.202609036309596	0.130938746709038	0.0200631140899123
b165945520909028	Bone Metastasis	0.328676064828005	0.00799723764090776	0.249626487921068	0.164987856332491	0.213616237258747	-0.1010918139538	0.234720260343732	-0.115301104042485	-0.0452753830038468	-0.0386324893951476	0.450813396662098	0.0130217013546998	0.111580153185101	-0.0634418611242486	0.153759783416744	0.0215353053784213	-0.245193805732994	-0.140194817490395	0.0360759519851194	-0.117790321857015	0.156724151579875	-0.12433461104542	0.0591841973752583	-0.00919030300850823	-0.023514544061414	-0.00447799956165496	-0.07718316988624	-0.0510901931032234	-0.0628018058583025	0.0861603434145036	0.237913121126669	-0.0701669204164224	0.00849971109684833	-0.0933061344357969	-0.00800774596980092	0.108747642596272	0.0340936819322539	0.204530799771558	-0.0804138155390664	-0.181311922309953	0.058883188985848	0.0374916720994281	0.0533455882320818	0.161764317663981	0.189948525987018	0.196974579276509	0.0796555954799465	0.0346092774097495
b165946191984862	Bone Metastasis	-0.45244350389842	-0.189837659796202	-0.163757958058661	0.0593472929186226	-0.198598795365694	0.0026336477798678	-0.0412149689590847	-0.140694635617661	0.156907325871227	-0.243923076196839	0.0449728318061597	-0.0371250172972106	-0.0852002777466742	0.058258000034858	-0.137394145791291	-0.0127971673574866	-0.0620031988035015	0.160823580754788	-0.0282997642107258	-0.0816609441363254	0.133965420641225	0.00768719040350146	-0.043887089451965	-0.132051857777631	-0.0212586951796305	-0.0589375221704968	-0.0823903769185167	0.0529058885318743	-0.0719326968792708	0.00827449409366765	-0.127608713495937	-0.188362218227549	-0.198861882125206	-0.165574469068109	0.0549121675551615	-0.330044294453961	-0.11393775767833	-0.15506302525251	-0.15436916882312	0.102405053402345	-0.0221553308579741	0.0747201993883959	-0.131792360514518	-0.00960518365179291	-0.0691017509444869	0.14474502544725	0.279146189200225	0.00623399410282226
b166264168176540	Bone Metastasis	0.374547251611719	-0.0108616793683146	-0.0313318462182793	-0.0201351675774277	-0.00582525980106791	-0.0424822176161537	0.343325059017787	-0.107955487125316	-0.0520528159805961	0.153999341581862	0.329996903661947	-0.0694359602305425	0.0357954813009213	-0.127541460691985	-0.115775275132418	-0.0595061561201338	-0.261493293125818	0.161337566704352	0.185673225168652	-0.0734469690054716	0.347201675629605	0.0414696767569596	0.135444524807823	-0.0182089211870502	0.0121421018352079	-0.222231513819277	-0.0976855563957212	-0.108666696035459	-0.204602254506404	-0.0214581642426627	0.349814690332534	0.0683028064004131	-0.0187517968300025	-0.159488173176362	-0.210163889673611	0.113227311234177	-0.0170539412038213	0.0652230796936789	0.108771327841461	0.332019352374473	-0.011488892946215	0.165129999139601	0.094306637702571	0.110332002907252	-0.0185638451377312	0.225931282519953	-0.0430098688510778	0.20678512660336
b166290890053485	Bone Metastasis	-0.318700166913273	-0.235799245710833	-0.29068616535394	0.151436648711472	-0.0799907942106091	-0.147033489069459	-0.0740526516359189	0.174154300677809	0.469638637159956	-0.170694102596345	0.0724343631924837	-0.137040208654974	-0.162081349021175	-0.0547463968772429	-0.208484172565063	-0.160778139304328	0.0317331595620429	-0.352313571749812	-0.190754983928049	-0.000312929709089721	-0.0420355276017211	0.392078100862633	-0.210330744109769	-0.0693367510456938	0.223256065805108	-0.0786540802953625	0.517361909652939	-0.109914538810559	0.124343028789072	0.0717424874513799	-0.0673855049769697	-0.141669950858913	-0.275662909256173	-0.0389759081528899	-0.097711358177611	-0.282273310272505	-0.255133692366477	-0.0896843710561602	-0.19361295256112	-0.051870001384921	-0.243565927660285	-0.2029139859384	-0.0353775180906011	-0.321512136662946	-0.199253508327884	-0.00573031070615013	0.0650579739059657	0.0318162795004383
b166332068158900	Bone Metastasis	0.289731811543334	0.150424510023262	-0.0113982926894129	0.186396156845154	-0.0212734319780219	0.341096618747017	0.374361859156286	-0.104489031871013	0.0552289798016799	0.136013941014319	-0.0923465336042782	-0.0474959684408953	0.0251095847115988	0.0044542043740492	0.1071322383869	0.0918605925944521	-0.109288733063317	0.395544463901916	0.291080647617945	0.160592760340086	0.238423249394791	-0.211993649727751	0.0898973403118652	-0.100134843129436	-0.0582486295279617	-0.104010233976216	-0.0115910068780596	-0.207673730010418	-0.219884720980665	0.0987505780616306	0.35141166925873	0.0370799674171043	-0.0586403277603128	-0.0124201215346687	-0.0355086168783756	0.235037199120262	0.10263288836865	0.107553823931472	-0.00913531896544778	0.0561957381556835	0.0884354895759956	-0.04424249335857	0.095131707718757	0.179529571286234	0.0694903510736386	0.225808616179676	0.0677104257159682	0.283029598815876
b166400412470197	Bone Metastasis	0.114947401498633	0.0487724272883123	-0.136819656654024	-0.0160527099961217	0.0152756202812016	0.178544453575989	-0.0495485451564794	-0.0733839986726685	-0.032551235326185	0.012210060438673	0.0799550491040588	0.181035441936443	0.0287677387088158	0.103749699910272	-0.0363688282918535	-0.0192797858390258	-0.196416453809294	-0.178320492544633	-0.169036387413481	-0.0458024282482789	0.278432236819864	0.29461948494699	0.0719175692331782	-0.0574076459899883	-0.211249321337196	0.110268092508359	0.0698663928964932	0.112128175791547	0.0334166970645288	-0.0261135131156778	0.00266522136072959	-0.0520959437470922	0.240865634089866	0.133955841324729	0.0119935692572134	0.226516587999711	0.0278838834575912	-0.0202902942177434	-0.00398113835918767	0.090574862767896	0.000202182680579255	0.00363229097562867	0.0200306041047984	-0.030798661901913	0.150936409217477	0.171371216191743	0.184211458090932	0.0747285741962695
b166400430652852	Bone Metastasis	0.303131905956797	-0.089679851250156	-0.117541196203123	0.0118131029590576	-0.261326539876012	0.0523754892916392	0.113723508030527	-0.152359541948238	-0.0185602386979714	0.169960329578635	-0.169429554250176	-0.121839032558007	0.0957227103630175	-0.00205726370261297	0.100410594442956	0.043718648029801	-0.077711567554748	-0.0829994224796023	0.127240892066622	-0.0522343767474049	0.155841054444207	-0.0714593735201788	0.0246898037947613	-0.199149800885277	0.0246435452563054	-0.124127978482425	-0.030302984493726	-0.144674629640897	-0.277698292364817	0.0591230230015078	0.212571121082853	0.0287897223649	0.0146131832934657	-0.0750748747102493	-0.141983392825737	0.106118377981565	0.0357708521375885	0.175415474104851	0.076067567979632	0.257442653291732	0.0574505591265995	-0.125712682300388	-0.10661601339189	0.11817771452271	0.0714542605951558	0.0808927232065158	0.0675972965852759	-0.118380967340709
b166400431155044	Bone Metastasis	-0.370568415221291	-0.169922308314095	0.27876619314085	0.0139521660689368	-0.0127620759253851	-0.0783822262169981	-0.000759425487341536	0.185222888947221	-0.0966810394785944	-0.189167245635908	-0.184891680539406	-0.191336734371869	-0.12564579019763	-0.107714965761531	-0.0513791609305876	-0.0735200541605082	-0.101505821560483	-0.394135376637385	-0.294306910064075	0.0559837963862889	-0.205540748032204	-0.212625883595118	0.0668416987712881	0.0478502631821196	0.0770093623338744	-0.0570426091130701	-0.0228958225478196	0.029347546631361	0.159174827969024	0.0911980035736252	-0.0665723748634316	-0.075754349245192	-0.00279445017080085	-0.166724766352957	-0.165114418564377	0.0469949196235817	0.0214416983109482	-0.0342160672138197	0.0552148111449816	0.305275056812341	-0.0721621181648138	-0.188378318810906	0.0334282582235721	0.173928838791045	0.152333834321388	0.0944324035263559	-0.0685984999173924	-0.0706184369879701
b166416907987683	Bone Metastasis	0.0061294172348568	-0.101366229835204	-0.225564570859644	-0.122760441735682	0.157907676748918	-0.125876609218845	0.155661424434501	0.150880262891261	-0.176388921516798	0.0392668721712543	-0.225599264872788	-0.01820622812889	0.034526239151955	0.0507375456504358	-0.0433280464994855	0.0220052154627482	0.0613274860977742	-0.220788413109144	-0.0593584800902781	0.021886672500795	0.258174596073786	-0.366202401273668	-0.034189897488464	-0.166615208637855	0.00253037367786255	-0.17677855857878	-0.0804711694920696	-0.00075132622452484	-0.161983003167504	0.0071998563534231	0.050042237436087	-0.0338372179632972	-0.103972726942289	0.00501161662076399	-0.134485088505176	-0.186438896149497	0.144753631620543	0.110531694553021	-0.0338236341740326	-0.195641012735212	0.132946298336763	0.00178321959368205	0.0220769662700222	-0.156514844114948	-0.163019128012578	0.131163033201906	0.061702169499283	-0.03425804568024
b166416939339110	Bone Metastasis	-0.379954706798538	-0.070408122687809	-0.0747264166736854	-0.0551709763348853	-0.220290834495872	-0.181163514736962	-0.0144521314383279	-0.0170563948755316	-0.155134646815329	0.053540977525106	-0.00654695838401029	-0.152002633237152	-0.15643670435957	-0.0818824023813233	0.00961800079334518	-0.0704963056476253	0.0108948488941971	-0.180326700234439	-0.202330657217135	-0.254228587040072	0.00826042502949434	-0.337312717843049	-0.221449966345104	-0.142744548251894	-0.0698426812715401	-0.145565716266092	-0.0555041325912212	0.0182288169257352	-0.304059343394026	0.000558598402460087	0.0383837768681324	-0.0383293406680351	0.0589020564177148	-0.0997424699956748	-0.176301934838646	-0.193823989255179	-0.0450974795071252	-0.17951841638653	-0.102339212663538	-0.163202790342666	-0.082064993796981	-0.247214579868331	-0.114686695246213	-0.124038828563298	-0.107128914231459	0.298989273334604	-0.146383283795227	-0.124652301467018
b166416939367212	Bone Metastasis	-0.359868540294868	-0.33767739165315	-0.206870415294224	-0.138765749984488	-0.155367926493115	-0.162982080531911	-0.0218114566577169	-0.00712218961868061	-0.199255914958181	-0.261807329991681	-0.0809062075791967	-0.13522300370637	-0.193324387913317	-0.206173757920167	-0.169783423782268	-0.162302276564704	-0.116225711123596	-0.0410351675688701	-0.0425851966329082	0.0493896152167102	-0.183996053371396	-0.199746551804357	-0.124110682892317	-0.145724751818411	-0.084767784867311	-0.204731097361344	-0.00324491310660008	0.0342890330132292	-0.0671815279014713	-0.199483697337993	-0.121197276075342	-0.157113714453765	-0.0309942131186551	0.114494002788028	-0.172704340483853	-0.0441992332115141	-0.141844277539949	-0.0997749561339346	-0.19685096506771	-0.000367770582684029	-0.10386641283657	-0.148080264632886	-0.0606261273833684	0.0111311971409453	0.0675077928020389	0.0343851338077892	0.00670000546139143	-0.101257368386584
b169014020917676	Bone Metastasis	-0.443242506464329	-0.0917205597632599	-0.141235532252052	-0.162701329433629	-0.0478538161804719	-0.177151176437563	-0.182225367286233	0.0868474688920471	-0.146187114553882	-0.260673786457027	-0.127262570500289	-0.228753671549061	-0.13478915444619	0.0377946955738305	-0.331739589574296	0.0822020378452962	-0.221285934918535	-0.0905835338771538	-0.106755141217666	-0.00546049733499002	0.15631070429612	-0.191311876379606	-0.000522288399534443	-0.128411461848894	-0.0952007652030475	-0.17004332951602	-0.0300899825261506	-0.227420224533693	-0.162096517183587	0.0272548531770667	0.0744572727923143	-0.0698469491885549	-0.165704320652062	-0.0404194277325081	-0.0401158962301612	-0.257094489537504	-0.139269212145821	-0.106928940700175	0.017448285434983	0.154534110734838	-0.0984092103933953	-0.058540868184304	-0.0552589596816846	-0.219700259003468	-0.200003961448895	0.103047040636532	-0.00544169335381939	0.0266545264537693
b169014052473574	Bone Metastasis	0.226315197635874	0.00869829521941101	-0.0856727234781811	-0.0705649468449416	0.178373205328196	-0.0064547136044954	0.350907635523583	-0.0346028512586005	-0.0884333094861591	0.0825087624254465	-0.304370231201591	-0.17063847667345	0.211977377657282	0.00387932280723263	0.0402068749568044	0.188160389953048	0.115958883625952	-0.444628281435271	-0.200686586529463	-0.0230374195902165	0.165849604903981	0.027873356798364	-0.229962746341526	0.0422255659114873	-0.0993281328792477	-0.095952869563374	-0.119405296048616	-0.0805220112884985	-0.324537299099362	0.15515724738512	0.182375159226458	-0.0277993025544973	-0.101440118304419	-0.143873995024783	-0.226634965862006	-0.170275342601652	-0.00400380833536329	0.0938473477369808	0.0842469539943846	-0.134943277531761	-0.0847566164023563	-0.115135043526653	0.0553921241382336	-0.010524475980182	-0.117876973781315	0.212424656878982	-0.320991071112687	0.0299492214941593
b169022508453238	Bone Metastasis	0.281602889059531	0.175670354655616	0.0665736989231206	0.0397164977301137	0.344798756676078	-0.219579780679873	0.035782020883688	-0.126341816897605	0.0132909654116168	0.0617742252852138	0.167545770010647	-0.0441578822074395	0.0177392789371899	0.109248772027514	0.202951358304913	-0.0308421074232655	-0.00909546239022649	0.0880347545095554	0.145959969891853	-0.11771526195603	0.0167491796749682	-0.0257716466166204	0.120628670434314	0.28061118625949	-0.208920129606392	0.167898591679589	-0.00441727918865512	0.0785253595415735	-0.0027615786927585	0.247436010331586	0.323637060558429	-0.0348118910742655	-0.12642761901696	-0.111501372919393	0.0905493826779258	-0.185522842120612	-0.0114958806457918	0.105035848135579	0.0124176747714592	0.135325698811655	-0.155894767271824	0.21469108827215	-0.00207617384664865	-0.0950929359882803	-0.240079910404179	0.254703586856842	0.0126601385081071	0.122977854656658
b169022508685085	Bone Metastasis	-0.465658092111277	-0.284531633222778	-0.113166378234172	-0.200379714465795	0.137368297652894	-0.323866624625383	-0.276292951643872	0.16507624473101	-0.13469597261964	-0.18054601491848	0.00690259047916189	0.105934646778748	-0.32964325050759	-0.199756101639585	-0.349907081251634	-0.206220766477715	-0.171055950531829	0.121996664464785	0.0431231459617367	-0.183859528144071	-0.0904293060148827	-0.44882153027939	-0.237471710089729	0.0583711209475847	0.0311520667309944	-0.00920350041891888	-0.0591448520873512	0.235714936716584	0.212670977371141	-0.180191812125298	-0.132623285915841	-0.126230483571487	0.0230705375939717	0.379123688582707	0.0263847633486158	0.162359762006222	-0.254297775352879	-0.152923438735506	-0.260190860775302	-0.0792361794258725	-0.326229431336598	-0.197605578420276	-0.114332906866439	-0.216837237944398	-0.155302341342552	0.142038163229887	0.0924596779824148	-0.190119132112307
b169027876834717	Bone Metastasis	-0.382765030501643	-0.225950623852044	-0.0708926464540175	0.036890231330011	-0.274225589815554	-0.228710041349546	-0.0128821523037233	-0.15391937209283	-0.0212262729455956	-0.0558708102182787	-0.00639452172702634	0.0630680371182037	0.0175289086437345	-0.0593611982246736	-0.226610862200326	-0.0426822174607028	-0.180586424648841	-0.152343119911705	-0.147599896624396	-0.0970414688382219	0.0751943075112243	-0.253812700272565	-0.013493844000047	-0.0204353317953568	0.0241468912082756	-0.171133642964339	0.0382876074826292	-0.00648765893011186	0.182962385053514	-0.109405073582394	-0.192147558782081	0.0333591503182863	-0.0699225784876886	-0.0155604070792747	-0.0110218017961643	0.181312224038034	-0.0915859788221675	-0.122320256520648	-0.0888990314995347	-0.287947736264303	0.103458576994069	0.0750462663316101	-0.00551886866379886	0.0486756959948856	-0.00215577761601532	-0.0633991561372513	-0.0614750434049074	-0.152199835447305
b169082607062387	Bone Metastasis	0.327928873509083	0.252854243508436	0.156382418429897	-0.00767264046849522	-0.206153794922967	0.0531015146228335	0.184437449052398	-0.0805577699540919	0.167982751109377	0.0814532012973366	0.120632876944614	0.0110066319948287	0.00666192876614635	0.126021503427832	0.11022490933287	0.0493942882403536	0.0123647264860751	0.442776740995618	0.387936933036013	0.101679079788327	0.0737313780104601	0.409587487346018	0.130632273847229	0.0631322728822689	0.00114295499975767	0.0858246186145181	0.0664812475313325	0.0282022525564056	0.0540986098820139	0.233143383064069	0.253771619224735	0.0587391445456679	-0.00508993763419724	-0.139323620647969	0.0904554224363562	0.147784161888975	0.142175917672228	0.319375066283714	0.163728009834555	0.275984737285349	0.189889481417666	0.10324158964436	0.193219763951466	0.00280518222827636	-0.25078229725929	0.191848197478056	-0.0974586722092499	0.194296824950517
b169082619095972	Bone Metastasis	-0.34708962960553	-0.256829138499177	-0.0988057954969764	0.127911947849937	0.0976442104269696	0.0230524813425657	0.140858596327873	-0.19794514816822	0.0372882343849226	-0.18763009536398	0.170516502950162	-0.229701546387451	-0.00644126226573008	-0.0186748605262343	-0.103100366420607	0.0774042025826423	-0.229720543041736	-0.278227644304411	-0.139155088996907	-0.0988667087124287	0.379245084665796	0.119144327889693	-0.0396840797965002	-0.21174711720417	-0.0885958347361418	-0.229751647399506	-0.0761468537367325	-0.251635557264283	-0.184542499596261	-0.0258463415096958	0.0941381292084687	-0.0343124182637723	-0.323207280986381	-0.374690063151228	-0.146129585711995	-0.369621573537045	-0.114499744849299	-0.168464785885487	-0.0326221617308891	0.374381548562644	-0.279782296887861	-0.075762649432637	0.0237028965290558	-0.0879847942442482	-0.166833770060818	0.187859350314159	-0.0201029541105693	0.151216495259183
b169082637933859	Bone Metastasis	-0.282111624904437	-0.121817058185002	-0.180695937084282	-0.0330144076575719	0.14990721443019	-0.108232878426095	0.115227748142215	-0.173718667769475	-0.0757963029913572	-0.192528699485465	-0.331992011285265	-0.173892686655649	-0.0966432973659433	-0.17010946889869	-0.0972364153084312	0.0385745604398723	-0.198292654138953	-0.3113342108136	-0.145151405816711	0.0173630321831595	0.23118280559991	0.247486141012709	-0.106655086711439	-0.171806162032961	-0.325433411450196	-0.219487197785405	-0.0958377536646155	-0.0413062816943646	-0.35008205344556	-0.0289063517145348	0.0270162198869501	-0.0418443210193317	-0.24644166796227	-0.171773596118494	-0.203079838974441	-0.229925640697539	-0.181774186568091	-0.295572410056951	-0.176959713285711	0.175389203772938	-0.107037630734269	-0.076327597979347	-0.0394105065770726	0.0250032459524917	-0.0910200635168933	0.236052552968673	-0.0650583302451921	0.106630464293879
b169082638485788	Bone Metastasis	-0.0523614177505287	-0.0759956604820109	-0.106621393486569	-0.199779430010834	-0.253347372466634	0.0592123580852434	0.144591652408045	0.0242241323391759	0.034278941431119	-0.138627462218774	-0.132847186824223	0.121921841016214	-0.0203206482006738	-0.0557172452530658	-0.0624297271380209	-0.163514515637995	-0.250913550091501	-0.0920231943340414	0.0428466398405086	-0.143319682400917	-0.0624532595796418	0.271168402026899	-0.155669120028914	0.0687312147800099	0.0266637725978861	0.0957416283125447	0.127609227856743	0.261823250246981	0.335493121066734	-0.179800596457854	-0.037179873731811	-0.162720595465236	-0.00570588190082422	0.306123444087956	0.0461807687978597	0.137484080672006	0.0280893047108712	-0.134185560154916	-0.0640607704926605	-0.01710574377921	0.00979879032055395	-0.167114609893634	-0.0145872410347932	0.139655356095228	-0.0127420322346438	0.116244435385904	0.145813714866183	-0.0906546089844307
b169151714258140	Bone Metastasis	-0.0288427527329534	-0.0106609936083609	-0.258656046575495	-0.110694451567203	0.123031412775372	-0.00109956700867109	0.0236842287058131	-0.169909988510129	0.00683859687537555	0.0105072297457817	0.124734521758222	-0.240751597970936	0.0136165586087204	-0.0748879643101905	-0.0398704686397016	0.0796363115049938	-0.308213549704563	-0.31827761666017	-0.0836123896906567	-0.055549900118823	0.398604538495262	0.00909573144870179	0.0395157841932934	-0.0719438505952272	-0.139710177026445	-0.15160918641149	-0.0080849565537901	0.00748965129104234	0.101875282107125	0.0475653476880262	0.195575119530252	0.0624556610896649	-0.134489644569408	-0.121224280451325	-0.019807937825947	0.141589615265117	-0.0245148981066214	-0.0643426981605411	0.136365116649747	0.101466739268713	-0.153945588596038	-0.018128329181833	0.0407671135113345	-0.116357684434917	-0.209682813983048	0.167760956291794	-0.0462937146544365	0.108323668644318
b169151728596918	Bone Metastasis	0.189868212103904	0.0275172770711829	-0.216039803379215	-0.00891225961591527	-0.0110494514195514	-0.269473749170364	0.24665057042113	0.0183565265738778	-0.0405641557614123	-0.0613308065170228	0.0179518688237041	-0.0990826187243894	0.0529956733289795	-0.0252972982923886	0.0177121724037367	0.0029432501382535	-0.136855546387491	-0.0113366259140886	-0.00948038441306548	-0.225124108522721	0.222327252056224	-0.393506157854179	-0.0413916806821375	-0.0317184922742491	-0.0763013328646017	0.112436775485509	-0.0225408242067314	0.1195104859536	-0.0805283798929469	-0.0833606800833287	0.218165081829095	-0.14730757007019	-0.00293633820609543	0.0134652594858833	-0.0970434990879547	-0.241599835492274	0.00375859739451476	0.131750670452469	-0.00503874443871274	-0.234135613267849	-0.0154813055800896	-0.153649168996438	-0.0527948905857926	-0.0233966190389793	0.158305452960603	0.217412453065165	0.115142663028237	0.0766084855432194
b169151728860075	Bone Metastasis	-0.0294288406742611	0.113613151186719	-0.00629324997806888	0.0782735010413207	-0.299850298051079	-0.128287318383426	0.215367792109053	-0.146647505932745	-0.150790776741302	0.0344185045528264	0.000450280673153419	0.0222005685074804	-0.0437102698155473	0.0126983672157818	0.276702569861781	0.094663581083209	0.101724182568685	-0.161251140550638	-0.0590073099518175	0.0612104133548412	-0.144195942003046	0.0420807646827213	0.142434067516073	-0.0260732661842367	-0.0621638489773315	-0.00513794346829785	-0.12520001947892	-0.235371166648302	-0.244622004436472	0.131034032979394	0.109023717240365	0.065638664367417	0.00902374711745985	-0.0755906858313315	-0.0175522584100923	0.0094309916854734	0.00846318438464722	0.0669679347918131	0.0813221245046792	0.252089978389494	-0.0116752486421821	0.270103231599697	0.107649532570564	-0.0416192515508442	-0.084430834938872	0.11310382629845	-0.250485660815107	0.159538390176859
b169156963098036	Bone Metastasis	0.380846488970828	-0.0043098633935931	-0.247667404418906	-0.0225675628731903	0.042867317102541	-0.211573350071894	0.277176494608645	-0.0777029131264448	-0.0700360563682733	0.0944855923839554	-0.0495646407399448	-0.170108005692524	0.076965582603389	0.00515851528011335	0.0137128818818218	0.205379399647453	-0.0688623314771845	0.0603277591653227	0.189119917745757	-0.0937976094515389	0.437731043503661	-0.0710596072306458	0.0100738041380642	-0.0324623214640753	0.0462080789113281	-0.213351261551286	-0.0609008907286154	-0.201546211003648	-0.31484757684914	0.0693614149228464	0.209244552556732	0.0402483540872302	-0.15272665885494	-0.264436473192015	-0.193444619366852	-0.132416789485077	0.0267248079892282	0.0355335549944136	0.0799443477554158	0.128004529507831	-0.153203189580339	-0.0550375790170684	0.26412985331106	-0.152467812088812	-0.284476135414261	0.116321994929082	-0.0354884117064433	0.156315530200844
b169156975913246	Bone Metastasis	-0.196855818799219	0.071088294629256	-0.194835030935119	-0.0657209967227985	0.272264452645923	-0.0709032974648089	0.0840514474323949	-0.183229969576536	-0.0948743331964608	0.123732961024233	-0.109510511608785	-0.185672144925501	0.0209648347534457	-0.0217074490261015	-0.137597078119495	0.205117079975317	-0.0646498404197698	-0.266088291285544	-0.196489412086851	-0.00882124432287831	0.353298346103059	0.0247543702168777	-0.0408836872972515	-0.0698143683530961	-0.0619254358685167	-0.149329323549144	-0.0542831291192505	-0.229491099270807	-0.335955345932981	0.0829170647155814	0.127940128423257	-0.0320695345429551	-0.122483846890025	-0.101310032480137	-0.0344946734530453	0.105144834268331	0.0805092311409699	0.00440496203085594	-0.0589137529290756	0.359860707967913	-0.0732177732728617	0.0174018260820228	-0.0530248008779492	-0.0914382430816819	-0.298638386954939	0.0819959089502237	0.0639705693171416	0.149547151623553
b169158171081005	Bone Metastasis	0.158135312425672	0.0137197596456169	-0.101478754459562	-0.0324344572854558	0.106340928228037	-0.126808577834659	0.159733073359694	0.0520681089150551	-0.0575297895481033	0.101824288778692	-0.0703172449013696	-0.136286665145909	-0.104955240927739	-0.12319418806379	0.0342940510248169	0.129762364357196	-0.221643179453403	0.0127065213109626	0.0875360467918359	-0.0341121119254166	0.212332088648532	-0.348740641274714	-9.26217212960934e-05	-0.0245376718517281	-0.111049203820504	0.126151881549145	-0.00659542188567191	-0.00127151044222484	0.0182904960894612	0.172907082261116	0.276961323616746	-0.00623216435929794	-0.103571364654849	-0.143802315841738	-0.140963258537819	-0.152753648742361	0.116479820338082	-0.0778587312022533	-0.0722054226065424	0.152065700070639	-0.0890912138207594	0.0155734621896029	0.0532440252595421	0.187312205845721	0.0327394929008816	0.184280862633219	0.00442033927931482	-0.0968412029633726
b169158184160491	Bone Metastasis	-0.429474188473038	-0.161061810942525	-0.0172447053130229	-0.0867673696962883	-0.140837800154384	-0.345145724622266	-0.227014552625574	0.0294405547809704	-0.199368550608934	-0.176386848227278	-0.319121204269596	0.0600007518485378	-0.106087523047552	-0.0927258266064392	-0.155945286159526	0.0715175624048253	-0.088388950998371	-0.124361992742807	-0.226870806931925	0.0499639601831917	0.0949220720160605	-0.299485834483421	-0.113681918767066	-0.201830027110226	-0.0992503009792493	-0.228619749310009	-0.240550200121285	-0.118772619172662	-0.202490358823668	-0.0150110764310962	-0.104129866834001	0.133107723086278	0.00675860519680643	-0.0216265574089635	-0.0917411486742452	-0.12835120298163	-0.00182023906954118	-0.156318467264425	-0.0286782085018122	-0.172877719518393	-0.0879398719841423	0.14958291023476	-0.164649353981717	0.231523151514664	0.240689840582982	-0.011648276254495	0.140837403255283	-0.0313552648300296
b169158202321836	Bone Metastasis	0.183250970211718	-0.0361765374335308	-0.274662243280659	0.0856849813580539	0.230957227643056	-0.0280506678734245	-0.0107317907552132	-0.085778467041107	0.0599426091070148	-0.101278309288309	0.177470511529536	-0.00925635380320361	0.0371419286758178	0.0719960938270544	-0.00440457061540014	-0.0510549181082818	-0.0863723939468413	-0.278149263779599	-0.155351599848632	0.00919503133889377	0.0324115214476918	-0.159141909113782	-0.0715411906783221	0.019017127356705	0.080429612208002	0.0194801812543969	0.0995662154166303	-0.0380916558301755	0.0474006434224717	-0.0682369847342472	0.158426438173055	-0.0375723500489218	-0.0191220530661868	-0.0121129374739669	-0.158484293078783	0.190295996759324	-0.0370431895651072	0.193004583848147	0.0922099160223295	0.0597122250919155	-0.0433234885182552	0.172911826558496	-0.0150111126538198	0.205976979459739	0.120566010084185	0.0568086772587284	0.098927549697132	-0.0796248683203033
b169158202571638	Bone Metastasis	-0.346388881365714	-0.0996697546660832	0.0398460311534144	0.00874593327004181	-0.0785310720260365	-0.277724376258394	0.0208559711183224	-0.12344895599746	-0.176029859537416	-0.131975133511213	0.111422020233887	-0.117517987580322	-0.0392651466885519	-0.10037438402588	-0.0347383760399635	0.188141612549884	0.0731681319420381	-0.297651254880748	-0.316382693456694	-0.00559497174257434	0.128683673307398	-0.0831074517013525	0.0516114607022647	-0.293695612872032	-0.016342228529878	-0.0916805464231634	-0.107995189155951	-0.160260785401944	-0.288585931220166	0.0209299841326829	-0.035291481943749	0.00474299662333041	-0.079245723724171	-0.0357451335225921	-0.111513622905728	-0.227870480217292	-0.0147969264477047	-0.185787202740704	0.00949059224877252	0.047112555927572	-0.00123268275854543	0.175783109561222	0.0528138860349683	-0.00397387266731949	-0.0802408516676711	-0.0551669869252587	-0.173663345539259	0.0081501229469704
b169174290090844	Bone Metastasis	0.0657926613061533	0.206829544670683	-0.0448690242296913	-0.122904417295249	0.0167018813201052	-0.139703588798087	0.164266565374493	0.0644035446991071	-0.022744318868571	-0.0920337733584325	0.0775325416305289	0.00631841446366926	0.0227611387631016	-0.0419665424442759	0.268415371639855	-0.17523584590417	0.12179879193499	-0.428846516839699	-0.165083926266447	-0.239278553173437	-0.209790329418997	0.0950642574159286	-0.0981229262831926	0.0413990079804179	-0.29479409506004	0.0712003892275568	-0.0732123908578295	-0.000860332037015382	0.298583889288818	0.142607524242419	-0.00865457624971988	-0.0344552232373175	-0.0476386123455478	-0.023390961247964	0.0332761036409506	0.115270108014382	0.0389949460536563	0.0272882101694728	-0.00674223520521205	0.229109471503487	0.00375528678636933	0.0459550471439182	0.00743215101694836	-0.0007769305610342	-0.106013553554608	0.148462887139893	-0.152495375458749	-0.0307772094466519
b169174308665245	Bone Metastasis	0.169530987509825	-0.0688021640747867	-0.010285545086624	0.0914743233234156	0.00757611818163006	0.128663793104219	0.193418373608091	-0.0045602747034757	0.0329311810056357	0.0330996568771946	-0.0978666044960137	-0.0111912922474217	-0.0233481409013115	-0.103732119291561	-0.269736977673549	-0.135031540236982	-0.0701180765270154	0.110312363495547	0.0230805073588508	-0.167119805144169	-0.145880007000327	-0.0541028103929985	-0.148610196131823	-0.114439974597299	-0.178078265970846	-0.201271696562541	0.0660590068667647	0.0264422853645811	0.0155337621905374	0.000120783798671642	0.236958996013086	-0.188887930511353	-0.113944925058124	0.0125960761104461	-0.189681435862666	-0.314061918730316	-0.0758295257531274	0.13239243497674	0.000575243284660409	-0.218439623645059	-0.119076319971169	-0.20714093217589	-0.0388608410294224	-0.0671555528344165	-0.189575741949765	0.202456211153602	0.023276850092161	-0.0307727342168469
b169572513496492	Bone Metastasis	-0.165357725883141	-0.10336275045421	-0.334103065814617	0.156496022667391	0.0744207707681788	0.0396300568959662	0.0867482752918339	-0.264742157704717	-0.0554821202582169	-0.0352031118535741	-0.24273308370593	-0.235874388403651	0.107550404087688	-0.0538647962945683	-0.0349292341365403	0.0447548604793482	-0.315949558954568	-0.175183863170377	-0.122576672112056	-0.110342029115705	0.382636578662262	0.0317754643982219	-0.1725955108573	-0.14531410461639	-0.343824943133717	-0.174721614587706	0.0125618169643711	-0.275079713448876	-0.00413732530988686	0.117246341577315	0.1388199177775	-0.1298758317128	-0.232095152839701	-0.474356889199963	-0.274643514307916	-0.428877375656112	-0.216565305885423	-0.122037566227773	0.18256913359855	0.295956601108451	-0.205014819743701	-0.272967183953339	0.0945757317805432	0.0510526004188815	-0.263196462465163	0.0894230079816673	-0.119147688440783	0.115254869408684
b169572513561436	Bone Metastasis	-0.397030303484465	-0.291743525270815	0.00409205177891073	0.252199564467505	-0.215401540786374	-0.155145209586271	-0.251669280259093	0.0708910810442402	0.465501601222403	-0.0627136188415322	0.22837823924238	-0.165561716067967	-0.312870157512313	-0.227621445673604	0.0494837883054293	-0.212593350570152	0.110058279319178	-0.0694498712371684	-0.205097493616907	-0.0507719676314382	-0.116570677305172	0.146553249073253	-0.00548750272470108	0.0816795876993218	0.166682424525967	0.289230340010821	0.477341712833909	0.328735667773313	0.180212987802587	0.0624680448071911	-0.0998795611756448	-0.185498627556225	0.0420699898916408	0.0111491323239619	0.0216725470723429	-0.0126002811111739	-0.261012465272232	-0.29157481093836	0.0582155445665888	-0.0291056857488621	-0.160891275908313	-0.22470085765714	-0.110989444751572	-0.227373145021398	-0.124110055612614	-0.0925974239030052	0.275183205729255	-0.0581111465512387
b169579749010742	Bone Metastasis	0.2206168168634	0.0268525193279583	-0.0679487967814874	-0.0819069979581687	-0.270459320192057	-0.0184402882118311	0.155566152824619	0.0391270051295131	-0.0689960584013834	-0.0419290745191516	0.0910050380289578	0.0287723582854048	-0.0277194462973388	0.0244367163238197	0.0263578795010969	-0.0343826414498277	0.0657227870011271	-0.0475624119422851	-0.0626559269423492	0.139873232770149	0.173061050794122	-0.301952433812992	0.13967417267624	0.0133892864560768	0.108623227786306	0.095190746540924	-0.00804065309127394	-0.209498030192971	-0.129867462876133	-0.0523721425400309	-0.0108000197629254	0.189810501339712	-0.0969529367791414	-0.196843024635368	-0.0217272701202177	0.185855046805044	0.201744270441853	0.275431061500621	-0.00250870970327155	-0.112553862388869	-0.0086396781477211	0.25864253682139	0.115230208349218	0.00253048327873986	0.0093185790596938	-0.0879230850299438	0.0183924763428058	0.137381144012726
b169723764305260	Bone Metastasis	0.261390154741386	0.119837011026281	0.05475952871188	0.0220867479727783	-0.0925963149147429	-0.116395137380976	0.320276167510336	-0.093397059583578	0.0190049431250272	0.0550875860109536	0.166135611289392	-0.177961498292696	0.126304285927844	-0.0212490584614059	-0.0426030183950836	0.0163054605451207	-0.185423131105029	0.455669710207945	0.294141184195208	0.0432487430345064	-0.0963137580882119	0.0577178442777399	-0.00906459573360816	-0.109514146396638	-0.106677056531598	-0.0310625894941695	-0.0913975980852276	-0.0527036015119753	0.0509346571462796	0.118923980324627	0.133199241642788	-0.00147548788418692	-0.0213915127963175	-0.148559341203921	0.0114569657794678	-0.0826020768319415	0.171935923131237	0.133014445706413	0.00989447985034095	0.00401883015087566	0.0104890244426329	-0.192620128169179	0.0261615725518681	-0.00726089023303156	0.00262029218313764	0.321633067186809	-0.0959707430945948	0.0788540831010914
b169723764819886	Bone Metastasis	-0.421204268801551	-0.0472346136489764	0.0292273329780753	-0.0938109724260884	0.0185488735609798	-0.367392105588408	-0.0538975306172519	0.153273713191095	-0.148625568999435	-0.156214338985508	-0.14954969828443	-0.0687942031630088	-0.0627611352700766	-0.0735513733138164	-0.184919673767849	0.028058888600605	-0.0887411891126117	-0.0478681497566823	-0.145734067984334	-0.126797143594992	0.108158141369705	-0.205084324642641	0.0177308747082862	-0.0830955761759385	-0.0767961593411044	-0.0329483952558045	-0.0598164516220709	0.0642353683160591	-0.0090652033814545	-0.134673513497676	0.0236688354860879	0.169628704441293	-0.0372761649384667	0.0861784440482973	0.0528433622787939	-0.129918972628516	-0.108274140461049	-0.139467058389852	-0.257786140426302	-0.0440989522941386	-0.276869782863092	-0.0869473509612941	-0.0332852596371974	0.141759503976455	-0.00203339682360618	0.121389533226043	-0.0197977991390061	-0.117899591370343
b169727133116270	Bone Metastasis	0.120525142219839	0.0650499800888073	0.231639818070978	0.061290707804871	0.174695570456946	-0.0949345182955045	0.00242064695954414	-0.00549789332286138	0.0951777132922762	0.0972798645338438	0.317674298410229	-0.203690075422174	-0.0313454980797014	0.0460705598882379	-0.000705259077715376	0.112903835469967	-0.122684177195338	-0.209438812723994	-0.0403399010519865	0.18732572613897	0.361731690006805	0.151918936113968	-0.00476294877499636	-0.1270482894679	-0.111368113465874	0.0235255468484152	0.0383928179099869	-0.126338262168025	-0.0418946696971335	0.0139285433428302	0.0595010896891257	-0.0559280987481684	0.04724562015949	-0.150650973597935	-0.109351962710577	0.183258712961189	0.112373532838869	-0.0278806264714234	0.0802375199333603	0.10917050589472	0.0240168699157821	0.0042700921634074	0.073796811351369	0.171314645163767	0.168926884122619	0.108242722071029	-0.207341103960229	0.10828035702628
b169768893769502	Bone Metastasis	-0.0513629322517076	-0.17780710826908	0.0802401005105398	0.154185794665867	0.0550036305974382	-0.228144434501724	0.314254486703754	-0.25366144344537	-0.0212916223692301	-0.127086080763894	0.0628922387976085	-0.172602724416204	0.0591890336783182	-0.0211627119338016	0.0398876637799634	0.0926751466509357	0.0336473611820877	0.0464605943691406	0.0422258356267724	0.0177975321850087	0.18642859953861	0.343615755758972	-0.022609699149915	-0.327515660270292	-0.325825897597493	-0.223528662341957	-0.100405065696408	-0.232435789179401	-0.0596061842752401	0.00193222280890332	0.264166010913913	0.000998130726947599	-0.262632209113904	-0.461723288204618	-0.195577231766416	-0.0634031204297862	-0.164545355565157	-0.0942233188277393	0.152568498512242	0.222747790310506	-0.113447471300555	-0.0712139386446974	0.148443015243593	-0.0283482032777055	-0.197934028843507	0.239416787031895	-0.0536798635680469	0.168899842774431
b169793557773558	Bone Metastasis	0.118693822994862	0.128064944999484	0.133188367946354	0.0204229674930515	0.126033010508935	0.0309100092462822	0.144751696544909	-0.313592818905265	0.104463472932031	-0.00633246388570211	0.127136946233022	-0.0655959952870584	0.196231106240626	0.0965487411600288	0.0477246870131059	-0.0107740337384434	-0.0234072048281051	0.214122903998727	0.192804070131974	0.0396889529824782	0.310234946899442	0.103050264722767	0.0998741611319836	0.160608625877719	-0.0423795477405904	0.0680530517040475	-0.0198442880968571	-0.288612553023704	-0.258868447384243	0.0671183448780436	0.2587747270354	-0.0274968156510671	0.00724164572726921	-0.218100974416922	0.115328553615308	-0.211739458173326	-0.0332243624033028	0.0120231626470494	0.21824647318968	0.245552950037632	0.148696026321341	-0.05634604992906	0.158497986460742	0.0656103183906192	-0.183175256689165	0.150857889533136	0.0230619559434287	0.239379166351626
b169793570388316	Bone Metastasis	-0.260175203392627	-0.0370019225695874	-0.0703693895467344	0.0523770132068834	0.0994852037057338	-0.106977504571858	0.0239545943740051	-0.106199153647629	-0.0614420078028537	-0.11881768211895	0.159515375022719	-0.199898773413883	-0.0861119659473396	-0.130283248750517	0.0819695857025122	-0.0223493325492381	-0.214853177253943	-0.241133786530296	-0.186835556478055	-0.204486598706911	0.283098235230975	0.132475846609695	-0.261276030969147	-0.0856536787550107	-0.276825310941874	-0.216223610519617	-0.131539123055885	-0.127056272163535	-0.298293044155864	-0.0226001606272295	0.148076354037628	-0.143868369681478	-0.132363143785658	-0.232389871657952	-0.157913419501466	-0.22464316011481	-0.128293503354756	-0.250138845006325	0.0886505963960579	0.187881193003513	-0.137572427298441	-0.248447003304068	-0.0075927169327121	0.0892374946999415	-0.109090375493894	0.228049170410747	-0.18368661338616	0.0742447056117559
b169794766235565	Bone Metastasis	0.30980894634879	0.107532555923729	-0.128803927215224	-0.11145393388211	0.107649808469196	0.0235946214579881	0.322854398687443	-0.154557837868588	-0.00868409235979795	0.109231426839496	0.0618556652156047	-0.0426061416584154	0.017494659389296	-0.0381185875576369	0.135365645984782	0.00759482779800644	-0.228092595759823	0.560646698541306	0.465975313438375	-0.00959362063254979	0.212905474557936	-0.10675208812302	0.123157646513254	0.213946978048682	-0.0931942375228708	0.0357331561845209	0.0722839641749428	-0.115234177988523	0.152663377859503	0.0644599233938833	0.343024986617525	-0.0668133085391157	-0.128903905162763	-0.16833367004196	-0.0415834448755515	-0.0273313515595347	-0.0369005213302139	0.230148295397246	0.0644330797144652	0.20343637146984	0.0411420892825064	0.0833445430420993	0.0335467192952147	-0.0299784376474253	-0.0392008396588855	0.250297927151632	-0.0737923385712007	0.29013956843002
b169795583896499	Bone Metastasis	0.0929755947949011	-0.00785764443207834	-0.0967131013588466	-0.105017448745823	0.15737468712181	0.0787340785541621	0.109996898438386	0.0674958363668691	-0.0705226777839977	0.0371507972450169	-0.502756803564693	0.0328619791194663	-0.105971360373529	-0.116907814486926	-0.0183484413749082	0.0344193833937193	-0.160937469058948	-0.481899007711506	-0.227278869706453	0.0180703376170006	0.0598662421304256	0.0943016518985817	-0.168225292708936	-0.0569430962480089	-0.0937853590242221	-0.00175384050182922	0.0145193139313781	0.0463257644682861	-0.0981472940122466	-0.110188760786503	0.0335825782517689	-0.136766134093462	-0.0317343071530892	-0.0359445895065623	-0.0814662209182083	-0.0852207525875647	0.0580448848157621	0.0284597276036801	-0.0606299633929149	0.148840733455832	-0.0972196781782209	-0.176363648369235	-0.0288770708696762	0.00769204389863307	0.0575384589862414	0.106816484272974	0.0599360929616734	-0.0454685288471037
b170137155716966	Bone Metastasis	0.0957896731258551	-0.0898697074111997	-0.144556587618122	-0.17320855529256	0.177090019539396	-0.109877239386288	0.0961146296852844	0.105460413566534	-0.00614253799037898	0.0189321680025461	0.0909945571692214	0.0539456426218647	-0.219008814052464	-0.12354792677688	0.0187639798654521	-0.0597823717087043	-0.371324397540217	-0.00865966958434644	0.119740031449328	-0.0549657569975118	0.0199032457229383	-0.0228833902022129	0.0339679421269931	0.064357385713049	-0.360561132510926	-0.096872918043286	0.0202089733749064	0.0210515758732859	0.00460383236629089	0.0137630760887321	0.120322927500679	-0.138343698816251	-0.0286586871176491	0.0725983279934083	0.046291749478603	0.278028971152525	0.132410448392711	0.00759271565157868	-0.128277685328999	-0.0393831232834383	0.01267074012284	0.112424779112439	-0.0382792520591484	0.0405594156021577	-0.043740174020806	0.257075068147664	-0.160436608660198	-0.00245719320412582
b170137155750694	Bone Metastasis	0.196435093685469	-0.0765851373885568	-0.00541347793490735	-0.0980124431280881	-0.0072721774903942	-0.130910706445365	0.182412300735618	0.00211903664818952	-0.147164301617019	0.0636051258988066	-0.317865567802431	-0.0405656865719703	0.0415832794535352	-0.0368525668947502	-0.0712383062843778	0.133007910013138	-0.30181975009374	0.132960005331244	0.171137865949893	-0.0388331307499034	0.208862386759337	0.00381039894174764	-0.0474842331871029	-0.248347467703491	0.0102076667492939	-0.169377198175339	-0.0718909797285978	-0.216000906364342	-0.0881321955857928	0.0904078064575991	0.183737926375689	-0.118555754671726	-0.188521824000437	-0.256512037286566	-0.181153920487048	-0.109689278969467	0.159642869229768	0.0697883786976199	0.0235459230173687	-0.227083233497294	0.0211007670851152	-0.115072261991577	0.20441739463766	0.174213917954491	0.0191456371514872	0.0919252962029186	-0.105863940744036	0.0354950478530392
b170137187179867	Bone Metastasis	-0.22045652501116	-0.0398047902947771	0.13591510024461	-0.196272345541256	0.0357292348609241	-0.0417486762863938	0.0356772811437778	0.0926494537935967	-0.202049124585612	-0.0721269800478964	0.110988596865012	-0.0179150800598921	0.0578484792188776	0.048133814070022	-0.00110334406625925	0.0606411225318766	-0.205761797094699	0.259482816713497	0.0411064059466937	-0.0890339453338317	0.0402909681015085	-0.412440306009884	0.126099472335873	-0.091844093970421	-0.169197136140648	-0.0800797045755317	-0.121981886964917	-0.0931180867688338	-0.180520101937159	0.107757049050365	0.0349500804299363	0.13365421775803	0.0185783403451488	-0.0580817952632776	0.0831426834701804	0.110167579923475	0.0378417766938314	-0.175765492967457	-0.129283493790398	0.170991817150732	-0.0673215583474613	0.221319128887411	0.15957545007835	0.144200750171382	-0.0297779465816052	0.0323678497791392	-0.19270938293219	-0.0735428698768512
b170180373559541	Bone Metastasis	0.241941438103978	-0.0960266285178901	0.0120010474947704	0.0959990471324597	-0.263576584469519	-0.23448560356354	0.17769909553618	-0.0642779304595489	-0.129498623718747	0.0219694240089874	-0.148763379795847	-0.0295799162955238	0.174624775883953	0.146860900536453	0.234579821915473	-0.0112717441311184	0.168233658798491	-0.445270048638882	-0.245925263648109	0.0840401675525433	0.243864071759758	0.00544342183837293	0.0626458557148565	0.0345462799694685	-0.034006179358729	0.0188302583837218	-0.0811276387476	0.029686518430015	0.149943182401067	0.0893767934288614	0.189753263696909	0.270394816661575	-0.167876976537331	-0.0152905223162588	-0.0214304125215475	0.0656296592789917	0.0195270722904315	-0.0207078425819589	0.0402434949123899	0.053701157032963	0.0932929431699369	0.00529249834481116	0.0143921344126198	-0.182909787104113	-0.0545011329490012	0.0580396461969884	-0.119840983265209	0.185899594453849
b170180385585054	Bone Metastasis	0.468549993551497	-0.0223653569291809	-0.0864744236156229	-0.0690071722927339	0.0223514864141425	0.125400728695095	0.35850136693955	-0.204243014826403	-0.0888128679945111	0.188741482013983	-0.0526310736240939	-0.180732792768902	0.0477009183346262	0.0702704997634404	0.0987551092065436	0.276727452462758	-0.0459421124204335	0.0304676698517502	0.119503884482586	-0.0561425342059811	0.432706810782199	-0.0424951408100782	0.049079949159849	0.0325442465905781	0.0485900508729779	-0.111834940828215	-0.129106005761683	-0.29770843464437	-0.409220021855209	0.195527967808607	0.327820428007815	-0.232004679092845	-0.276989010691201	-0.351806156020597	-0.128486994431168	-0.320862003799152	0.228403179890785	0.0388382388692265	0.207348902040362	0.13049930413164	-0.0873324570297476	-0.120256254863509	0.100936256695683	0.0820163601488099	-0.0882841494982688	0.33279502695832	-0.168181312341248	0.202081784110319
b170181030009630	Bone Metastasis	0.010785178358855	0.113208827151423	-0.102853958566598	-0.0734532288707153	-0.00125808073631439	-0.149927588245383	0.245679737581441	-0.0464983357830996	-0.0567671751121655	0.0289861155227547	-0.23276886854435	-0.0858503333989537	-0.0455804807813432	-0.135341084642026	-0.155280377163389	0.00819492176569142	-0.219600414171576	0.283507803701393	0.155085622663369	-0.090532352615863	0.206738220295316	0.430772417728642	-0.104516500671163	-0.0612581481355907	0.0747840427048136	-0.0231399758010414	-0.0537944011834564	0.178067887220736	0.281238381999364	-0.0864207690419027	0.0427722058227392	-0.0321958184080577	-0.0185912692635	-0.00871382730625453	-0.147869980656876	-0.2590068254013	-0.0213867206637619	0.154229593798432	-0.0453207447580906	0.0221174589511579	-0.0764149346512853	0.0345048690391923	0.0881299034454703	0.0125541259379152	-0.251086650949014	0.192723784870836	0.210346235694816	-0.0156972508721639
b170181076117348	Bone Metastasis	-0.401230707262175	-0.28937698902624	-0.182397563582756	-0.109832325304244	-0.130401616991275	-0.23474287265008	-0.0878275222501985	-0.0232121857956185	-0.11663613720915	-0.1711066934701	0.055011470036324	-0.0583785831375342	-0.0518379549987748	-0.177254118200478	-0.113749256971268	-0.0941821905199128	0.030315463216052	-0.155796206755311	-0.192141097696952	0.0572092191884923	0.062237596580052	-0.135170673402621	-0.0882767571519578	-0.20762358687652	-0.115447246451183	-0.156369907111855	0.143583357172667	0.0986145948377567	0.118054498862926	-0.231532348524257	-0.16135593915158	-0.183629410950448	-0.0487395905769446	-0.00425773966742099	-0.0717842853690854	0.0389593346079086	-0.0939678022461932	-0.373942915779	-0.0625650785287731	-0.141546284866886	-0.0844045202049015	0.101932835663193	-0.24213360290464	0.0212286285189014	-0.0966288681446308	0.0545527538855452	0.0159560412739748	-0.113980217136648
b170199685917469	Bone Metastasis	0.316551868538154	-0.0706294707857179	-0.0664695083238984	-0.149856363030488	-0.282518981580008	-0.225203274644885	0.179060183651545	0.0793257447828124	0.193017033737455	-0.0139545430848259	0.256012596778311	-0.197508426224541	0.0534195162636417	-0.125694036094142	-0.0875613787904859	-0.0778924455482645	-0.193736183718427	0.581100891533936	0.463765071728858	-0.0245336494369594	0.268316179983723	-0.0629453149618069	0.102610574883615	-0.100013677582185	-0.0306768869838436	-0.0625742226294956	0.192055934987586	0.19278426897087	0.0326486925821255	0.0700900449424895	0.338902135281235	-0.000612664863861079	-0.132549767091293	-0.0356553775843411	-0.0659250728582864	0.196603644786754	0.00492962251817647	0.077471643576742	0.000727724458015444	-0.0631547943245415	-0.0404207385483076	-0.00558240741638566	0.00200103053954503	0.112733125496971	0.0364243688214014	0.316665530479655	-0.0862790401824744	0.15454338781178
b170199731879283	Bone Metastasis	-0.19067231529662	0.0816852884037187	-0.118542136370502	0.190508661168556	-0.0649394819269145	-0.323992210738653	-0.0762066657446408	0.184816948044004	0.515087360056959	-0.0931047062543517	-0.423075080115378	0.101052518840285	-0.0980194377468321	0.0162517563898059	-0.117827290151433	-0.236833614407426	0.136428198511002	-0.445458899261928	-0.305433503365779	-0.0367609632759123	-0.0161048056181318	-0.17999011432008	-0.0720171385223852	-0.0442935385269589	0.226567833794226	0.26222522582533	0.560872681777508	0.482031532984013	0.258508676574547	0.0374691006788619	-0.135550704406238	0.0669070947153648	-0.000803207212036999	0.203821464557167	0.187002820480339	-0.033009782286252	-0.128016528897444	-0.0660318170727836	-0.0827278526684435	-0.014027518043256	-0.177630404434058	-0.0758465656710254	-0.0859523672426678	-0.169859536740819	-0.200748167457831	-0.109246319399876	0.138101618028388	-0.0848269609776297
b170199732370782	Bone Metastasis	-0.341253935143127	-0.219744193489972	-0.0902044094666584	-0.12016086205476	0.194090600295208	-0.249816561626762	0.0394316568458678	0.122629734855016	-0.0806043903248786	-0.175833725301805	-0.102751204825428	-0.180131678202443	-0.0956168716220796	-0.147088113225693	-0.164845127886677	-0.0251665739584831	-0.137664305252521	-0.0443153356490681	-0.0974229871198797	-0.000510928905658403	0.192346344056592	-0.00116245410127694	-0.12424322802719	-0.259962671024988	-0.0913904205184108	-0.333545632831295	-0.138175426035252	-0.355272485786486	-0.224341848345413	-0.082465160460978	0.031529372287207	-0.150277856266189	-0.102604239305724	-0.162028949074018	-0.215895590329162	-0.201551580576361	-0.183710803715176	-0.175810131824239	-0.031256968229658	0.182977865081309	-0.0780198480960228	-0.177802566844891	0.0123861088956996	-0.0409982460870313	-0.207958790521716	0.0379334721131298	-0.136257265809123	-0.00373866093498829
b170258473314203	Bone Metastasis	-0.302195402432927	-0.0564202293020777	-0.107780643771942	-0.00909443071535149	0.0981262181767702	-0.142183691473012	0.0615836823893219	-0.150494880551119	-0.0557090288475008	-0.136807172866925	0.00815257804585934	-0.231207632533834	-0.175793383364304	-0.205533864719011	-0.275545308835793	0.0570711924791132	-0.175731843517291	0.137432631443837	-0.0665721418470071	-0.1112511757511	-0.0267553248599335	0.130178894013714	-0.145088376601133	-0.0825029308735832	0.0179873767839976	-0.0809805820308019	-0.168957960734149	-0.146368563749548	-0.298584061499901	0.0233130426784955	0.0558156783917353	-0.0447130574579456	-0.240970621157153	-0.170539162733726	-0.031317571176587	-0.21754081053757	-0.0271848024358331	-0.181173194708175	0.0371614939271076	0.0821309208720646	-0.0923369427100389	-0.185201893130015	0.0271996177125285	-0.0873047363196555	-0.224002875138977	0.182440164053257	0.0922778474075562	0.0935871073943287
b170258500341083	Bone Metastasis	-0.327325214000034	-0.189786976202051	-0.0326815085481439	-0.0682888502279382	-0.192539678888023	-0.381217334208083	-0.00655491788585355	0.136051423708411	-0.248099360762657	-0.108884414339317	-0.349916310787423	-0.0789328478958342	0.0206831529215893	-0.0281189263309107	-0.0814539439397633	-0.102974464482135	-0.153011196976616	0.553792059183918	0.271596244905567	-0.0557867318516288	0.282822167834935	0.217347667111089	0.0679537533231432	-0.125054615516407	-0.0523386976749881	-0.147908946250627	-0.0692502785629336	-0.274814440030847	-0.0805207455474454	-0.129264419645738	0.23577194746274	-0.118429033395371	-0.163107876429821	-0.0411530712137958	-0.137839514034989	-0.170339984596332	0.0151367047049964	-0.102095710703083	-0.0552857953707596	0.00898585910883901	0.0379185299955296	0.0774770031270864	0.0225372181596241	0.118391630701716	-0.119000905144014	0.239304305386946	0.151838899536684	0.0739695950889022
b170265183992565	Bone Metastasis	-0.33224716259157	-0.0990448679794711	-0.306398231058731	-0.157765112973115	0.0427133719039822	-0.176106787792395	-0.0310801212391661	-0.0217509485059663	-0.107020784548464	-0.164406656954287	0.0979746101407837	0.0659533592960427	-0.19492119102563	-0.179937745816837	-0.307644310392733	-0.075170323693634	-0.144987783826315	0.392961919234145	0.234242853590548	-0.0926063862274121	-0.0198020534036104	0.0200562239539674	-0.0350959021574364	0.0391924289025849	0.106350370864786	-0.0264055678455626	-0.0984309053856211	-0.0210411831678493	-0.0167234367568921	-0.128936167660407	-0.0807807078746109	-0.0860194059679478	0.037227244928198	0.196045157668637	-0.152983685432422	0.235674758638169	-0.119666797294672	-0.074515777539089	-0.227680185275938	-0.105705335086568	-0.0293918529957578	0.0361453105765991	-0.0478404119287973	0.07223091721452	-0.0323543015993158	0.121169831635074	-0.0409427008399742	-0.0453754587537755
b170265211194164	Bone Metastasis	0.251054322144174	0.0839000094596163	-0.149648236318204	-0.0121249442598967	0.0182033977384133	-0.144492267366834	0.166028740347296	-0.124294391364883	-0.0752573309946062	0.20828912867022	-0.166524936786542	0.171232092016659	0.0285791242202303	0.0169023373229843	-0.147515983714722	-0.0174568282997852	-0.186455617862555	0.271835097959316	0.193399886078942	-0.106975088266439	0.148348232752873	-0.180582557356122	-0.0575278878592513	-0.157022077270895	-0.219518536440089	-0.222117212660668	-0.0452504575343724	-0.102448408381853	0.000478668635110063	-0.00267006966445876	0.193957791867736	-0.176221427727464	-0.126069590325447	0.0837912034936556	-0.0145035327378861	0.0622337257314586	0.145600766286928	0.027403354748181	-0.00804853907004946	-0.178651071732872	0.02341185303266	-0.0648200766592825	0.114172403544119	0.00475088520329559	0.0174792949040868	0.202841556899804	-0.0506886405169982	0.106529320890417
b170276741331764	Bone Metastasis	-0.358817176973642	-0.124464882372528	-0.245646818974138	-0.112561341598867	0.00143870312345748	-0.323899850640088	0.076912954854688	-0.00959415300397071	0.0059640622781604	-0.0299068208033561	0.222468427101548	-0.0292939921383217	-0.0372692988827136	-0.025913978659304	-0.0875343396965408	-0.0516842337223522	-0.141281417598886	-0.0430471256741845	-0.0882732313071099	-0.16463535297177	0.00108550518234743	-0.121777470933567	-0.045927429782029	-0.163559204817491	-0.127671068072958	-0.0221450375746226	-0.0179580873971469	0.0834125500759517	-0.0297726449189048	0.0326320708262979	0.0208983483720387	-0.130036877039703	-0.0852035147431112	0.139913295505288	-0.120112580455587	-0.151208594855964	0.0123780296231	-0.205374727253408	-0.208644219002961	0.192091139871821	-0.140988388919594	0.0757778575364289	-0.1964953198391	0.0383530282670941	-0.130171485400538	0.0856485276305182	-0.111839456611549	0.0632923936293928
b170276741409132	Bone Metastasis	0.378360273801896	0.0297019987780558	-0.0412368207377525	-0.132457263744981	0.180189210012325	-0.252773047659528	0.103645108158565	0.0481572855037722	-0.0781406384231981	0.0560797649301028	-0.059113130845271	-0.0588647161610612	0.0627553890767507	0.059395526800227	-0.0522631509412344	-0.0178099995456962	-0.412826638650859	-0.105079354341445	0.0591780544637985	0.097770619021061	-0.221233491500292	0.0911243019004872	-0.0128248489891842	-0.0677211374193901	-0.162950171680557	-0.190781627510824	-0.140666919296465	-0.290240715235811	-0.0571855990489175	0.0033575153287965	0.118195920845316	-0.0933840010154318	-0.18393789808711	-0.255560316105641	-0.205197369302539	-0.219292545572519	0.0422522854566332	0.132665926395787	0.0738218208837624	0.014519597257359	-0.0372157061874788	0.02594885713281	0.0889795858088147	-0.0362692847124994	0.0900121163814666	0.181970244802802	-0.155838120935489	0.181332081340272
b170276773583211	Bone Metastasis	0.193925976155222	-0.0208336626024749	-0.0434903687611437	-0.142772755067292	0.0804739289807321	0.0222151321880597	0.349777241140491	-0.272081286691619	-0.12968606978786	0.109300590484758	0.0311609260334141	-0.186521633281908	0.0370288223299957	-0.109768344967019	-0.12990728627612	0.0673803335399114	0.0221252054444579	0.0246019057390308	0.133804605595746	-0.181887472819665	-0.213998440299165	0.0471112064950506	0.0945423895006262	0.0568332735534114	-0.213877155210436	-0.132019417393246	-0.0801171067443776	-0.0879840471093401	-0.204898756942413	0.0104857949797237	0.201942584802138	-0.09963461439684	-0.0502776918417402	-0.251753778932857	-0.239715202254538	-0.241699412628453	0.002720960574463	0.0509402533780845	0.0141361699779828	-0.114506825947764	-0.0673486869635068	0.0490102799899742	-0.0030110193906023	-0.0199515028364618	-0.0462036967216095	0.0783094510957368	-0.0253708460403533	0.160978051736322
b170327461251893	Bone Metastasis	0.25723826416493	0.017250568816593	-0.199196738887841	-0.13880099853654	-0.0701967872464365	0.0175066702630553	0.2735152191442	-0.160379097112177	-0.0946413683479176	0.00611236219767219	0.0130101314168338	-0.139433846834764	-0.00635604220808578	0.00132608558146391	0.0236997629352459	-0.0719898817176049	0.0729884478956112	0.240622734478789	0.331380722775646	-0.0715086981514601	0.024646165941461	0.229303576741343	0.165981591322928	-0.0278658753458769	-0.0453569093467678	-0.0934156215338198	-0.0486717049979686	0.045250527431065	-0.0278796686291456	0.0523651391357892	0.175982618855802	-0.0382212579510646	-0.0126980015740665	-0.04539951687198	-0.108755865307186	-0.112922023510643	0.0113584791808977	0.0173262759526846	0.0221420502671269	-0.0973838348328446	0.016108726224879	-0.045085314064552	0.117656287171401	-0.060433333334179	-0.0250698160216019	0.23844606277455	0.0199746269687476	0.170650394700065
b170327507626931	Bone Metastasis	-0.452385047434049	0.0168334902447735	-0.122374342049908	-0.124570581951712	0.107994941647908	-0.0967145958809144	-0.0703682429457494	0.026598934793745	-0.250844715741635	-0.114891221071037	-0.164728787156145	-0.113859069010593	-0.0768902269031976	0.0279771966207957	0.10894263356293	-0.0549534964494791	-0.0794616350145914	-0.0748101197119401	-0.13595250650384	0.137864241242916	-0.00306919430337646	-0.0670276575286679	0.024025593834167	-0.133262013654399	0.146060149670727	0.000160667527658281	-0.160085935115725	-0.0255590597180655	-0.0245770815726149	-0.0619958321521863	-0.110675869312905	0.0912709416982248	0.0300520254689059	0.0928966077197342	0.0976572773625818	0.288851196395764	-0.0243545299951105	-0.0847637822107916	-0.191925321094332	0.226054708192268	-0.0298576667441222	-0.0030214053711351	-0.0636337043645648	0.0569334876952673	0.155479199594485	0.115490076991339	0.130638842596267	0.00408403655097281
b170344400182172	Bone Metastasis	-0.0611996640192813	-0.065986588013589	-0.159076038441478	-0.0169839598984762	0.0251714489503264	0.310915874805112	0.294777126045641	-0.0525767457182627	-0.0727935403143423	0.0253708262953506	-0.27123004357443	-0.121765016396378	-0.0656380181315825	0.0067317259696108	-0.1652160803605	-0.10159583953899	-0.0881050141282407	0.12096553249269	0.0244242953657957	-0.00996456706395693	0.030413186302873	0.244315847430931	0.0355392027398578	-0.0877865570814693	0.0495332395093482	-0.0114040547254576	-0.0727316441424652	-0.0641340942086114	0.0967077416299035	0.148180806555237	0.208700661536885	-0.0165575854069928	0.0176686174854243	0.0112083363551061	0.0368942539516537	0.118958316478105	-0.0349429108827288	-0.0355553968122386	0.134681858397242	0.0631546031039974	0.0518629076845011	-0.0110105518692183	0.112382121621412	0.0644009121901265	-0.0335150150669649	0.32492438257711	0.25222492153371	0.128213038525526
b170660067208492	Bone Metastasis	-0.230921233721919	-0.119580050632174	0.0887572162486394	-0.109381779302129	-0.264295241228641	-0.169178492722769	-0.19712923878096	0.172703113676714	0.103712092859683	-0.193402012916825	-0.148529726066492	0.235660833677145	-0.174130808967084	-0.109471149313601	-0.0801089056839607	-0.203174837685131	0.00470202673491793	-0.144791615811804	-0.135229132706086	-0.0241859647061574	-0.361448951407904	-0.394033149868924	-0.17839188542575	0.0844181639486656	0.346019981845055	0.223052815185329	0.13332203939067	0.388770858264333	0.287007259149842	-0.231656857953522	-0.118420059667718	0.157371289181786	0.292262045138247	0.523513232853416	0.117870932502461	0.315555283678109	-0.237532738310472	-0.0536034401763893	-0.0469160740220861	-0.213861652369524	-0.0787520661808904	-0.331285591454269	-0.149346751038672	0.0653204690927987	0.096865969897787	-0.0705347829340263	0.132840359916342	-0.0899700462909468
b170660067469595	Bone Metastasis	0.23076488824082	0.0274933063250688	0.0779358158778341	-0.0452892740393178	-0.000537868193509206	-0.108482038459035	0.398903669642292	-0.118724677817089	0.0113355231572988	0.10286581797152	-0.269274440918723	-0.0715796974400414	-0.0201546255205991	-0.00606663108113592	-0.0204671413815245	0.0269787116729538	-0.0812862265362353	0.52311113075097	0.411556547966921	-0.0685421827063551	0.00241634753921408	0.156285766285462	0.190727774838885	-0.0848187328248098	0.15005123461105	-0.0329983272005639	-0.0104424872564567	-0.211864155949702	-0.299752003909355	-0.03096596752189	0.29421647617433	-0.0674648791669806	-0.0993034571605692	-0.0422141363038327	-0.0741809684459621	0.150149528336051	0.0598162559291003	0.155969146253662	0.0974112870076083	-0.197312333483687	0.0578761616784732	0.0903917639040511	0.081948642754048	0.0525480957995632	0.0125637191905831	0.23922626080957	-0.0629240569025209	0.108339081972847
b170660080507124	Bone Metastasis	0.370008486999682	0.312500963470542	0.00210502966024298	-0.0427572776707116	0.0188560273611882	-0.218196822815717	0.315179624538937	-0.055550267088226	0.118192978715442	-0.0239551481472106	-0.108765893289217	-0.0304945815538688	0.0777656171767398	0.00163850775988492	-0.0466564504885247	-0.0442124404439106	-0.0101654670986545	-0.198201063606492	0.0169118111803764	-0.138803899035227	0.115962405583483	0.068682114140222	-0.0959584469243498	0.112727513694887	0.110086312915239	0.165079891178847	0.0862350665756486	0.0926728000891889	0.169130899532791	-0.00521087157112593	0.0776816286900909	0.0587416160720096	0.088215875705387	-0.105676511188441	0.0486665019336354	-0.0282620213162547	0.20515151624688	0.143488735501348	0.167365796681706	-0.0992167425343441	0.0486485034069973	-0.248632262076094	0.072664141369056	-0.00672928758714472	-0.0975619382907224	0.0894661111883474	-0.0921515401608272	0.0431935694121914
b170660098951603	Bone Metastasis	-0.00455293369809823	-0.0820159163118639	-0.117405415582543	-0.0380334101440803	-0.0321374555969905	-0.335210511779655	0.0963354384265023	-0.0649807076935509	-0.0162661477860811	-0.0402159323864632	-0.314032845224395	-0.114779492020886	-0.0187687931067872	-0.000803686641817958	-0.0162858622538372	-0.0522152711718366	0.0289733977326602	-0.112211029595918	-0.0218349862689153	-0.00808754170405604	0.106901905139335	0.119864417107783	-0.00907319703617659	-0.0620652149184618	-0.205535247877408	-0.0677805047346673	-0.0237460149045345	-0.074349931369539	-0.197412068320546	0.00703516782158539	0.0436396396747171	-0.0963796871248064	0.0246452475563385	0.0249674178549894	-0.0607937164664312	-0.365439299010881	-0.14859485834083	-0.0782838338375993	-0.0238515082400756	-0.0423312023834732	0.0649767425397142	0.00773617093056944	-0.0909646257969378	0.0262001141847867	-0.0307526193774984	0.210006002525158	0.163877743696817	-0.0678368903989906
b170877915613613	Bone Metastasis	0.0148269336035397	-0.0645104655120443	0.0318375179893203	0.13324987250176	0.0877637906055806	-0.167408436964778	0.134481730140255	-0.0217132338175281	-0.022550674934906	0.00917797762732026	0.0102180933557511	0.0243847634954424	-0.0343717087295707	0.0125538195239447	0.13503010363264	-0.150940178932721	-0.00944528247278131	0.0734321919210431	-0.0405548924334147	0.023061928731625	0.0925713462808562	-0.10345647651717	-0.115645001110103	-0.0984651938505823	-0.220733556576724	-0.0344181254644128	-0.0665510191957622	0.0463089161992569	-0.218510579436484	-0.00804038079564848	0.024418935362755	0.084342627405925	0.0368694374583406	-0.182946277261342	-0.00964977554549565	0.0786689399336447	-0.0175260575131897	-0.0976147598509536	-0.0182776504053857	-0.146157113754207	-0.053895535089011	0.02721908806314	-0.0180116942279495	-0.172167421910015	-0.0128246354476127	0.0473148746504104	0.110748422737429	-0.00170009267149068
b170877934528803	Bone Metastasis	-0.202103095701942	-0.193853078195673	-0.345718572360329	0.105940751767217	-0.117411492103891	0.203075270159851	-0.25231719183941	-0.0547836787252399	0.0974884600420232	-0.137406147187451	-0.198613490274971	0.0378336444254191	-0.1525213583939	-0.0871385610904367	-0.241835424363986	-0.245904843593683	0.146257214486825	-0.215252404664934	-0.210984175620832	0.137868411838604	0.0659916782477623	-0.203149305729894	-0.200227539408548	-0.206358126722698	0.10506641280395	0.0915420215696031	0.146389133666012	0.250230844809687	0.150307027549189	-0.278846276198131	-0.0615734103250117	-0.0614089743043572	0.0745119017085623	0.322997130971755	0.00906729884512153	0.186643481193984	-0.154365662712343	-0.121525628861293	-0.103114443797187	-0.268228833121659	-0.0979702664500895	-0.153441876190861	-0.197440185324801	-0.153105343830828	0.0624904680376566	-0.0256465538272908	0.0839291098579792	-0.0813076547090538
b191026787993974	Bone Metastasis	-0.137674983083481	-0.249116649457649	-0.128014092493167	0.0654844007716561	-0.23193249982705	-0.133380401681053	0.17953246653005	0.0353021187055006	-0.0464332999567833	-0.225539933982087	-0.0907501167938785	-0.0625342587057719	-0.0138672513817142	-0.0763132986785591	-0.0474336193196437	0.137397960967462	-0.182183470170497	-0.269746441800662	-0.106402013384441	-0.0765693288440606	0.231341262463738	0.0850995139837749	-0.0239527735864863	-0.256060363623733	-0.142848902417395	-0.237845894934886	-0.167539687673652	-0.134413319581239	-0.29434737669917	-0.181040302360227	0.0884411741933537	-0.0166994657148767	0.0359910402917308	-0.0219081235774435	-0.288452098672091	-0.208151254644942	-0.0679991825583683	-0.121954047325526	-0.0818813104249392	-0.0564992554878773	-0.180954137840057	-0.053550025745119	-0.042225414294918	0.0394198609333333	-0.174181502876724	0.0285743787356545	-0.0775694079689221	-0.0642793526209777
b191026834290997	Bone Metastasis	0.277927097387173	0.0925002458941726	0.0237842124292265	0.0432384382876495	-0.148951195403569	0.033229860372007	0.163337474442613	-0.187008410651794	0.044442137190326	0.108849048463731	-0.232405070202434	-0.117092997649125	0.01555493096845	-0.0746882769636697	-0.0207891377577865	-0.0673046100792428	-0.173684006586383	0.114172143420578	0.0600429267322492	-0.140628966009965	0.337013526598932	-0.00852315809351784	0.0494712976713116	-0.0665996065521952	-0.0494037611651248	0.0349169245340144	0.0796591799691531	-0.0498614292124999	0.0361222090420905	-0.0355640725207063	0.211592436559797	-0.0910346615212788	-0.152533864862144	-0.333379688582351	0.0560888979567514	-0.211534876076826	0.077328343205807	-0.0281715645676349	0.0455371738208385	-0.0715994501842507	0.0159505131871977	-0.127785990659534	-0.102621906538299	0.0388441708716495	-0.0918732426636145	0.231016497446627	0.111417818899332	0.112435178776859
b191080757575067	Bone Metastasis	-0.37021487231436	-0.0916253963773381	-0.204975233661103	0.082195883913068	0.102553662958406	-0.159356396557682	-0.0496606381649895	-0.204641788944792	0.0674892541827338	-0.188503583775678	-0.242565688890285	-0.101721887269377	-0.160437911120619	-0.0673969795153944	0.0417972591656228	-0.0770128770637654	0.0620367074536138	-0.138401156925444	-0.150307211010218	0.0676357447481656	0.310964412788934	-0.162765599469437	-0.00402058439316624	0.0233296076422036	0.174792202537826	-0.0959077451338528	-0.0329150572458982	-0.0836507278681285	-0.325056701122287	0.0421521037349021	0.17955394937521	-0.157235792471696	-0.0695946901084227	-0.17865223258564	-0.0163594412787117	-0.274462900635534	-0.107147646311515	-0.211691634381069	0.123665444863834	0.140207180943232	-0.0226827438558569	-0.118923809490893	0.0220519088182251	0.154184997234876	0.0526272169249467	0.160497062514936	-0.0549824617965339	-0.0108405295259184
b191210559072052	Bone Metastasis	0.399248861287913	0.00616868723075698	0.151514227128365	0.0338057427319988	0.128179279152089	0.151293457771151	0.272235146690807	-0.22591311711815	-0.00964463230757348	0.141304572233101	0.0604859814994088	-0.107064969981564	0.0664109518382338	0.0554520977743635	0.131394234096743	0.14798043704164	-0.0662320887339133	-0.189643571257158	-0.0409942391141386	-0.0192531841253074	0.252736817870264	0.092239200627856	0.067174559929824	0.0895621400647629	-0.0516836563798294	-0.0311033044025974	-0.154147263948921	-0.0550399070428207	-0.0916481407642398	0.211495972095097	0.174226837241084	0.0522793327259937	0.0487768151460204	-0.0671036526002175	-0.145669294569353	0.0799521021644994	-0.104739147539293	-0.00301762858229704	0.176233613767644	0.252790868409917	0.0341389799600112	0.0451851267944741	0.0772938187653159	-0.228841703688629	-0.209255991542353	0.0605616020611257	-0.123363638241291	0.205790213049701
b191215677852596	Bone Metastasis	0.226028103349996	0.110940400590435	-0.0613935742154195	0.217463467444374	-0.124909433301714	-0.0855534743311513	0.141982652233441	-0.0960230366867983	0.449395753670529	-0.0765977970868621	0.0987469582446697	-0.0281467784208089	-0.0208006588420018	-0.0397257065935998	0.00848614929841593	-0.23430808790774	-0.224908932197265	0.505465664628493	0.338881286455528	-0.0478174320222313	0.0572026333689383	0.324402321430183	0.0025449918649636	0.179733487155699	0.268221373053445	0.359696140033426	0.450879056264567	0.526804995652888	0.568716784141134	-0.112483307974657	0.148822898126924	-0.111315001503194	-0.143986855343293	0.00571194766345165	0.0329861123556681	-0.00297763002587875	-0.0814305120701371	0.10619135764419	-0.0437045713990453	-0.231799542715316	-0.180789094292994	-0.340977351433096	0.0531822872995928	-0.34553553595364	-0.23039065413937	0.145713231465485	0.223321530782309	0.101461669201999
b191215678118323	Bone Metastasis	0.278679500315606	-0.124698043973479	-0.193670641356309	-0.102734949853911	0.146307864938183	0.300228275543278	0.255889877602907	-0.191845564698635	0.0406327435366044	0.0592560890513558	-0.248777281893483	-0.10833915390357	-0.0547693890825923	-0.223027171096378	-0.152829788791814	0.040101502517397	-0.225986251549072	-0.102060726135587	0.063656135568537	-0.142806019683939	0.120469887257399	0.0151341400647383	-0.19375893954705	-0.141345909360636	-0.166201042194614	-0.188010484861598	0.0739961134933265	-0.115359967317733	0.182307541196719	-0.0159910374363812	0.267600047816605	-0.226036391548961	-0.228592453721066	-0.231419436065666	-0.193348797523268	-0.11043943819148	0.10455202962687	-0.00233494170825504	0.121417651952422	0.242913600365323	-0.0209958973282388	-0.0925367790845157	0.117802309364127	0.000927359597325594	-0.180076146231563	0.246828939084533	-0.0338578548464705	0.241061151330344
b191553875855780	Bone Metastasis	-0.366709614597143	-0.00178692652934145	-0.184087511108677	0.0268100095976627	-0.0217539635973297	-0.0985057699552185	0.0691087500580698	-0.0322248402263369	-0.112737935063902	-0.14623748601855	0.274137312703325	0.0497753237304357	0.00260174410699324	0.0231600217966133	-0.0817891196522892	-0.0618433645914405	0.096631586507028	0.157299281378133	-0.0585384596357936	0.0575538779692706	0.0846643171535499	0.166431668972035	-0.104817533749499	-0.181982737326329	0.0642691756883483	-0.0499559370782519	-0.0610407903170791	-0.175391787492416	0.0977896106757667	-0.0226225545882731	-0.0738210756141328	-0.0595984579212272	0.0161410304334324	-0.0482952824499258	0.0855062833985109	-0.00430818016759257	-0.0778184566247234	-0.302548378073459	0.0491017820346741	0.298793932961012	-0.127132955691339	-0.243009825846166	0.0208739684027496	0.194460616734652	0.164453097808935	-0.065717721820795	0.120730352372019	-0.13582061631474
b191553875864798	Bone Metastasis	0.240911371343682	-0.0186532495371596	-0.259600207968007	0.147386505881217	0.342274464344924	0.129155234276045	0.0879388986823513	0.0262054861321663	0.0404543305704642	0.0504347439732969	-0.0567725546124182	-0.14184905062382	0.112386719330153	-0.0184967910020934	-0.104510571278336	0.0217592606833694	-0.212688008003852	0.0771902536995392	0.0570754510912837	-0.0340357102782495	0.364285131383211	0.255736482316027	0.0415498719683698	0.0367667365292877	-0.0543609815224186	-0.0680322730073475	0.0475734410079697	0.0646089830091681	0.374637921134385	-0.0348097658001787	0.201818506715938	-0.14179940335902	-0.128434547374689	-0.104415663940213	-0.108122159589674	0.0505814833016818	-0.114604010309727	0.131599951564041	-0.0782783709141313	-0.0412733554567888	0.203101601822943	-0.1693047104897	-0.0129239205377615	-0.125079395500929	0.0107937480000411	0.108292818666173	-0.0778454339862527	0.208354374845721
b191553907152820	Bone Metastasis	0.204975098833794	-0.192336555421446	-0.455962042929944	-0.0988677238417085	-0.0649506516894931	-0.265317244673274	0.19519155200177	0.0665816443082022	-0.203730338412694	-0.134617947896129	-0.219420717476872	-0.0276126724400003	0.0325935119812377	-0.122321747855561	-0.180005219833343	0.0709071060636331	-0.151698602497391	-0.0813989886981362	-0.000829214216297586	0.034913606341941	0.155320807025813	-0.246601863301222	-0.125613177366124	-0.161654126450508	0.122697452336866	-0.264943512482422	-0.145443980098209	-0.24958933638262	-0.085215926792158	0.0335894341173311	0.158519595632661	-0.219432122984982	-0.392109887010474	-0.228143175270364	-0.265992488701754	-0.0401749477636615	-0.029302571982627	-0.0597710477583329	-0.132709989772645	0.0891965039618915	-0.0822298182643045	-0.165773342341557	-0.0322662823028413	-0.00663219801032267	-0.332166774935666	0.216894594909102	-0.000141113702665563	0.0118817460816935
b191553907156764	Bone Metastasis	0.212842876103043	0.0507469269593373	-0.0899326836286921	-0.0276984595359901	0.153775768383207	-0.0528477027204747	-0.00958622821595531	-0.0911822066468563	0.131744878054062	0.0248983007936942	0.135534733531739	-0.0111453658148434	0.200132960614739	0.120928405613326	-0.0518317440261187	0.0358195656774918	-0.140020596815339	0.0900260404266595	0.068296605678145	-0.0513168561671444	0.0746048130840028	0.200272362184613	0.00652480333877425	0.0774725102612144	-0.179759908642979	0.0895299744535154	0.0951503887903337	0.0285666507984013	0.204624396469854	-0.0659988268452189	0.135116153884306	-0.0244380663549282	-0.117799770316033	-0.0719862315492081	0.116402090067132	-0.117156497273931	-0.00994301903975786	0.102733154211747	0.0425008480790104	0.0632370997307271	-0.0608424810805084	-0.0402360201180289	0.105218624996407	-0.0767873334367071	0.0975921543280522	0.205345101219918	-0.235845947750353	-0.00872906434729961
b191645412452723	Bone Metastasis	0.0698353247934811	-0.107808380424832	-0.279856569501636	0.0131195079236298	0.180937506159471	-0.0263917507299684	0.14142761214987	-0.0783245199492036	0.162961227287291	-0.0232233806365572	0.0943323929181576	0.0661652023516388	-0.000697461636875618	-0.0809423170932416	0.06114457887336	0.0221586051033132	-0.0209199882220353	-0.279294789039079	-0.0438676651017584	-0.0953663001926893	0.0301174855031557	-0.00939894651093198	-0.0553159358546253	0.149244340477002	-0.232370909904503	-0.0784549351511917	0.0972291428073778	0.273139368092032	0.143320877582405	0.193377798623985	-0.00574591985143366	0.0414191703411048	0.106206010644748	0.126808634315277	-0.218208861807581	-0.136522577809372	-0.160678016970412	-0.00916808408911823	-0.0633751488657823	0.0487048455965202	-0.0728856635843681	0.0589727101271231	-0.0537050811569134	0.129980339124098	0.115460529505564	0.194712435521613	-0.0253507797587561	-0.1139861506485
b191645424772971	Bone Metastasis	0.276121951253222	-0.0828919839273943	0.280008670644402	0.03906534312455	0.0386812392601995	-0.030223104225692	0.232831398150304	0.0178809231894786	0.0466633261483717	0.0525903369407947	0.157051722143173	-0.129396801395214	0.0856376481853551	-0.0370054819967265	0.00275562767791313	-0.192894401679427	0.0774582378518616	0.463998029812797	0.356630889545773	-0.110267337707606	0.0958372082774627	-0.047257559121834	-0.00405070573455019	0.201720312313389	-0.113762413338752	-0.0268374736069637	-0.00741666080004916	-0.0173528424245112	0.0258882406640999	-0.031953308915734	0.25016608012925	-0.184173268970333	-0.0297491103356321	-0.128036428804594	-0.0623495208415372	-0.309525227639725	0.131241879696992	-0.117604992142144	0.0198998851103489	-0.149463016985468	-0.0549290075715127	-0.128948331424783	-0.0483234208191984	-0.0440667572084592	-0.0928020983353663	0.222021306159124	0.0999062453708173	0.125651059650951
b191647275968419	Bone Metastasis	0.109854366406756	-0.0181190646645424	-0.101440264548038	0.138740481040831	0.0136350371493098	0.209819035141732	-0.0618841741797618	-0.13552690157042	0.0769556377101739	-0.0410026676587842	-0.10018325679022	-0.0631321166860495	0.137869490482106	-0.00847715560654025	0.0507113880627768	-0.11789669243736	-0.0297611574258013	-0.265898980851975	-0.166773383144756	-0.101753577153058	0.0892510804410112	0.0249473206472061	-0.0438460640523799	-0.0426781332704065	0.0368969948498363	0.115275453185437	0.0042996351431408	0.144551716747996	-0.0113525624236904	-0.059972225502302	0.0668335446782503	0.141388695863878	0.171965574543994	-0.0179419760795341	-0.155477522438322	-0.0532905231125581	0.160134123518292	-0.0553797507234437	-0.0424816172016173	-0.0301920285843484	-0.129197863113926	0.156823793951034	0.00771768134477369	-0.0269016917530661	0.126124563307454	0.0618751781214516	-0.247025620588646	0.0796283178448216
b191647276812003	Bone Metastasis	0.290560392799641	0.134666828363167	0.112843335638986	0.0591588550266306	-0.11924155409761	0.0269719822404434	0.231025934888139	-0.0932225035694172	0.0104011478240498	0.244389121842748	0.106554713834578	-0.10032703223621	0.0848796792805856	-0.0925999433478931	0.0371118129532199	0.195234053721486	-0.0522596177843646	0.00515646805454739	0.109743157215355	0.0623537429022022	-0.0418957769766328	-0.0993977498723403	-0.156096912537115	0.0374490120415723	0.039482823357497	0.0296738281575011	-0.0902133873486399	-0.0141647008383064	0.0657496918400169	-0.0316972552337977	0.160479682608947	0.0546146241324739	-0.131426930815275	-0.13335687851696	-0.0638115435238862	-0.0719091257933709	0.0499964387837182	0.0164593642511915	0.109865283257393	0.0826382542557543	0.00391680417302362	-0.173124139950437	0.17449464098474	0.0159866945990321	0.0160635968772916	0.205942774631648	-0.17069521632038	0.0231610675490929
b191647303556334	Bone Metastasis	0.182789041266815	0.300367457232677	-0.0663307657633259	-0.00932911870927389	0.160168649199207	-0.118392055268151	0.0846998219371094	-0.0340949022463976	0.014231152373232	0.0802814427318987	-0.0854378431520823	-0.099121925719683	0.104090482811732	0.0954957412521337	-0.094843530464367	-0.103587012885975	-0.0475516616687694	-0.217343188241837	-0.129374725135418	-0.0689586122505266	0.263892872007238	0.107283542439006	0.0372500861430445	0.0768384017449592	-0.0616672629760239	0.124723757246168	0.0457178726992556	0.0539005386315246	-0.111760318120884	0.0332231410922368	0.0793648499113397	-0.0568080013614936	0.0571091335476229	0.0513225631553159	0.196045880666569	0.0821924751869286	0.108201783266097	0.174666825410432	0.0147988589208441	0.0392896266328067	-0.0522661064050175	0.0702314218592385	0.0879016796224302	0.144497650179685	0.0758489055976159	0.0939743268203673	-0.0546594584815376	0.0130918552428875
b191647322885494	Bone Metastasis	-0.458331509730651	-0.2576560365237	-0.15173209823729	-0.160940666773938	-0.182303076161668	-0.219406956187978	-0.0125032382074282	-0.0562570767051204	-0.128131334534373	-0.226953740281808	0.0415054666420832	-0.154472095923279	-0.0588128262079712	0.0291064383391195	-0.0615403900384597	0.145950940609897	-0.151518427874123	0.0425571541580569	-0.1580306752525	0.0206945175134678	0.170431987026961	-0.15095865582188	0.0490614676458238	-0.0855467481721856	-0.0718576461083553	-0.129203623996053	-0.111121189188364	-0.396165318355983	-0.0526716150584687	0.0976237299690677	-0.125245233239075	0.0186272832192694	-0.0612419621221198	0.0432864684834272	-0.178954430503614	0.179282244060407	-0.211930023951258	-0.175338702066162	-0.0811393486171543	0.277692999010875	0.0175896122235747	0.306349447761155	-0.0915791013146569	0.0178762052374885	-0.00138996005442771	0.0596979047407467	-0.137483527087213	-0.0457900783856544
b191691434383604	Bone Metastasis	0.456556569790807	-0.00695791592755832	-0.149529183179249	0.0740473443877774	0.194033586073226	-0.0840117415944139	0.224467004645681	-0.194539245948789	0.120028565134396	0.0807440100552824	-0.0411425558964005	-0.0392082894138762	0.0779816112216659	-0.041568208827861	0.0761997479962173	-0.0270562361435718	0.0197994474121319	-0.156716469987111	-0.0875381083319009	-0.0360466904050422	0.416812934757874	0.23721580550512	0.0178259024177337	-0.151050554943455	-0.0880423570929291	-0.142022993556431	-0.127891553906943	-0.0833024024580546	-0.26276311841968	-0.0854037374927847	0.302693577221373	-0.112218796889563	-0.170941623920962	-0.165548005875946	-0.153451133630795	0.037349605106523	-0.009407110220537	0.113487982473522	0.152828734596225	0.00660985022310066	-0.0299428862168323	-0.0769821329058223	0.0875107188766881	0.0168913276142228	-0.0974170642729361	0.203837883811568	-0.0224224447124974	0.189786911834792
b191691461646638	Bone Metastasis	-0.0223378397039114	-0.0212993216062317	-0.103429689556235	0.14468043286392	-0.205620271605663	0.104928423866108	0.16955039828205	0.147778161280585	-0.0515775893986176	-0.013772627643471	0.0144252782116444	-0.119843132526921	0.0171443199075143	-0.00455223579938924	-0.0653818828531857	0.163615208726578	-0.038450260765077	0.0664827442355227	0.0383811076049815	-0.0154840352893107	0.0497843199195541	0.00207899805312692	-0.00637929725746822	-0.033721532842675	-0.0615331491708961	-0.0470612712922821	-0.139631236353474	-0.258524083155474	-0.24947882141669	0.0477517885233505	0.185558816467717	-0.0944303112066794	-0.069267253725752	-0.126127291942261	-0.0397398348439483	-0.0798944829720955	0.056406128225011	0.073574869999833	0.124203807959729	0.150588042081159	-0.0315071432895178	-0.0314212611035341	0.144487037671683	0.176450937498789	-0.0858270111877795	0.0832991132706507	-0.0664986980849963	-0.083639369220361
b191760468138405	Bone Metastasis	0.153802193463451	0.383480832504533	-0.197297706789433	0.086638736837523	0.194883030095036	-0.0313803011524659	0.311156213602573	0.136283937461999	0.27933760986234	-0.125469024524066	0.31490785600903	0.0677485241260022	0.0741816621333194	0.0228643070308204	0.166810789409752	-0.0182222707039962	0.141999349506553	-0.261702115134574	-0.0484539029737841	-0.0301055316944387	0.14349321072545	-0.126824016800225	-0.126708967793943	0.0831800585291174	0.127150548686717	0.286431174242674	0.366634998672244	0.22878348314159	-0.0148769905456518	0.126992537022119	0.249816779523142	0.0728167869265395	-0.04065711378507	0.0378389746354872	0.164897576447316	0.224480683601721	-0.038504400587477	0.0021613214403865	0.163220986750683	-0.0330569367742777	-0.00139075371604525	-0.140719843681676	0.104591472521422	-0.0835071893659728	0.0130708666440986	0.165752512397198	0.0224050281201709	0.133813108801746
b191774158149469	Bone Metastasis	-0.0164639268146797	-0.00813361629367682	-0.196062050639496	0.0579655381911861	0.130242129931783	0.318992230651503	0.183680495641973	0.00270772018110033	0.238303195710351	-0.0479728134965305	0.301506528324003	0.0692249965050128	7.11451294757859e-05	-0.114330162638498	-0.0598170891439016	-0.167918037098274	0.0665188140732562	-0.0992241645141104	-0.106660869977782	-0.0879518665431689	0.0975457371558698	0.165890398117046	-0.0437423621278557	-0.047566470347465	0.258805019760021	0.133502411402743	0.155261580014773	0.34343627167037	0.270283004422612	0.108134441032168	-0.0582047854427315	0.076125111607076	0.118836369896471	0.204723359227433	0.031407074471012	0.244510281857285	-0.215532368562421	-0.152227990142463	0.146513752128586	0.116701687144087	-0.0929486225209694	-0.107063453007702	0.00458213594396084	-0.0211794946398987	0.0313028211817328	0.0757069448836408	0.0217511541399933	0.0355885405241135
b192101751942453	Bone Metastasis	0.344512672753016	0.103240974770549	0.163417967245061	0.0345063118826929	-0.155479924109689	0.0634455385921232	0.195863091114253	-0.0242022410886755	-0.0199301806652004	-0.0422866940710276	0.110593825539928	0.0628300932135122	-0.111596526619765	-0.0786723856837456	0.133957201316816	0.126858514225088	-0.154937866303651	-0.0786199508798052	0.0643399487162645	0.00976640754061703	0.290343573355569	0.210921483083472	-0.126199878646709	0.0557712231077931	0.0301436138434836	0.152121684619926	-0.0564576238159404	0.0726501064567289	0.146692431618005	0.105254967897005	0.200486435255233	-0.0146524085373858	0.0790469964506167	-0.090615487066813	-0.0577700011914243	0.0623347629003126	0.156655926168883	0.149528430375756	-1.77624784677977e-05	0.237668959050688	0.0893738644260255	0.0212085170277845	0.0128854917041144	0.104962357190068	0.158834152296832	0.0783220429384722	-0.256390518198982	0.0835964515354829
b192101764458852	Bone Metastasis	0.305178973217468	-0.0751994631798462	0.0542295487120924	-0.0634602415309559	0.262237338749287	-0.252562880086016	0.187635914028689	-0.107538220301055	-0.0785083645801971	0.244864343348646	0.147733936631868	-0.0106335163548597	0.0668008385176626	0.0325903461411441	0.0378896470577945	0.0842496866273653	-0.157918680659692	0.00247659745991075	0.0960323564624311	0.126267250511388	0.390766495535712	0.0636115224009354	0.0299816174326589	-0.118965849649756	-0.0320872512287319	-0.207471844549507	-0.0216273812057035	-0.192870836208476	-0.064263429154434	0.0364413967095752	0.274831621483415	-0.277980560483542	0.0161479745852025	-0.0176667481793419	-0.258280282443289	-0.337312711507483	0.0125793065219171	-0.0188348303633517	0.0732511763279703	-0.0817201845815952	-0.0716116670073561	0.0951035656361699	0.0813528925472168	0.00227500064122227	0.00824169404008646	0.165245611496286	-0.142634014826343	0.0420730238182636
b192121079524772	Bone Metastasis	0.446444906062697	0.235740565145054	-0.0220484501032924	-0.0328620111944888	-0.177015289279522	-0.043161149526036	0.292047728279686	-0.0595473016528164	-0.148238827113751	0.224406754493006	-0.223904449893715	-0.123694644658393	0.096751616898417	0.0498570603993343	-0.0451541057173906	0.173181411756719	-0.0182455251073264	-0.0268520510297992	0.0269054712109209	0.0970691878568638	0.220525490324117	0.058460871965411	0.0251038062278791	-0.156459686976413	0.148080624802116	-0.184703430393104	-0.168072204960805	-0.441460546743716	-0.440246205101264	0.297759059619817	0.297892837908073	-0.191993870239999	-0.0524726388309029	-0.312059077578589	-0.0157902158338329	-0.0151853128398341	0.275574401412008	0.170887734210538	-0.00878429468368722	0.282355083191616	0.070324568700723	0.111995709990327	0.187383076501918	0.182360916693159	-0.0088040693697769	0.243414116590724	0.0669495266499977	-0.0449675443087625
b192121091800427	Bone Metastasis	0.0223335977587767	-0.127184522510138	-0.229638727655306	-0.0286654599147506	-0.0335949346982538	0.0247320862668086	-0.0284051039579696	0.110124233981068	-0.023941743375228	-0.0705141962231512	-0.10226649253642	0.113870827220002	-0.159684076943007	-0.196715066247272	-0.0635655824957245	-0.163149894279628	-0.280158948727274	0.0335571912180782	-0.0094915927833166	-0.222343576469924	-0.0675298037404836	-0.0532526516904902	-0.0690872464449339	0.0256540223670824	0.100655283294847	0.0386196196550944	0.153119919694798	0.16832586261947	0.126443917613349	-0.152820369438632	0.0395654209742167	0.0393097063407207	0.0813188628697084	0.222137433148574	-0.129588228382485	0.227681720157165	-0.129254032253244	-0.124840441667925	-0.133164753654625	0.161495522544542	-0.130305239508395	-0.167202770371629	-0.0117518570158533	0.150958668763395	0.00311512070109674	0.19744598314269	0.00529400889878071	-0.0496584987357657
b192180120368997	Bone Metastasis	0.125131898364576	0.0985355793966067	0.0263294507339403	-0.120163706767891	-0.0802431717748429	0.0139538501844211	0.237702107343152	0.104859213552654	-0.176751819820286	0.0698897520463331	0.175551090988666	0.100244053143666	0.0789281657000783	-0.0666680735457077	0.202348924639461	0.00132483472605241	0.167164264670667	0.12955937505715	0.123065112928721	-0.0331354991292865	-0.0224667849942899	-0.0669757151729085	0.128635261772055	-0.0582857642117325	0.0927404095823063	0.00953488256612264	-0.0604586614447916	-0.0338589340167875	-0.144734368831634	0.0645854520638312	0.146234480792367	0.122930527703131	0.121953042839391	0.166984081631864	0.0427876431037702	0.105014956595451	0.0546813459918351	0.0233827392649686	0.103351368549363	-0.0490472003161896	-0.0703943531725484	0.101232431189814	-0.0725260371478242	0.0115016465361862	0.0537969024762975	0.274102900047751	0.000456108109611164	0.17940095473842
b192255431130027	Bone Metastasis	-0.454381887196521	-0.230345715139173	-0.0206122038811985	-0.0932618379346097	-0.223657225516524	-0.312812042326795	-0.185438434295428	0.0886319183753809	-0.0125571856272122	-0.232503877837793	-0.116800471583036	0.0613603062293034	-0.00154512666902562	0.0117609727752417	-0.185992868142331	-0.0926327797020414	-0.0385191591869477	-0.230323999366673	-0.218155452231698	0.070301220878721	-0.355605721018582	-0.0632081041844534	-0.121680094081309	0.0786499768348443	-0.116630234062998	-0.177369329964764	0.0823637918106046	0.13437680113281	0.327474533447211	-0.122522521739146	-0.143051283681981	-0.0264104749202217	-0.0301955357232371	0.120078025318099	-0.0511120492169402	0.0739112795873463	-0.0270940394809114	-0.206537718136388	-0.0905630801188101	0.112055342137548	-0.0933484014099743	-0.111249398196737	-0.018790396591616	0.103264606515471	0.0350418422162677	0.0246560773848843	-0.222357724955149	-0.187959389246573
b192306956331446	Bone Metastasis	-0.425880693266526	-0.16239395531817	-0.0629176176342009	-0.0503079057110687	0.100622671670586	-0.278179629955448	0.000238075682189698	-0.104015583208362	-0.288508875404698	-0.0694194885031804	0.0118869890353197	-0.0490546919664913	0.15013975519954	0.148998055549631	-0.0780414508870491	0.0539838963432871	0.0208944601682426	-0.187317197716898	-0.27256583004108	0.116049138106372	0.0350344786708751	0.244446232338285	0.00233596575217856	-0.336147182472874	-0.14807551889924	-0.182401888926642	-0.111950456285905	-0.12926320761691	-0.437651096041319	0.029141160972165	-0.0114839049455691	-0.117152151510936	-0.279129528690422	-0.188605079553642	-0.137787049049041	-0.200679143289923	-0.0455332463461195	-0.209987381825917	-0.166911743244378	-0.0955669776297786	-0.0249239475631768	0.103299428029477	-0.0927276629737795	0.241953187464898	0.057157928321671	0.174848205601854	0.0666934221040853	-0.0372407073703796
b192315304831902	Bone Metastasis	-0.41227147295483	-0.205895771113053	-0.133578009718672	-0.229464682596145	-0.0490193931186672	-0.226637826912817	0.0656565245849955	0.0032891162774954	-0.0170030623384862	-0.133841903463643	0.269962564605394	0.0577647823765802	-0.198607238352274	-0.130892262190609	-0.101551812565165	-0.0648616808526334	0.150537392253149	0.0465513435057701	-0.190939343470653	0.0481761709836288	-0.0553407068971171	-0.424196499773566	-0.0288305585331293	-0.0701267067065488	0.236557594291102	-0.103329986335562	-0.138174282275083	0.0613827790568583	0.121301067573129	-0.0663847074877444	0.126596574446665	0.0792610658382378	-0.203115824479733	0.0755415855785326	-0.0558817915669461	-0.102825130789217	-0.147404398767162	-0.269607631794339	0.0058259512301822	0.125587130401365	-0.130264894463524	0.0515105130764543	-0.047048199646187	0.0609021026762295	-0.109234883931831	0.192744213318646	-0.148303574750443	-0.106279235995518
b192317721329067	Bone Metastasis	0.408395138209009	0.123661462591888	0.0959186795999778	-0.00252294190964003	-0.175302906125972	-0.274205003633659	0.31200319713518	0.205384387844377	-0.0607893519958098	0.238368101184904	-0.0678258918125249	0.0578296741043258	0.130290623356792	0.0312284472268302	0.0865792497248767	-0.04537765745732	-0.0168681650439513	0.179796815063489	0.300097778586756	0.0154434925821967	0.00662700785733819	-0.298982023602509	0.0624466744407565	-0.0288124865654839	-0.0772043397770429	0.0310131897488308	-0.0769739373112986	-0.0244152677390454	0.148685490451468	0.132764157874892	0.254934518799211	-0.0799586655812085	0.0139315570236838	0.058372013422496	-0.0252235207805427	-0.00118390202685156	0.0944413622247227	0.211833587415142	0.156549620852011	0.240734824521805	0.0750902354198843	0.0681470798777037	-0.00925934313412283	0.099904479733909	-0.0355182768693167	0.174445862962694	0.118126354246122	0.12789622173198
b192317740477220	Bone Metastasis	-0.1783085122207	-0.244776013025668	-0.179938920570672	-0.0946381679574658	-0.14329745299345	-0.21969491049155	0.21252756748584	-0.00806346936995878	-0.114469622946185	-0.227684318217091	0.0385423457121412	-0.130795539133599	-0.274233115749007	-0.164050873300302	-0.293096832134181	-0.215684029438479	-0.307434652150863	0.0869979267336141	-0.106059288640512	-0.108947763850562	-0.387720399367145	-0.307240105279635	-0.232328709577248	-0.0832761224417002	0.0549192051385493	-0.137845703506303	-0.0560589762955334	0.148044796955665	0.281374919159582	-0.050749306039908	-0.0404957630754267	0.0622892789114124	0.0736042309576594	0.104616702467552	-0.142223965410697	-0.162605642214596	-0.04252658511891	-0.105759031982075	-0.108810093868553	-0.0904344485824825	-0.180733760075988	-0.152557515809857	-0.0679441767115507	-0.0597578048745486	0.0112818864824564	0.220498202564273	-0.140261608708385	-0.251190951590827
b192325880855340	Bone Metastasis	-0.321558297471276	-0.138399707939352	-0.326201474369113	-0.0385729156525208	0.0218762039020512	0.0494101992360798	0.178699242252495	0.0418876717171222	0.0736303466186077	-0.00769929868523767	-0.0905503107757743	-0.140168065069548	-0.0920918778486193	-0.113697288946954	-0.13055475642645	0.111083419941983	-0.121378948368586	0.152163573279228	0.0640661172366779	-0.00986666072373799	0.122683595198774	0.186921847040534	-0.0970538830865908	0.0245581628777581	-0.103995524764674	-0.093413053033101	-0.0842004363641838	-0.0695634103713328	-0.0562830313986566	0.036933667919193	0.0606991209344901	-0.0236495670403881	-0.254980793499033	-0.0808642196858515	-0.0621041675212855	-0.026101365547463	-0.0973257186645656	-0.193572966899633	-0.0855879777749567	0.121306220614186	-0.0773503927535616	0.105532847644996	-0.0330904668422113	0.0233032824966248	-0.125857404093345	0.0926027472560213	0.0337406849495188	-0.0307139694555775
b192325926938523	Bone Metastasis	-0.0432525547315708	-0.154230624318696	-0.00838208167208587	0.0241862720715202	0.136602360361755	0.0946012324661679	0.0191383427178506	0.0198712041474782	-0.0449238316549696	-0.0407953968770686	0.150307749948788	0.00329456721574539	0.0580791200008458	0.0691821041693426	0.0162382752766448	-0.0750929401809813	0.142530743726087	-0.38195798549417	-0.261580314432111	-0.00924413605238958	-0.314436079807225	0.0724213457575959	-0.0863934781282631	-0.331423756209228	0.244718128319369	-0.0109354287691499	-0.166967419501966	0.00336092975711588	-0.235978666741295	-0.00937024213804113	-0.153954268634046	-0.0413893119536975	-0.0453603951485824	0.162095406192106	-0.023584009060157	0.168568534631616	-0.0329957477872069	-0.0926994772768691	0.0749599237055711	-0.0344296853042978	-0.0627204553652889	-0.0777243864879887	-0.00131280803978895	-0.0585945736809225	-0.139236267934022	-0.0598140603994953	0.141560585799014	0.151243327033173
b192653655948574	Bone Metastasis	-0.135586426832605	-0.136523069934396	-0.154414525990384	0.0475432310010376	-0.00965898255030344	-0.256691922242876	0.249184197751922	0.167943332611854	-0.00930437882877519	0.0182725293577729	-0.219707443396465	-0.0331302462419271	-0.249682458750598	-0.152977698763985	-0.185357753736405	-0.0707911902386962	0.209551690145196	0.60388860212661	0.479058567042617	0.00428842312473174	0.150863373382246	-0.264564672398753	0.053913908037773	0.0174303216004257	0.130688133870906	0.110756382080396	-0.0149671110920042	0.0950693273423403	0.0473072294697093	-0.0475849320772499	0.226663798284475	-0.0511967034177228	-0.173527052398944	-0.0641121642187593	0.167545131022001	0.104184535916758	-0.0382611849700698	0.105624246938978	-0.16615124017077	-0.227000237820315	-0.122313996030003	-0.156003799452771	0.00501976326629258	-0.0693041052092996	-0.0940166502990625	0.269027178342143	-0.094913118399527	-0.0785197325821441
b192718898383091	Bone Metastasis	0.0422974982054606	0.100395929062182	0.0749858221106431	0.161343425574182	-0.00187121089319617	-0.23514073332775	0.148876050459214	0.0750176036379293	-0.142701820835672	-0.0686417499341446	0.105328191252663	0.221518155793599	0.0725591593717874	0.190668322847623	-0.0449814400369331	-0.0846244105410507	0.134591792116725	0.0394649845771054	-0.000579809828050309	-0.0712275798909447	-0.0611207485844764	0.300437416868012	-0.0128190235559395	-0.114956536051959	0.0859094662187151	-0.0659847901650653	-0.0416189490864358	-0.0269999032982384	-0.176484607571042	-0.0199573919099932	0.151823939937971	0.00517991996595588	0.177925207706748	0.201005499906246	0.0646457438991983	-0.093657399044464	-0.070074253329438	-0.160492236181975	-0.0949871232300459	-0.0243764071254111	0.180852396874771	-0.111713925488569	-0.0431329439944058	0.0290579481998914	-0.0515406187909473	0.0920008028078743	0.0204029281355296	-0.052698259856415
b192718916730091	Bone Metastasis	-0.479014627214904	-0.316989679651247	-0.155925398934047	-0.0227634724160967	-0.278674111031905	-0.319326038166804	-0.0387240449816818	0.232627077282925	-0.0194842061472421	-0.306856754673337	-0.198461027017368	0.0173120882892831	-0.177385219400843	-0.0795791982495955	-0.0171848627079058	-0.224357992659493	0.0278461400381193	0.223607709632424	0.019050338318646	-0.0111613781449694	0.0462019190638077	-0.153190895126395	-0.116453365763062	-0.00448256410308692	0.142823435115644	0.0126464387207326	0.0929369729457776	0.287045376657899	-0.00191302104164692	-0.0997958723056867	-0.120513441843688	-0.0437533162572265	0.130691083837031	0.192171802910303	-0.0918611574400094	0.0336548296469562	-0.282671315533704	-0.197151028984944	-0.13563467695763	0.187937261088552	-0.0835861551709873	-0.0651831053696239	-0.127349799099284	-0.136689788447665	-0.0805281754186675	0.101394180742077	-0.0233474751255017	-0.179340133417742
b192729623222516	Bone Metastasis	0.282032713735024	0.00629271877467252	-0.107230239284729	-0.130813974658333	-0.0208746325471343	-0.318348135123477	0.230275325710491	-0.231135857994304	0.0173594043444105	-0.0161099291830681	0.163331372688289	-0.0357432699529407	0.073020030350496	0.0323692235258446	-0.0216663621082024	0.1368130836196	-0.151772527816958	0.308715128920236	0.325584316655512	0.131884853534985	0.356153918987451	0.0706155726198551	0.128949067220221	-0.0667847221916018	-0.0654077960635566	-0.0850040685564145	-0.0937562421078219	-0.253224474063611	-0.184991588576066	0.282091513887968	0.371506780947461	0.0506226650872481	0.0255028825995986	-0.191264048510147	0.0135692281488691	-0.116265967272525	-0.147446747040973	0.0677129747551923	0.0739225278654538	0.0550424241026538	0.0427159355559104	0.119571593577973	0.198499233642819	0.216911338546437	0.129521009783924	0.300862059598841	0.144113656645457	0.241434301858132
b192745862711214	Bone Metastasis	0.320164804293075	0.133581899084147	-0.185545213687728	0.155497625469777	0.293907740249083	-0.131895587128155	0.259092683912889	0.0928974809037859	-0.120650026839772	0.0721782901879703	0.0267797062142869	-0.124799498777381	0.0826204840291308	0.116670088715833	-0.0219796079317892	0.0932586496622202	-0.106106945444728	-0.359154383718493	-0.116866040415218	0.00811271653915033	-0.0140918432573809	0.263105225619918	-0.0430516270756362	-0.0990377754139051	-0.219886480383978	-0.235034237505664	-0.177207465127039	-0.220374404111884	-0.313404039927368	0.11713804041014	0.176095835878524	0.0118559480570719	-0.135693364277059	-0.326156616578669	-0.00142148488634963	-0.223598880536015	0.0479868285325668	0.1180727824572	0.00135492838050316	-0.0652562095883653	-0.104556584547764	-0.121551357059396	0.0996011068742928	-0.00819956902439045	-0.252658503694575	0.163676421161509	-0.0833229798647306	0.0456426733399037
b192745863232924	Bone Metastasis	0.287491113519005	0.0935974078725167	0.160700581594375	-0.00650763144989294	0.0390980869981332	0.185934577442188	0.167869960076469	-0.163657326963997	0.0114845880980489	0.11717198540134	0.367686729832232	-0.0905077088556234	0.0828964320192895	0.0402568606642442	0.0930245572350114	-0.0197474036661419	-0.111820830808742	-0.164239339167919	-0.0300163022960848	0.0789718569944451	-0.13911180524198	-0.0332200494092417	-0.102769523163738	-0.0272523508420912	0.0667094619743082	-0.0855981373004425	0.00822617010047472	0.0334439274169225	-0.0917447795813215	0.0639953020831131	0.0607771494522001	-0.0470549030981192	-0.0115602279750416	-0.132617856377034	-0.16791491582467	-0.186096225142341	0.180068561763844	0.0109842068984312	0.201262064729146	0.00966393938304927	0.0218843397164947	-0.120375494936343	0.0525529582596964	-0.0645606904532037	-0.0329349700588557	0.156576906429524	0.0872973336939612	-0.0700744511267586
b192745875815643	Bone Metastasis	0.0869126896539298	0.235476556696606	0.0254755746322557	0.0275889358701827	0.0356840780233544	0.0261991341036518	0.088418711627826	-0.0613056187142086	0.0556297026658617	0.0400056564475693	0.0370529625640862	-0.00411019645160454	0.026463420115273	0.055570091873959	0.0714332453790079	-0.0304146674495765	-0.327857902096732	-0.412431357986453	-0.292963468222038	-0.158342208580659	0.129525722083792	0.361036248190114	-0.0729581250421701	0.15796384909079	-0.0789318837453774	0.119249709112725	-0.00506370077739546	0.0365998037044977	0.250716704890441	0.0171032368583846	-0.0443415435433487	0.0633740858536138	0.0418543598371609	-0.162563317536714	0.0824953167037277	0.187430836706284	0.145904630207774	0.0600542975550511	0.00359470709157464	0.123911861237218	0.237888471466681	-0.155190284485349	0.0543652378851445	-0.0833386118581702	-0.149517983660761	0.0817976298983436	-0.113580159797086	0.00100256735775509
b192788844206317	Bone Metastasis	-0.3774526297913	-0.0546945191810677	-0.349340635867735	0.0279606229676443	0.0110394430714075	-0.275998090714561	0.181978291139614	-0.154933306749799	-0.026625518366635	-0.198808906246629	0.27922856430736	-0.0558645306925824	0.0984793038152446	-0.100914368294185	-0.207501475439218	-0.0168035622372548	0.0125242508124485	-0.235320389353011	-0.109739055245359	0.07399049632781	0.209534787427257	0.261581211302833	0.0380337668755258	-0.180643680808244	0.0362406095519582	-0.120584016186283	-0.0423855322301918	-0.0206111870111779	-0.0386944326675936	0.262981050685412	0.145530577851673	-0.157889806033763	-0.140799746758034	-0.0892831376364565	-0.0995224561199273	0.110469507388613	-0.110745106740255	-0.160786356036371	-0.0535747635827642	0.189573089506317	-0.0966803247208333	0.17956428215958	0.102928539786061	-0.162031826340699	-0.123890851125748	0.132704634328632	-0.127768259421725	-0.197681065455392
b192806917983453	Bone Metastasis	-0.134359139556211	-0.0265171159874606	-0.146574718757122	0.0330043484384339	-0.0921922251581864	-0.102438073462868	-0.113807697625269	-0.0491999374888916	-0.137326592749955	-0.157229743879693	0.0986812824153376	-0.0632151888968173	-0.119294195903149	-0.0390159213892455	-0.189091006492813	0.0587266486275462	-0.123399011050751	-0.0340251119966082	-0.145148573760274	-0.0532801872580969	-0.0340222168499924	-0.24315349868848	-0.228798509057685	-0.0072740300667983	-0.152318991786937	0.00240056838698591	-0.0613599919048052	0.00282225675602127	0.0288098486121213	-0.0462902190034399	0.143164535144207	-0.190762362347769	-0.125995506911889	0.122367409324265	0.000795055760690944	0.14292412684209	-0.149714114099706	-0.0340275292583887	-0.0129121217158129	0.252963544236666	-0.068601801474428	-0.219379449773086	0.107362399847586	-0.0874156037673127	-0.0250385813396186	0.187731415201264	-0.0398139610718132	-0.0771522859605755
b195546167266539	Bone Metastasis	-0.0128450130610873	0.0924392072326536	0.0472191067249264	0.0325969113296952	-0.102441247532492	0.0576201216957442	0.169751324460097	0.18047347140629	-0.0118988149305351	0.0287660051781508	0.194640626886236	-0.00446386217306377	-0.0902733781561717	-0.0184507104981632	-0.0231925087880708	-0.023981426559271	0.0667213601214423	0.557297914638984	0.367359394680769	-0.129461666292319	-0.245352946010006	0.246298667798119	0.052891647114278	0.0441032876181955	0.0650411555451058	0.111215854712025	-0.0473606139732076	0.0764834225119766	0.0898271575722236	0.0707503543930898	0.106955166015147	0.0715158790469263	0.0150609904916874	0.184480447373041	0.0480347297367262	0.1546413893981	-0.100880302213964	0.0465658539446959	0.199758375914359	-0.0679828772345465	0.187910407884797	0.112124765972168	0.108328585542632	-0.0515662185505213	-0.00388842391918781	0.115572076712616	-0.0229327786092181	0.0709328701330676
b195546181428974	Bone Metastasis	0.468524228195724	0.0663301045217185	-0.0797569251371917	0.133504962662534	0.0765560646713803	0.221754086225337	0.324331134157713	-0.232511746688224	0.0119527520787886	0.0719460043859642	-0.373730488626907	-0.146607185880086	0.128753529865677	0.0972533396191994	0.036681917999209	0.179782440894272	0.0873756532193535	-0.286001410976563	-0.0585036847274548	0.0700532234427084	0.369700418284337	0.315083701093996	0.118918666509782	0.0309847956995263	0.00915597969868662	0.0363104418156313	-0.0470531160937574	-0.132860837161258	-0.130980649854853	0.20902287968034	0.128248924698743	0.0847225134918125	-0.0303935970112839	-0.21563050098488	-0.0709327606863943	0.127147960974216	0.0878833427943227	0.0665514800258287	0.0342489177326176	0.199604990621365	-0.0704194605730832	-0.124674025500281	-0.00561241392360981	0.0631275309136545	-0.0198284840651827	0.124478601505886	0.101265468562514	0.169752839943866
b195546194499868	Bone Metastasis	0.228338748126822	0.242609148145745	-0.0922295021567232	-0.0457847449968588	0.130599848548961	-0.262292509118482	0.0482697231549262	-0.107751616951854	-0.131644575826386	-0.0210709995579003	0.323878575811153	-0.0449526945248746	0.0801708303277392	-0.00395542503198873	0.046634525786009	-0.0905049025797962	-0.0647610145997214	-0.280965907803704	-0.104148905085268	-0.0412411688800458	0.10227681755229	0.286683233638338	0.0337439956530536	-0.190311380338686	-0.129097363704748	-0.0136783110136465	-0.228104525934094	-0.199545425422318	-0.267992169619618	0.0692098950966562	0.14713664923775	0.00157061650770615	-0.0846184368252587	-0.124949468727571	0.11126665320524	-0.0880857025959658	0.0948652833828961	0.0847072917698708	0.0584117830544962	-0.0781937105203844	0.0176114042086397	0.0769862388810783	0.00237962922174687	0.00726258429803275	0.0690128304683987	0.155777748021818	-0.00122954130504058	0.133899406847675
b195546213366070	Bone Metastasis	0.166148204352944	0.0939467310651155	-0.136849950744432	0.012637987088869	0.0225506963500845	0.279707516920365	0.275038445865969	-0.115856383575838	0.0246159953901267	0.0247496955180621	0.239373030320811	-0.191123357620985	-0.0528185264803237	-0.171931813797888	0.0367583232160972	-0.0121599553243442	0.00355969901888531	-0.122272219521407	0.0316269597203506	-0.0806014340994573	0.380173148783207	0.21076846054036	-0.162340363133607	-0.146106595996843	-0.154078370449576	-0.172573368160365	-0.0358398877332403	-0.115777468830859	-0.0278484583619493	0.0515199248316284	0.256613493130071	-0.125287704753275	-0.139378804579608	-0.231657879440773	-0.186641765129294	-0.153371147784385	-0.0881622958586183	-0.0174015241797633	0.0628887908883615	0.240059577519574	-0.192774653468474	-0.098776788458586	0.0929019245314782	-0.113314878200927	-0.0190039077177733	0.237085916824829	-0.0551900337019474	0.0454674675061632
b195546213369757	Bone Metastasis	-0.290734745959126	-0.0423542753759041	-0.00435807916442046	-0.0185427131887121	0.335275784195024	-0.0699410370664263	0.199084222303771	0.0715920481786567	-0.0616498394392189	-0.118400239022556	0.132562280220959	-0.0444322754958197	-0.0825927079263099	-0.0344557289403234	0.0946536260091968	0.127514108753348	0.124010040684869	-0.00869514475268712	0.0363977030943249	0.17764189159173	0.213346413244502	0.150015912216971	0.0184349768543082	0.0258468286351667	-0.113437897515566	0.0119804539590795	-0.0904070035798312	-0.119587120995549	-0.191059763185772	0.0410735644339611	0.120473853860029	-0.0787405921154642	-0.0834248705083473	-0.0690538204995373	-0.0613056093427232	-0.139386461251636	-0.251864051541361	-0.198672660566484	0.018652085683613	0.244607396581624	-0.00436659699274275	0.0358210211262658	-0.0440666104755991	-0.0848113875240135	0.07138793451472	0.153153925624495	-0.117389104748114	-0.0366707949663892
b195562272909038	Bone Metastasis	0.349058406771801	-0.0095072575112683	0.132835246013194	0.0456288104013597	-0.0186988936685258	-0.0411003982539642	0.322424308932133	0.00437349309073071	-0.0414469352023275	-0.0285838134365177	-0.0155431488870724	-0.0986974535709793	0.152476994468277	0.0896091679665647	-0.154232194781842	-0.0276666992857565	0.13158660099963	-0.0137254840931769	-0.0371003797847006	0.139724932530544	0.0776422263323976	-0.242571509799301	0.0199576194925209	-0.18476106440312	0.119604142114329	-0.108124857308354	-0.0646963508658313	-0.0498739950748655	-0.0638849466398968	0.0316441253268979	0.122685225332626	-0.0342932792513715	-0.154020850247203	-0.307634394229725	-0.0110300036354476	0.0847494153353268	0.188707646525464	0.287070253808292	0.0633366626701181	-0.0826642291972054	0.0781166841466804	0.134830707892854	0.00430157602217002	0.117958885870396	0.00778672810857858	0.204573001368014	0.0438076300461996	0.156661112649902
b195562273425260	Bone Metastasis	0.376404048871165	0.0685891962168961	-0.0178760241342039	-0.10784039460596	0.0280300872813335	-0.0156971740167651	0.213076223579052	-0.047456555221864	-0.0191608821637854	0.0894951526379613	0.0384638651500854	-0.164862313967696	-0.0172339450903162	-0.143094790392411	-0.023129067945873	-0.00581141891536868	-0.240061201016755	0.0274704242455459	0.0756884336439396	-0.162878766696802	0.215459069535569	0.232758329049157	-0.0768622679206178	0.0548890602850204	-0.0769115294121373	-0.157496876176358	0.0339067388749507	0.110654481526796	0.0281729698780202	0.0533806447715564	0.378760872499426	-0.117600222112926	-0.237668645620126	-0.156699807101092	-0.0719599776860595	-0.0600411900100404	0.165554018493335	-0.124394199657054	0.0403337696454233	0.228674041525728	-0.123423321853526	-0.0554376547060064	0.131345030907572	0.0694224001852757	-0.0567705218091552	0.349395723317664	-0.108141487759574	0.193213186209212
b195562300620131	Bone Metastasis	0.293806615840379	0.0444273494710478	-0.104408213317299	-0.147127083982575	0.0434775552936633	0.159428687474715	0.238229108544164	-0.137001909456625	-0.110840641972934	0.0589284704568078	0.186749750444684	-0.0116639921958515	0.113477688715214	-0.0995314840844067	-0.0929073752074489	0.0714972423997179	-0.282099717996585	-0.117334204558802	-0.0270111959903562	-0.0830857405349851	0.266592925662569	-0.178381860418016	-0.0717363080640419	-0.0225752574321701	-0.0252040937762597	-0.0414017135787897	-0.0178838409406658	0.0488683767697015	-0.106334814311737	-0.107028909053917	0.205510146753868	-0.0627784942625657	0.117680947548922	0.0024053333509611	-0.141658578371615	-0.149166958200782	0.0268529899285777	0.00624242452225013	0.00619539014547715	-0.179106830006164	-0.0477632292843023	-0.151973894011661	0.0633754541033731	-0.0570708079562193	-0.0654082350671449	0.184667633889768	-0.049042991185811	0.0339612705035293
b195562300684597	Bone Metastasis	0.127613748593916	0.276057367042063	-0.0189823243674236	-0.0014523720933417	0.0762851043301587	0.0523770250681815	0.104760350482795	0.0298623285539912	0.114842725401732	0.200468626285055	0.15884186245476	0.0729514398199307	0.0465943937654396	-0.0113656464178	0.167060709988688	-0.0664702493488856	0.123958969165134	-0.174369497495478	-0.134386014838306	-0.146682811460177	0.0777562330954291	0.138329438508909	0.000140788682010839	0.0880187783333675	-0.0505055140951307	0.104534700017647	0.029273978896476	0.131455750007413	0.309324171308012	0.0534745899151091	0.0713486715596579	0.11716679093143	0.132500239527812	-0.103061691865917	0.145322848208912	0.19625357927962	0.134791539510314	0.0784267833554648	0.0851439599879122	0.0464081267913573	0.0663620210039393	-0.0850593669799207	-0.00395143358291083	0.212734719596704	0.220480954392273	0.0918453401781666	-0.157161108897381	0.197982027294155
b195562319854956	Bone Metastasis	-0.375261424540449	-0.117586305737985	-0.239330817829748	-0.0568396736568361	-0.144030279368374	-0.0685597052865184	-0.098330862054417	0.221999102395325	-0.098592027128785	-0.156031965551626	-0.145080975190131	0.0677357056106132	-0.196033470761859	-0.120612792479581	-0.169778838146907	-0.18090528585042	0.133573627777354	-0.249716188693981	-0.230141615148154	-0.0309514045697309	0.173805151849351	0.18251679320914	-0.10633110443024	-0.0178061953028536	-0.0355687242463305	-0.0774784458458036	0.0567363442201922	0.285676159897886	0.00381131588921768	0.00337702034981291	-0.103089767583465	0.052999107004867	0.0616232991042077	0.290909231141947	0.0364360983092054	0.152508129353566	-0.192496334517146	-0.209533247641173	0.0570567202723725	-0.068895152555595	-0.113616140103159	-0.202346165345201	-0.0710354762652962	0.0573713882349506	-0.0193983896075658	0.0624500947423537	-0.107191301891236	-0.148613054576297
b195606431325492	Bone Metastasis	-0.443351785510615	-0.229344268015527	-0.14394636838591	-0.19296815489643	0.243607044531109	0.0410439206473256	-0.094272248317269	0.108030746198631	-0.111508511867412	-0.214391819659389	-0.0789198581991864	7.48153020553588e-05	-0.158287969237785	-0.175599227307445	-0.111521458376136	0.099146930199783	-0.351221286869587	-0.162317045152219	-0.257717277712471	0.185954080376918	0.0245177609854996	-0.326741101943621	-0.0359689848355828	-0.141096349551033	0.0320638379027639	-0.0416058101623733	-0.00230005942281986	-0.0432931325423749	0.0639130162585392	-0.0851649651335896	-0.187786053334818	-0.0867683274600742	-0.012449466520159	0.153814235110341	-0.146411153135235	0.123240218889518	-0.0461887581072736	-0.115313356622947	-0.168924728111339	-0.00302739720308356	-0.258479238036726	0.119901472576419	-0.156800970709082	0.0794420082954989	-0.127395156051739	-0.00872475241092002	0.0396556661430137	-0.152732361351081
b195615853791605	Bone Metastasis	-0.308238461964174	-0.145999913049593	0.207898553295891	-0.130841878836891	-0.0776590757646796	-0.0675230713137936	-0.143793823892388	0.140476711825979	0.0446435729645456	-0.155351900494775	-0.0337745171808114	0.237487089058035	-0.0734407406271153	0.0225006136527852	0.253230345270116	-0.256700759060904	0.20157681437725	0.34665798843842	0.167099251366654	0.0457369114379582	-0.0757671516904808	-0.000545808527873004	0.0294964838824291	0.0794650439626872	0.0620650924012277	0.20832738988747	-0.0232934080920023	0.141659114589823	0.230474585000439	-0.164271741379457	0.0574005611128571	0.0740393849099848	0.245406954385256	0.317716506835445	0.0225022171247686	0.370600942508847	-0.220019599330272	0.0175357891587888	-0.12263753626833	0.00790691352561418	-0.0688855836335165	0.0251227167773196	0.0304519217905456	0.0765057291378361	0.0785088548031609	0.054498770991467	-0.0873461791149747	-0.0821403975937301
b195622402669877	Bone Metastasis	0.197016668219595	-0.152310716746526	-0.14469351951892	-0.153426017749286	0.203797556738024	-0.174902939199632	0.195737357129974	-0.200443196264903	0.0386714711742047	-0.0947753532197771	-0.0672541394813022	0.0400405179937509	0.0631277809490936	-0.0585601251097845	-0.0126244046398846	-0.139582731146981	-0.157975147149351	-0.0215620041378777	0.0543067726146819	-0.187972361908745	-0.124204628110627	-0.0831601456572976	-0.0269395495436818	0.221924030308487	0.0862826581355943	0.0381685766824789	0.112469855159593	0.337887423413199	0.310440023485488	-0.133297034166153	0.106281515875213	-0.0859051684292707	0.116549896653003	0.143762334675145	-0.0878282107728942	-0.117763951628833	-0.0499009693474739	-0.0231276415752273	-0.0824207251513286	0.0435678816864052	-0.162028177722716	-0.0640178864322954	-0.0305642043382985	-0.0626623293898322	0.0672842002082922	0.191155612131894	0.103438149543641	0.0763330803652517
b195622402681756	Bone Metastasis	0.0139519362494347	-0.0437039650646814	-0.000557127119427042	-0.0579294935573684	-0.171397855870771	-0.139833313245813	0.155737997143602	-0.160860450455041	-0.0328796238149661	0.0183946639696347	0.0211910275311266	0.125941106466737	-0.200520716351875	0.0481387375806859	-0.0300499269127787	-0.0051355518078488	-0.0936806840594245	-0.196350201269153	-0.00107349085188577	-0.0611839609347242	-0.338119558868336	0.0420918896156778	-0.0127937711520198	0.0442889090294229	-0.1915279089729	0.0115556222278417	0.0234308182239854	0.228943097912713	0.12053276313614	-0.0520710419608463	-0.0309125561307875	0.0425333696886676	0.276119446460169	0.191065157404419	-0.0481388428043053	-0.166023086040939	-0.0273260085884827	0.0583207083060021	-0.0821757501910999	0.266145033806363	0.049611189532471	-0.0044413365981667	-0.0766908402133694	0.0616858004684511	0.193056622339919	0.105679296550266	-0.178427023906916	0.120849519501089
b195623342262510	Bone Metastasis	0.401100970147682	0.283359141888812	0.285775630818669	0.0976663770586997	-0.0723847233215007	-0.0169795426579721	0.28972010156713	-0.0146690730159852	-0.0884742297389602	0.109886065939792	0.111464873299877	0.011477928332773	0.251695609973839	0.239014160645929	0.244128866560517	0.0691815461492063	-0.0682634525181331	-0.269333780191796	-0.0340849691138817	0.00669815061739534	-0.0892604223555637	-0.0231591708381195	-0.0156361644168566	0.0541390609271797	0.0139150575114483	0.128726262880699	-0.0475112906008678	-0.135372085964458	-0.140950348193605	0.00694964122487607	0.261437965012162	0.111418115634082	-0.0310117426655297	0.0617257507860822	0.114944455952591	0.0587613543577497	0.114018855652148	0.192794530596962	0.153931116844351	-0.150665349516117	0.0876731369060247	-0.0776721756296723	0.0603578177571968	0.177038310557754	-0.0218052490128389	0.00855444866452595	-0.00838868202573273	0.237384148822162
b195623356656940	Bone Metastasis	-0.134740513109714	0.00150280910376938	-0.154548757557743	-0.120520209202331	-0.141260638266553	0.0875850284574006	0.117970390301218	0.0011219417244768	-0.0797136173367759	-0.0621480920898201	0.129262627255161	0.0688571434102476	0.0140377561297028	0.0176872743852636	-0.173023903104441	0.144385169907193	-0.201498974200528	-0.0902398250513624	-0.0979728930609617	-0.02069612821794	0.321458554055451	-0.169440531425067	0.0486141701171988	-0.180832778641523	-0.143063148128321	-0.0237484106057589	-0.0408895871918506	-0.0930756523877007	0.0137132820380667	0.0526393868635733	-0.0233251959264578	0.0339847653058905	-0.175969382328268	0.0708641028692474	-0.199913534233846	-0.156673568642362	-0.0543638955629639	-0.0500689671181541	-0.091753239482808	0.21991830025851	-0.0531244413419261	0.249794995524931	0.0405604656538797	0.166216654479042	-0.121137842636601	0.116399295501314	0.150483500502113	0.000520418068371054
b195625773066676	Bone Metastasis	-0.268390172605961	-0.305103321514111	-0.00106047168906956	-0.0904070789038139	-0.127696422247923	0.0863722811173841	0.0245900081121509	-0.120677964389864	-0.00624693725762657	-0.242072233109053	-0.0623923070826076	-0.159161468734734	-0.0104423341650224	-0.132865424142033	-0.186558465187512	-0.0260887990998701	-0.147132790451301	-0.0603757152814584	0.0544414330026647	0.0433316146179992	0.17707966680002	0.0511166241438221	-0.0911236831569477	-0.0478466766889071	-0.124811646518811	-0.069544502078667	-0.126000373833251	-0.161679128860058	0.06000772302817	0.131502585425736	0.15030187724778	-0.0585347263886186	-0.154101522249731	-0.35414448184262	-0.159816503772865	-0.322761264607695	-0.231385057990673	-0.21457538383238	0.0721340959873004	0.104018983087633	-0.0988663762051797	0.051539387375008	-0.0422054332470222	0.0905408377761073	-0.00607881978737576	0.173248108484679	-0.0729395323474493	0.221687141533079
b195625773132005	Bone Metastasis	-0.421263675774235	-0.189669758390964	-0.207411551221057	0.0238764391046757	-0.18231606815294	-0.0607958744532409	-0.19461634708413	-0.125229215428247	-0.133730468307769	-0.140648400013833	-0.274338025890791	0.0763004251877687	-0.128321327359862	-0.0968088175440001	-0.15372738535121	0.0706896489232539	-0.181833338811039	-0.288079354176979	-0.19224249741504	-0.0208255373556151	-4.9166320610361e-05	-0.00284731499633772	-0.0885767969391662	-0.0931724929521775	-0.129707927184199	-0.214234568687624	-0.187306572112577	-0.202223134947259	-0.103899751460103	-0.220882434892807	-0.0789901480985629	0.0323600309200267	0.0455767942653375	0.0188835637293034	-0.146541947773241	0.048440787932942	0.126768845944246	-0.110078685873476	-0.0516048745012819	-0.0050190372946215	0.0674419996487693	-0.0711952727786845	0.0214777837210978	-0.00796030276152956	-0.0381276880519579	0.0512129925677962	0.0328320402971517	-0.123513661397761
b195967073533365	Bone Metastasis	0.196718040685508	-0.098760813650639	0.119190763951285	-0.0310105447696842	-0.104963513096438	-0.241978642224288	-0.100766667918524	-0.0423811667171002	0.0188362761186663	0.134309204262943	-0.0902253373962834	-0.0810552968141631	0.00785639142659714	0.0308015023246312	-0.0452187792441218	0.00332284329683566	-0.212420601315267	-0.326682771455534	-0.226111900061734	-0.122264206619888	0.0178573788467721	0.0499591917166788	-0.0300491721456901	-0.234290484136681	-0.125636153191507	0.0394189363203233	0.000393935306408855	0.0394323395922994	0.176772064987313	-0.0760044994590229	0.114003117358671	0.00239981227396172	-0.0691268216357174	-0.0473437287979049	-0.229519475737262	-0.15563146266286	-0.0581703320450234	-0.0351136614043849	0.0772637484467161	0.18716539558959	-0.0418256084607427	-0.0629984764011788	-0.0112862966938584	-0.0295953691525766	0.0176553948705823	0.171267881823252	-0.047840755376817	-0.0258554741794106
b195967100864948	Bone Metastasis	-0.339660116034721	-0.233081099088752	0.00602979382861416	0.0138003300190109	-0.0963515673915625	-0.181891908797076	0.108653702270453	-0.0767139165228867	-0.00881672192105054	-0.220395397535053	-0.256706735164143	-0.0810777205196631	-0.0706660568941951	-0.0903235635430918	0.0863542077650524	-0.0765430230107889	-0.00571707823610648	0.0103066197593423	-0.0301148404502199	-0.0105458860230954	-0.0269537090465083	-0.0186912087085146	-0.0870813554891504	0.0605305118876793	-0.0549035250961428	0.0652342963849349	0.0288155626827215	0.179455064877415	-0.023374648746928	-0.192605258067003	0.0203470848125918	0.0625816349080365	0.0810231494393862	0.0491364386753826	-0.111904079047791	-0.00945369669213192	-0.0899296951667878	-0.115332800547802	-0.240339870308417	-0.0893540404004077	-0.217329695243979	-0.0323492851033078	-0.151204989234538	0.0536308236738997	0.0307116349672078	0.182860567471568	-0.0461833267158426	-0.113942298539259
b195967120271643	Bone Metastasis	-0.244079234445328	-0.119422429322895	0.25272095670614	-0.0220401043988679	-0.0433562724403071	-0.314958568956583	0.0270207006353803	0.0566401714641154	-0.00154120728299684	-0.156080394427946	0.0188820288574781	0.0681196102460112	-0.0322300738073644	0.0254770514510311	-0.0747083826783941	-0.0621193737928574	-0.104596365536792	0.233978709849614	0.0149783125871915	-0.0411946378465752	0.137680909262799	-0.132874848630763	0.12554220264928	-0.0651114710315158	0.0244418468779437	-0.00130451417030197	0.0349687195901858	-0.097461533378141	-0.0619773481712906	-0.0411653554791434	0.111805236721141	-0.117057121666037	0.0302125793351631	0.190642715745514	-0.0965676329291716	0.137810472544204	-0.0341642647879752	-0.00284469156860764	-0.216987638196813	0.0963091481307632	-0.0886789730480645	0.026708893965936	-0.0019686238449777	-0.0618823748001906	0.0907930738090929	0.224301261355267	-0.196698605230433	0.0251924835087196
b196019687221683	Bone Metastasis	0.203454643644785	0.0114208610931074	0.131245954019899	-0.000410071048089655	0.283436847839698	0.052916446050333	0.0157314169188285	0.0551417121749096	0.152977598318115	-0.0928395677796098	0.245920846293289	0.0126876359414418	0.00618965474519839	-0.0258219178868831	-0.054110786241571	-0.0975725651332984	0.105849396279411	0.0477047814833896	0.072774022548716	0.109260482093725	0.0144958765133293	-0.111853676533244	-0.0418361031931164	0.116013230699746	0.0581946210854814	0.0348258602928992	0.0615219172256506	0.0522485434741891	-0.140927275806895	0.131361392764322	0.0423786650131969	-0.0603277751873632	0.137654055506691	0.0885210944773839	0.0410838744237906	0.105492156478396	-0.0151261863595727	0.158713767654459	-0.0903217261212607	0.0748589636904617	-0.0166989150204739	0.0222679377067774	0.0197981435956769	0.0121377960204609	0.0862082707900265	0.0408583688154654	0.0643007495679979	0.0409782704040548
b196019733556147	Bone Metastasis	-0.189380029416399	-0.0334091008416982	-0.0984767369371191	-0.0968242643108161	-0.384681802331599	-0.0618250483997985	0.154103152381471	0.032802224053793	-0.146221952396867	-0.0628465754235676	-0.253773955558671	0.0931843938306079	-0.00787288940258643	0.0100883721086759	-0.0846396124699376	-0.134903503711674	0.0314108357435778	0.171440538208047	0.281599670706426	-0.212672264785863	0.0203237293862543	0.097240091915195	-0.0665508008142194	-0.0258634101551449	0.101734511877762	0.124839607366398	0.0916374761643128	0.150617345998576	0.227703890232059	-0.120951220319497	-0.0262170124889398	0.0553141853721258	-0.0499263532644405	0.307475358178197	0.00191891509149805	0.0701552052904821	-0.0682124138467542	-0.0430866897916603	-0.153253295663914	-0.188968884873721	0.114983864357318	-0.19033347513899	0.0359879295747821	0.187278410616275	0.0386074496260378	0.102945305557035	-0.0649736919849483	-0.0779456811004469
b196043604876150	Bone Metastasis	-0.361291688680564	0.0241757589827731	0.050398528109109	-0.0717194730800322	0.252908863740242	0.0776838548382339	-0.0910062977736571	0.033607009996655	-0.0525671007741499	-0.185592931362607	0.298875240081363	-0.0419056432899408	0.0830188929872257	0.11937451486724	-0.121582922097344	0.15775397340103	-0.0229976136339804	-0.2228944411287	-0.255856034436282	0.172706411425983	-0.0772416911774966	0.00228013948015895	-0.0670319970461741	-0.158128163872727	0.0268714570650443	-0.078977635999029	-0.154222536838955	-0.0378673655176137	-0.269101849679417	0.0539217334944035	0.0438969562601658	0.131078648025098	0.21243303186373	0.0675449650115851	-0.00785002282576558	0.0694713676909035	-0.109771448826578	-0.270185385604659	0.0218232005854601	0.190596273382986	-0.0418827586156631	-0.133186534531998	0.0658341929338751	0.111058836285758	-0.00423635756723453	0.173550293061538	-0.285192471895275	-0.0732002240702285
b196113251285356	Bone Metastasis	-0.304865116203773	-0.0645637051153098	-0.1028623742616	0.0389778874237817	0.0279582847762542	-0.214440249773986	0.058914968538815	-0.209473013990117	-0.129537786502775	-0.0581277962660869	0.142484075063685	-0.282093424056502	-0.0950810568142204	-0.175576245853554	-0.0647978692395274	0.0220371686551582	-0.350733464105305	-0.118212489345562	-0.0468029726553922	-0.172930223072579	0.275791906919577	0.171015760215508	-0.0619832638467189	-0.238165875098418	-0.228870566466241	-0.219462242605977	-0.134276192653328	-0.250567801904399	-0.222867256984526	0.00988570816340029	0.174982238681058	-0.179047044974714	-0.240408574486903	-0.34270984601459	-0.10813113806177	-0.43284947859115	-0.145785741641771	-0.327564216195733	0.133442281659388	0.293945898669377	-0.194377292618428	0.0598671771639022	0.00910236805240094	-0.0688227492587261	-0.264416927895665	0.172600842407818	-0.146108398175856	0.062055158093999
b196113252140828	Bone Metastasis	0.0461278536894117	0.100105023474958	0.202955831948267	-0.169739176462615	-0.197391591951172	-0.277061818232433	0.222493178063599	0.00756973846021383	-0.250677275071593	-0.0834363309627561	-0.30606370789028	0.163522565941855	0.0245047764045233	0.0565945182745056	0.176677506867937	0.00901840557709677	-0.215542094361612	-0.0474527894753168	0.035519973460718	0.00917933920756678	-0.0293109771669427	0.0776881824163122	0.00421149955181446	0.00882301988810361	-0.113222211933577	0.0896351874388648	-0.196249369550869	-0.136474742399615	-0.207559175880723	-0.0744286087249025	0.132302028574088	0.223488761465555	0.110501377896079	0.126607840829231	-0.0253500455794727	0.265190773440816	0.0935273105116582	0.00910522091864663	0.115537986417407	0.0580840282512016	-0.0045163982822663	0.0542922730074826	0.235749672040306	0.11628391636318	0.0807292324812907	0.0170896686102077	0.0193711978621662	0.0446716648454165
b196113264205085	Bone Metastasis	-0.116972181150015	-0.0503954491442881	0.114986691222747	-0.144090887891199	-0.184613993369711	-0.296075887730262	0.0785419986384388	0.0747505533931481	-0.150227785149041	0.0814681253217765	-0.0410544273728649	-0.0122784959580252	-0.0780072680167323	-0.119153803005293	-0.0510292336376724	-0.0517272449808164	-0.207961907495058	-0.263628653521485	-0.0866765926205206	-0.0172700768305965	0.19185443092849	-0.0331476290683384	-0.0662023121962556	-0.0445034584339191	-0.0324221391758544	0.145068208385911	-0.0430840264741325	0.070905624557388	-0.169637345489882	0.0569806311046859	0.00597533959585075	-0.0389946870929471	0.0625414641919617	0.047063042747952	0.00421871302990168	-0.0654510943444721	0.17258576681909	-0.123325829064878	-0.150222282781606	-0.0733739768171023	-0.007580933992858	-0.0560318746804236	-0.00534872473430664	0.0129151340097661	0.151948183301956	0.128134100129034	-0.0449315592657313	-0.00711404752461545
b196163837512030	Bone Metastasis	0.0616107870539012	-0.0234559164004579	-0.0625982906669829	-0.00526212951834829	0.055291208626546	-0.149169898043561	0.164472358718866	-0.121772262713973	0.0950275846348579	0.0280006320326753	-0.0655114854714659	0.00388386930425907	0.024589920751047	0.030205269502879	0.0240259827098096	-0.0547835910161784	0.239264924376959	-0.122939011109755	-0.0644049103987743	-0.0934972720547801	-0.294101655375638	0.160182390060622	0.0632150443774411	0.0352229197206521	0.0897425049052614	0.115926850728264	-0.0181683169019713	-0.0926003326076454	-0.00293416864881996	0.265605013733864	0.187977822700279	0.160442977098477	0.047391490781599	-0.0460973330461338	0.0608978709009976	-0.0586497238296761	-0.0437752537173796	0.113799122168638	-0.0867645476330008	-0.0750791267519062	0.0943109723992171	0.123832331376018	-0.0268036452689265	-0.0437103307809893	-0.143671762167107	0.285861237816586	-0.0387597749648312	0.0818678341013507
b196163852197212	Bone Metastasis	-0.377898583034815	-0.245950045017291	-0.0442581295967431	0.00536727031245141	-0.273193154264123	-0.176100242020717	-0.0755500660071625	-0.0308985345609578	-0.180420666388149	-0.187716955537767	-0.234797282314932	0.0188142155097913	-0.188763287188275	-0.0679476081259298	-0.154093215297241	-0.0633782802732396	-0.255539628332677	0.175545226637621	0.0661011004637232	-0.0697055951858229	0.119564460558209	-0.10449434562062	-0.0200646138990279	-0.320900513286123	-0.210121808303545	-0.198628591013975	-0.00140902034184581	-0.0367267197920878	-0.111263349833982	-0.0751407507619425	-0.0899752746221806	-0.194192870153913	-0.243699935556307	0.109969329149623	-0.115125268528848	0.144346779395019	-0.053028490119533	-0.195485459080477	-0.193318986275811	-0.318469000545851	-0.214705678124124	-0.14572405813808	-0.0260089103775198	0.189700258566602	-0.0861601917828978	0.0364643144060385	0.12509542504895	-0.129115243716997
b196163852221667	Bone Metastasis	0.101126913042941	-0.0867843017865972	0.00734799805005146	0.0110898332878743	-0.112069079528956	-0.110741020140987	0.101812397968616	-0.0592460617636657	-0.0398244310108804	-0.062006044328144	-0.184084287116006	-0.0572657269405029	-0.0625538138664559	-0.0227587230550299	-0.0578999256105542	-0.00789404289219436	0.148545822755381	0.00560708494383916	0.0433647532349055	-0.0408792946856792	0.391890168888621	0.284909624084607	0.0153080991271864	-0.214857525137586	-0.0237103731855147	-0.0540300462649478	0.085242267236244	-0.0746459100471334	-0.10598383412165	-0.000290451000933639	0.146194534650426	-0.122755711086644	-0.14187614811578	0.310911026145707	-0.105444775744649	-0.0401586667941368	-0.0425673225163928	0.027028216949432	-0.086289741671223	0.155153322075323	-0.0539556167657756	-0.0559157387343921	-0.0886371043059046	-0.0829592543906691	0.0710282062156087	0.135868363192314	0.113472752285097	-0.104914911601711
b196527728573734	Bone Metastasis	-0.083864296099518	-0.0279382641861907	0.0972773787205409	-0.157445996165976	-0.114942869222752	-0.147787949263687	0.123527874220319	-0.0685554885642266	0.0771967680395135	-0.0728465505727103	-0.253290045859004	-0.0239752616137651	-0.177149814270072	-0.0718337846075168	-0.0204255030115952	-0.0659807944721986	-0.190517100823357	0.0677029998359112	0.0164945097210912	-0.0477827135954104	0.030246032171261	-0.106481828063596	0.00284213068804015	-0.106080952142866	0.0511993709452734	0.0696326506312286	-0.00890366903397979	0.150511670948999	-0.0851417306918754	-0.0212923643454411	0.0800224639993629	-0.0600211598773963	0.0212239930415354	0.142485409285621	0.0320408358932086	-0.0654039987314164	-0.0916214337230513	0.0371827511148923	-0.14334152791949	0.0581365641547925	-0.057547274536628	0.116507843754422	0.0128690691685086	-0.0195736384257313	0.304394747450949	0.0946389862252482	-0.0311296707834841	0.0986062783366975
b196715471924468	Bone Metastasis	-0.34477241880906	-0.280250769514806	-0.190541123002512	-0.0580786932556963	-0.204136033120819	-0.378463027297553	0.0802826052628914	-0.146453694103742	-0.215410199960446	-0.193447949620333	-0.139606821662449	-0.194705445537681	-0.132720878907338	-0.166448146613036	-0.340190126604354	-0.00249729282908126	-0.169005394208705	0.00794202261346044	0.0185351724499499	-0.0186041300398184	0.0719360622663111	-0.202928497546118	-0.0265142896884951	-0.283749025032396	-0.239884906978441	-0.175902938951636	-0.206356665939248	-0.277350298045249	-0.272965984647232	-0.0478529605567065	0.121047148510165	-0.116823906783968	-0.391978247017724	-0.275010161430888	-0.247567948483706	-0.375418015125157	-0.0861261619963486	-0.177526166674562	-0.162403436453821	-0.0254874397419045	-0.181854446414779	0.139649934483783	0.124983205034683	0.0979005683380478	-0.131064433057873	0.227735991422158	-0.122987473487257	0.167359379589875
b196715472177006	Bone Metastasis	-0.416861696535109	-0.275471165759399	-0.414956841289079	-0.0571902644018209	0.196851284664866	-0.420991340819576	-0.114816090128502	0.0798430538754263	0.0512050068151932	-0.299884542040638	0.0855476974550107	-0.117838169251381	-0.179986374083555	-0.175725631685517	-0.242581087912973	0.0156824514519644	-0.107605183757811	-0.0892551886753623	-0.1031196987054	-0.137837575798475	0.113965319159919	-0.201833010793284	-0.108222082695051	-0.0695197059169261	-0.229036621923478	-0.0157779694513974	0.0743074204479663	-0.169536847685891	0.259570233774472	0.0310123130207476	0.0206553096556768	0.0223428956477839	-0.101769297622917	0.0102030976205743	-0.0592928316553033	-0.0274427521701755	-0.154176732898537	-0.252135833319268	-0.195154976068758	-0.030208008959002	-0.130660371608473	0.0342878805927278	-0.0435281483367731	0.119398453415806	-0.183991603056728	0.0538728163137957	0.0379941887552655	-0.155687538421463
b196715499376027	Bone Metastasis	-0.481708273151274	-0.188478704755021	-0.0923635559132435	-0.186378782986853	-0.314232392409807	-0.190431897556512	-0.0541571884069367	0.033335596523011	-0.153349850353746	-0.214460640989551	-0.3214709145726	-0.0844799114801091	-0.184170867537502	-0.0465878699849366	-0.222389455359331	0.0216255928475001	-0.0835662706605732	0.375410661036896	0.141232562250408	-0.180380619868071	0.0714560103502188	-0.247982793453121	-0.109633952160308	-0.19539100478345	-0.135836605762637	-0.201379864393248	-0.0854637571151366	-0.00466236234539058	-0.362969002909841	-0.184521466160096	0.0656788644299927	-0.0168986500240549	-0.0645402553756043	-0.0974499364118423	-0.0667259027292322	-0.0195300606110466	-0.197956492861315	-0.209438126773652	-0.126168974860316	-0.0172176500871649	0.0934896174954497	0.0653363912712667	0.0321450778303203	0.0727508113478957	-0.149615582553174	0.0466505012465021	-0.142111769972923	0.065968376561631
b197058264218852	Bone Metastasis	-0.485361405070566	-0.157371796349873	-0.0223407249280066	-0.126685357091486	-0.0114039859664113	-0.198956990929659	-0.110129334542746	-0.0691534161659876	-0.32841207298405	-0.00408189644884399	-0.155519872248057	-0.0175341939353608	0.00572296805734601	0.0831185136344128	0.0302289158603497	0.191310469079145	0.0639868376611745	0.00662184748889605	-0.165092520703261	0.0664624326410151	0.0152044376146969	-0.0333630921074605	0.0311542459105894	-0.0367528798801725	-0.0123664274436796	-0.0839307486655401	-0.193831481964109	-0.0306068808540866	-0.207536290721214	-0.0334387996483454	-0.100798867997238	0.0486915579441794	-0.065459730921386	0.0431244501311465	-0.0855580075877552	0.208358255792269	-0.0225540645563326	-0.224661109894275	-0.0503122953862834	0.34070413596058	0.0064943858358425	0.213959236863896	-0.137234849002597	0.0389157138964008	0.249488322940183	0.0284277126995706	0.102432120688396	-0.0379252182282217
b197058278349748	Bone Metastasis	0.159797061911837	0.337758296726756	-0.0961656160982311	0.166547617830158	-0.0841154633339504	-0.163652916595484	0.25973107421233	0.125917850627208	0.346407957157679	0.0615898137824005	0.0794077799277161	-0.149447254636911	-0.0590148614159199	-0.103417564713587	0.0481723340619869	-0.00621028717073485	0.117008160750915	-0.240076023026846	-0.059336967699334	-0.0161684178968993	0.306654039720762	0.00492186870536163	-0.0508262627527153	0.33325720402589	0.368249404135784	0.20066509801274	0.323752943699995	0.29563891697567	0.157159010601687	0.155827102314818	0.136799961024044	0.0786153961830546	0.121890368689423	-0.0460815989166815	0.280146113682337	-0.159112874498387	-0.0107604420529262	0.159241906344858	0.0337148425956527	0.226133862279543	-0.100099611695991	-0.12275031919894	0.130343064621965	-0.0886271550762505	-0.136792710232522	0.162796193942678	0.198999479186302	0.148987489016948
b197058309844277	Bone Metastasis	0.352260477425404	0.186595870924467	0.047689313918643	0.0606877620913338	-0.139131766526794	-0.0609961300830321	0.22731214445909	-0.00184051579324113	-0.0499892981186193	0.192006372976332	-0.0401994987659928	0.0522068227227335	0.0719757485627397	0.0360163654899796	0.0287398460916913	-0.0356106685119159	0.116680839703614	-0.152410059959266	0.0238724302096722	-0.119895633802051	0.109184057634078	0.0374005910221471	0.14412491766191	-0.0796043105705844	-0.144429473278777	-0.0486630672951062	0.0652555306894239	-0.00218866774901427	-0.0236948308124496	0.115209765409934	0.0797098570084875	-0.0499931671380106	0.0406322780540151	-0.0753393205888787	0.00371373891138152	-0.0572360790742606	-0.0561079654623243	-0.00359227874737306	0.0950005639830311	-0.0441110307121028	0.0612837348080682	0.00648791329799073	0.151275050293405	0.0178891686950627	0.0776003480752852	0.137006913897626	-0.167726195963243	0.0881088734832567
b197060157401523	Bone Metastasis	0.0544485131822095	-0.0854423804424537	-0.15657876650057	-0.211631453723146	-0.27027256941948	-0.110407498776558	0.227433833458057	-0.0101574575450104	-0.164002913328807	-0.0131924419831581	-0.333961555691405	-0.20208492104359	-0.105509875782838	-0.0966666101743079	-0.120071718792424	-0.100049194265698	-0.289176194232822	-0.258333229241023	-0.0409657573647405	-0.0891056918372669	0.139775379182043	0.183473428786721	-0.0716064787062857	-0.142550497031468	-0.0856914542791636	-0.244822909488186	-0.132790827051848	-0.203119869948561	-0.0728152634942462	-0.0486398143702337	0.2259735222451	-0.117999531210816	-0.105856076921393	-0.0227719271459145	-0.230623170036108	-0.175079297402968	-0.0396840844061779	-0.0159220322595016	-0.124432431065614	-0.0176782203936152	-0.187207765386166	-0.138280926693548	-0.119077543103019	0.0602392746834039	-0.151241519772431	0.158843041932542	0.0107772195427022	-0.114525130190836
b197060157689052	Bone Metastasis	0.012045318002801	-0.106615662440578	-0.197701346972141	-0.0749638085176256	-0.0185271651441914	-0.235279285381566	0.207603802072018	-0.110123247025213	-0.12614000074841	-0.0335291447591003	0.114786846685465	-0.143629599492521	-0.132626056487643	-0.148538946702076	-0.221175036075464	0.0898180199056942	-0.173379022376138	0.245812735346863	0.185669526479927	0.0116423708187783	0.360475286273982	0.274512929598701	0.0511070081680378	-0.108406139627657	-0.00720593643677442	-0.253874258741931	-0.203080519567245	-0.416751082256607	-0.356420346474022	0.189454260809784	0.218522344856744	-0.0869221876538008	-0.203331454325545	-0.246214039335305	-0.254965141408049	-0.263675261190181	-0.214835455105139	-0.1278748422497	0.0301532342690544	0.250400135770968	-0.142610863361386	0.0684559120571511	0.0472797303952343	-0.0483228721420929	-0.0216033574104364	0.262956901956268	0.0554798694777039	0.104997976495522
b197068867389293	Bone Metastasis	-0.320535615116465	-0.0769531547393207	-0.138121499214243	0.144580908194329	0.0746019340833828	-0.190830998134035	0.233516307518381	-0.146725706434071	-0.137797739725338	-0.14922814003571	-0.175207853580255	-0.0586863818449913	0.108333590621246	0.16014564964212	0.0214222840382011	0.0921853971346858	0.0567687742747078	-0.183149923652663	-0.089951513951521	0.0719876699593355	-0.000371720939463027	-0.0408791812715555	-0.0346893259699143	0.0239440209512181	-0.0273336941786659	-0.00254007501834372	-0.0626848442112781	-0.212511092817942	-0.208841385188711	0.00600067338744442	0.100165180896245	0.118991045731356	-0.0554114820251894	-0.198596386869516	-0.0108095348496861	-0.054470477766945	0.0459832809560573	-0.0803281068882174	0.0190717082606769	0.231786003707512	0.0635963595054083	-0.00679338456287576	0.0662310127488933	0.0189745791235117	-0.0765054234070796	0.00418571933542294	-0.00756017199780987	0.00655808305619066
b197068867615006	Bone Metastasis	-0.335797769679901	-0.0171582027648402	0.0944806625611163	0.0453634094759836	0.176904616304922	0.0150563281839419	0.104102764564597	-0.162319854693343	0.0858403564044415	-0.135697812748405	0.174317425383052	-0.046677002447294	-0.0149477408304838	-0.0826109952009377	-0.123037820186315	0.0989039588824057	-0.0196398761157434	0.0638429538533346	-0.00667256155213022	0.0697860803776716	0.0452266315349562	0.172971845056094	-0.0515151849201658	-0.154379617004037	-0.274254203351014	-0.0218317375851305	-0.177687169542592	-0.0830737378755645	-0.0406737754750239	0.107045623671257	0.11481933548439	-0.154774158887343	-0.158904881181939	-0.231635005345254	0.0159218496132544	-0.171604694514775	-0.128770904056569	0.000158688976063942	0.0562595915422589	0.274038641143135	-0.0761706209344547	0.0711700968810418	0.127398901927462	0.0436968134190187	-0.110539786199806	0.0977342670994095	0.0989740060233422	-0.0151732791339404
b197135485848435	Bone Metastasis	0.388132780249491	0.230845535817383	0.0900226179498896	-0.093640075176639	-0.0169889841256478	0.177828454705332	0.040825326723286	0.116488973062077	0.0722239169484266	0.172017526617872	0.200348634610874	-0.0424567272132532	0.0840461297642592	0.0558963253750159	0.0895389568724525	-0.000923673058498276	-0.0683585853484235	-0.12075527370791	0.0281071058246326	0.0158301855624227	-0.0537466444377963	-0.125628887344402	0.0216338110080193	-0.0143089381602366	-0.131220769649171	0.12757162940489	0.140988618826165	0.158389985854668	0.172052210538742	0.287353322736466	0.110314634808086	-0.0757487751631017	0.0310085478800248	0.193385211007338	0.0851711236062061	0.181592908829893	0.0443363423034611	0.11080036716472	0.193644711758702	0.118672998737391	-0.00965641933535025	0.0466434104289433	0.148843763486001	0.0187003095336421	0.030500992759131	0.153079555363616	0.137561051500011	0.10952651544957
b197185771321710	Bone Metastasis	0.0530514250631591	-0.0703446823146043	-0.00782444046844719	-0.0215069317259179	-0.253679326732243	0.0410566711632722	0.0717509777259229	-0.146505117260044	-0.0905965454184869	-0.0153526501723416	-0.0505456237063795	0.0740320658107882	-0.0701286514222551	0.00638437853942	-0.0650055103101395	0.00174683878138215	0.00393205759951248	-0.0619053820016161	-0.0297564097529832	-0.0446780666863434	-0.211751455948769	-0.308053880341662	-0.052560372605987	0.0266832871909776	-0.0412743526122316	-0.00324428055694972	-0.105840885868492	0.120927924452606	-0.0493905616063822	-0.0495748546483263	0.115390993988498	0.111961445500621	0.0848325069578935	0.124246714999179	-0.0695931498287466	0.0702917035618002	-0.176027852376997	0.00609973750940707	0.0419355406575926	-0.303213035882155	-0.24193863157649	-0.0769549811201426	-0.0894960500940038	0.144936090589457	-0.0221393972839551	0.113492502699191	-0.05033122456856	0.0856148271611783
b197185798265758	Bone Metastasis	0.293320752090023	0.0762120735254549	-0.0992728217831949	-0.0802871320337868	0.214458653427159	-0.135755789806232	0.222184015044803	-0.0807361183128404	0.0291222302662487	0.110177368437229	0.0755410966661487	-0.215904099208142	0.0189298492173579	0.0471126204639507	0.199842586856602	0.039633603329145	-0.0479450630687685	0.295285791366429	0.162469409518932	-0.015500598311429	0.0760703832795755	0.163460064359552	0.139189898647155	-0.0522561392707969	0.150766267785904	0.0866661203579545	0.00977076960275783	-0.172298562734988	-0.178993355038261	-0.0103364737487419	0.220668924470845	-0.239253778053373	-0.0751176382677267	-0.0340706699019004	-0.0644767293796097	-0.00652776514732126	0.0201400171984752	0.0875623712583054	0.0607916109626367	-0.0962839743213137	0.0742990955705194	0.0607366363442481	0.0943039019218576	-0.0713820394548557	0.0336360941021805	0.219445386606756	-0.115220558251105	-0.0221354011271156
b197185817204453	Bone Metastasis	0.313378660338547	0.112588057554219	0.151020465028794	-0.140966098373862	-0.0823937732901182	0.15305145462431	0.374525571707279	-0.083381859146234	0.0713277373667625	0.0629918698245085	0.332340384876425	-0.107859044300939	-0.0876488210652276	-0.0165427723756486	0.00585944948477635	0.018130788067231	-0.0187615364652952	-0.000436795944015633	0.0983174224401546	-0.123573802991396	0.322958801649116	0.147116131305522	0.0174111554569716	-0.0290873956712623	-0.0409270398416089	-0.076851403806287	-0.099951750874671	0.0365377136593252	0.120811857212861	0.0555223468690492	0.337482702509202	0.0605560153108777	0.0134923546039194	0.0422996916226371	-0.000287186608842832	-0.25263163465361	-0.150788683536068	0.0578277833731278	0.158073886482876	-0.0977345718401877	-0.160360157987097	0.0312261591683026	0.114281640690602	-0.0129067757457084	-0.020706570477768	0.19495928497101	-0.0456953329288013	0.190603256809154
b197188186486557	Bone Metastasis	-0.13752033925599	0.0651438520210019	0.0220547886533311	0.00781231980428998	0.039242948238342	-0.0039483550565767	0.19577917937667	-0.191336044831677	-0.149006174443116	0.0605542515640454	0.190214320232626	-0.204644474690863	-0.0675463159419101	-0.192239720635715	-0.112687491390571	0.20593217758454	-0.194298549667075	0.14719527232849	0.159063511894648	0.0833705769963588	0.32658682031742	0.0188104695413213	-0.0407696089258242	-0.12239267788549	0.0168709898702935	-0.12878354890482	-0.154011767760002	-0.276547660426357	-0.271332441965198	0.149016681004051	0.144228867658559	-0.14386000237798	-0.252992151052815	-0.286590498904358	-0.105742823441037	-0.359725836925008	-0.0567122523988508	-0.0389433205842058	0.123675931244481	0.365752520153422	-0.155978134999912	-0.0362816975530211	-0.00810904623056455	0.0792762641249107	-0.0208291139345649	0.21609999604717	0.0803141779122102	0.104751418000626
b197188233345900	Bone Metastasis	-0.0967288083798305	0.108334794415199	-0.169130007256235	-0.0918700653562714	0.348541094794651	-0.204267960561449	0.0527082762809275	-0.0369751007946018	0.0816078985699145	0.0769847634117971	0.0235701481348389	-0.162494201803491	0.067820052175666	-0.0450650209787239	-0.197026732492922	-0.00425427975638326	-0.203670954221585	-0.318216314755429	-0.205190193333137	-0.128551713596539	0.416052310196273	0.0335099096026346	-0.0284752570499778	-0.0868343042048865	-0.256774844598792	-0.222688478545936	-0.0599968415507932	-0.0756543406948654	-0.0531126342540456	0.126608997736877	0.210096081829593	-0.117990860278809	-0.0815136287863246	-0.109043637502381	0.106204797892028	-0.135891606971588	-0.221171659365514	-0.0954636982296391	0.105672555095261	0.172621723736114	-0.186703398203193	-0.212364600946917	0.0442413650985372	-0.134860776875597	-0.18126835028222	0.203639582317101	-0.0131451174122253	0.0157812766904792
b197213553605925	Bone Metastasis	-0.405820700116427	-0.10985197503955	-0.143532087892028	-0.127097514867513	0.143822470281018	-0.31223803218216	-0.0489495639451901	0.0273414291218276	-0.139656396708193	0.014525328539115	-0.308246734975748	0.0217031118331041	-0.024500969033283	-0.12540733077805	0.0147896037999264	0.00298486429709333	-0.171482553415339	-0.154907058782712	-0.102552555331605	0.0487037903287259	-0.076478639475575	-0.23121118630552	-0.0640526339925458	-0.191223192185706	-0.159240752900113	-0.179839328434056	-0.0563455808865702	-0.280253051150971	-0.424473432393392	-0.0625135457602675	0.013841718845142	-0.145282709862099	-0.22782937908528	0.00549026149588869	0.005152551375841	-0.0276396125812191	-0.159861532287492	-0.339359106347813	-0.120096175520531	-0.0200121169533191	-0.189520225930297	-0.138408189163398	0.109284189656131	0.0483456040956838	-0.152208487341419	0.0839902405540895	-0.00689407684783905	-0.187598317459192
b197213568290076	Bone Metastasis	0.148023423389867	0.187091926791581	-0.0763229758861605	-0.0533729413585042	0.0368716143673956	-0.22917473361458	0.148771198530379	-0.0779504911550176	0.00864032197842077	0.0425409727038953	0.00490310632186305	-0.16002619256611	0.125472753185619	0.15719259117391	-0.00975639511016371	0.168123978101281	0.10312454446582	-0.291129401646438	-0.059098676512415	-0.170851487798322	0.0537262831892144	0.170075101199818	-0.014578726583415	0.0523150133897616	-0.127338899928199	-0.0299577042754421	-0.182384455104807	-0.385390825263554	-0.385539658915541	0.198734675711359	0.174794061157666	0.111956266260625	-0.0826590057739677	-0.159987598379368	0.116555041917965	-0.129139736427731	0.103762929727975	0.0926866383021937	0.153986272579068	0.429281098408095	-0.0536768197025233	0.175906561190743	0.201964152330209	0.167503600427372	-0.157345415228797	0.249111619166211	-0.129280240358209	0.296477117726051
b197256818089323	Bone Metastasis	-0.272345927044403	0.00813039429021947	-0.279878722862067	0.233946424190082	0.00886591493335909	-0.244236650063547	0.0143945979614021	-0.184463385718326	-0.0161893837541526	-0.28447649226076	-0.232500768666175	-0.197290134049395	0.144375257663115	-0.0238553194771506	-0.00488800720115617	0.0024420097324129	-0.22259471618442	-0.172419612216204	-0.10184994390316	-0.00535179868475028	0.343961051641391	0.224628222758172	-0.00265004609927325	-0.150702942165963	-0.100658956400839	-0.203599968556029	-0.0403657334764031	-0.309395789062004	-0.426777253238534	0.0236002899159041	0.185957448800459	-0.0904865309891321	-0.265131547881433	-0.511730124872833	-0.101237046914989	-0.415997764955146	-0.147738592293591	-0.31840811460839	0.077598563189558	0.0964861085133981	-0.149298203633383	0.176053323566175	0.0132475974754915	0.128874800665711	-0.0799562365083363	0.164343668056101	0.062636292138952	0.105794091197167
b197256818386854	Bone Metastasis	0.42298175062964	-0.00341946099259602	0.0928458389064044	0.121663845144932	-0.209649575173181	0.121113026398123	0.416581528737072	-0.0375407731450224	0.102752599524705	0.0954867778240039	-0.306611190241181	-0.0418820811433331	0.178010757880487	0.139143725797483	0.0655134778030139	0.0519375239144805	-0.00768893860758191	0.166624824795911	0.215607846546688	0.0997813888350326	0.0996506670972264	0.10810381529872	0.0556891023142493	-0.107707912169627	0.0591900664576477	-0.0688638819707194	-0.00515165007317453	-0.103106697034082	-0.331011395173903	0.16001648245016	0.277069161505653	-0.065059094137253	-0.0648551141860619	-0.148629070324626	0.0248069949466461	-0.191865417114014	0.0162798248209478	0.169833299983606	0.00749301918539252	0.0246948791204013	0.169035954336242	-0.0350562271128715	0.0580880432874707	-0.0784469182069053	-0.0129573573730207	0.178893212985458	-0.0319624178185987	-0.0387838074006389
b197264019733939	Bone Metastasis	0.230889233766406	0.0820507111004752	-0.0036757308925498	-0.0102982995909754	0.249548834479962	0.0874332519908012	0.0924239529717521	-0.170972718607602	0.135575062872864	0.00744028271435357	0.134097104066536	-0.154436616985557	-0.0169785549735266	-0.0706641832151506	-0.107610471257779	0.0416304625701089	-0.151491985078463	-0.289153499606451	-0.01552080708769	-0.0252119356908743	0.331789411731466	0.175248646216357	-0.07166987051074	-0.194343233683837	0.1124333772733	-0.207213801153832	-0.0409762751890445	-0.125149433460554	-0.21374823351745	0.169501571682477	0.255878665426124	-0.142735051364704	-0.122858107541198	-0.136051057792464	-0.219671010837151	-0.221924860556118	-0.179923977232724	0.080100811161476	0.16072637612197	-0.076064768048132	-0.0945195294328289	-0.206993746341603	-0.13252524213081	-0.122618070901931	-0.224680714471817	0.192825436618412	-0.0544249535560719	0.160015559100886
b199944362749149	Bone Metastasis	-0.461246050317096	-0.236000536162285	-0.204452798215644	-0.158709484214849	0.150238813201702	-0.105433274806744	-0.218265300701093	0.311506426528535	-0.109949977928009	-0.26194788813347	-0.146334357105621	0.00632517325969989	0.0501154973968927	-0.0780088003826271	-0.171474851351718	-0.142003845127828	-0.155929516721689	-0.397729386378378	-0.352905550464711	0.0699728734715439	-0.204836239805551	0.054597958823201	-0.0543948827473208	0.0308907245315948	-0.051132869726216	-0.128792443430635	0.0395513363855359	0.208953533387484	-0.0965424544335637	0.00757763189442923	-0.221004024773698	-0.100001215131734	0.128806020103669	0.108825229938186	-0.127357931702625	0.123988654682064	-0.0978759413532208	-0.239114990767527	-0.150335833214224	-0.0191339704988013	-0.0454301391814784	0.0262811024517345	-0.10821356527315	0.0279994268227858	0.0522032050249598	-0.00101486473608697	-0.0297131196501408	-0.0921646039190278
b199944393677035	Bone Metastasis	0.0769822334194293	-0.0123582113429604	-0.311620736127844	-0.293058272897318	-0.0450834437594467	0.0209742946844689	-0.0356521777458968	-0.0660915251947894	-0.0386355758826339	0.0414271549602885	-0.0544851056531494	-0.0865704715366511	-0.0959351610875988	0.0021551069384782	-0.11996649300241	0.0562666237578227	-0.0674005259539265	-0.224434649723363	-0.150583526457608	-0.215907142027607	0.108051382245917	-0.260722566526651	-0.0907860265358097	-0.03872517521451	-0.0354220975757949	-0.0701120731847089	-0.0996778540759225	-0.0662251715530893	0.0622464755735802	-0.117469636070427	-0.0212722492113288	-0.00726438444077773	-0.140784205348256	0.010887975496979	-0.0750969648287979	0.114216765629147	0.107551606179935	0.068351549677615	-0.0199479904648922	0.195500061625765	-0.278852420940976	-0.192937211723884	-0.0813966217145943	0.134127028903247	0.0951499132299897	0.183923607595087	-0.0640201367600933	0.154984078692062
b200348208683829	Bone Metastasis	-0.432483404698026	-0.226482271016849	-0.331273877871611	0.0211355619054762	0.0528793392961434	-0.204287940107953	-0.0562804596498481	-0.0564641045550075	-0.102345242467001	-0.159438637723217	0.106578983757326	-0.114430347052681	-0.231159061861454	-0.227488917877439	-0.35415568507945	-0.0230829207551674	-0.292106350107036	0.0615029760739536	-0.162638676189265	-0.222412340765752	0.251978613901297	-0.153453444102003	-0.202739614052135	-0.0878551997011544	-0.116443403590377	-0.182321316162856	-0.126615331247108	-0.167624261507108	-0.255403787581843	-0.184833762999987	-0.0954378401744775	-0.0792502432302477	-0.114470738473078	-0.106708731471444	-0.215598547635031	-0.351882837990245	-0.0767304571653619	-0.212299187911214	-0.0628669810181866	-0.195562554416815	-0.156646238999175	-0.182126687432856	-0.0293199538089181	0.201447949907261	-0.199771222810588	0.0423744688888517	0.1080945273929	0.0859061340707911
b200348209104805	Bone Metastasis	-0.114165456366695	-0.0733139838767247	0.135367768848121	-0.180738343783739	-0.102217229027446	-0.25858537841709	0.18205496989572	-0.127859410633955	-0.00911888468491201	-0.0403337875113441	-0.231108926347387	-0.188667756340882	-0.204806115478548	-0.0225720248245017	-0.0510576994200447	-0.106579934521302	0.0166890203696006	0.461576431096422	0.29478582558023	-0.0297136002637502	0.319726295200516	0.158180928347916	0.0320328238652181	0.0311669070968231	0.0947173113333573	0.0485878269004606	-0.0621119322852924	-0.106977742910845	-0.141768449233177	0.11958008668333	0.187887016808081	-0.0618798305994537	-0.090670360266566	-0.214667133867909	0.0510669589548725	-0.139701127238614	-0.0791479463763423	-0.0982251071560014	-0.129693137938822	0.0227724623057386	0.0296122026771977	0.152320070294128	-0.0109109135287387	-0.00939146135510224	-0.161151555844116	0.0838789043245578	-0.143703592669835	0.0011189787250919
b200348254792932	Bone Metastasis	0.305243569364096	0.0912324552419701	-0.00547709084178744	-0.0829100939778534	0.171728043325334	-0.222512400729254	0.333561196367653	0.0404593146281645	0.16577083460306	0.123251625559729	0.339207646752007	-0.114197914548378	0.0292270819552003	0.0721360058048927	0.078385093494903	-0.189809262752087	-0.0369916994462927	0.522011258328911	0.427548992436714	0.0256519580870678	0.341654334491054	0.168864700379805	0.0549694489482869	0.0137970213517998	-0.0254117937804286	-0.0721974682687411	0.0450960292901501	0.0128524661518723	-0.129421080856789	0.103691635359887	0.324672643861607	-0.0467343236299949	-0.0443412393553849	-0.179250799872995	-0.0189742671819087	-0.0868871200718072	0.0553607429010831	0.0754439263062434	0.181907273366672	0.227574098693396	-0.0413192827450425	-0.0280733450571927	0.236415850967709	-0.0150419903237873	-0.0400845566776709	0.344226610652955	-0.227600560439327	0.320951629861581
b200363912129333	Bone Metastasis	0.207426794998516	-0.080680435298185	0.0935880538682575	-0.0773144690242865	0.0686820059099395	-0.234951737318889	0.15161941251817	-0.286069271358334	-0.0402113449949734	0.0337421866800913	-0.0634445430523413	-0.102197185338765	-0.017186902980263	0.15474052402549	-0.111088590693603	-0.125430766467564	-0.143138086902105	-0.0771084458921589	0.081860907451687	0.0204485782854002	-0.125513433978995	-0.205752640902409	-0.0572958217637792	-0.0575966614827634	0.0094796204107209	-0.108466680383786	-0.11059149478313	-0.384713614334202	-0.142056981626314	0.242067450171981	0.152705619599556	-0.0408302085187083	-0.0189288171176422	-0.18701899304469	-0.056018809266049	-0.122214687782475	0.0517442318580489	-0.0287622126221368	0.0797601626297735	0.165990182324099	0.0052297291350861	0.119357159522528	0.00424328018274464	-0.0824346703245521	-0.102605969356381	0.0994066212031531	-0.0792667918848029	0.175518922969138
b200426592094005	Bone Metastasis	-0.321281694478956	0.071508200497017	-0.0249981051528953	0.104165171943907	0.039559771162474	0.193883863824995	0.207278113356969	-0.211418110172441	-0.23347496574724	-0.0112376285413061	-0.200202126313521	0.038716552121231	0.0180144992516866	0.0628062802386452	-0.0563877862637785	0.117862373195888	0.124016836195714	-0.0231979352080129	-0.0244503638172695	0.0746026687567602	0.122396219492295	0.263886250876536	0.00561510450222349	-0.224209497626373	0.127950953808511	0.0214994048732652	-0.159286410825618	-0.0293763282795882	-0.15501271542635	-0.0295160488782467	-0.0111349748013769	0.00818278752249937	0.120141470522001	0.00858073291899394	0.0073971064568063	0.109288103539507	0.0289675432663731	-0.315952223115172	-0.126640915763732	-0.321466267029639	0.178154461581911	0.282744916429591	0.111532813164434	0.15307537073527	0.302484524270226	0.17226513849276	-0.133388376577099	0.0128691142469983
b200426619292517	Bone Metastasis	0.0866246101440623	0.0967779778276291	0.0358524659083844	-0.0460949729847472	0.113648729976947	-0.134184719810085	0.190576255541808	0.0411794191209916	-0.0952667449319566	-0.00434447211468508	-0.026288272483084	-0.127197774901208	-0.128418139746987	-0.235308345578482	-0.257044313298957	-0.0954358577463777	-0.378194410119932	-0.253695970409917	-0.177186897299939	-0.151784618848216	0.234830327092016	-0.230599856568471	-0.0800047731966638	-0.209290738485195	-0.219179793348271	-0.160297986432536	-0.121692641706934	-0.0910353158521235	-0.0946531091592995	-0.068324228645326	0.189257220100043	-0.24220359011368	-0.143213404806711	-0.0411471650021763	-0.0992115355088207	-0.124133729688767	0.133762964999468	-0.114589609975528	-0.0435985704516732	0.175048216418924	-0.243314248420382	-0.124468179035051	-0.0543625399133807	-0.0408526044709785	-0.225975652058787	0.227441348906985	0.0620835231161462	0.208600018816074
b200426637875060	Bone Metastasis	-0.165603652451584	-0.0788715280880776	0.0149972589956471	-0.0753752574452082	-0.171263534544858	-0.157298632381855	0.0760253947172617	0.165066650069488	-0.036483169825173	-0.0377601686060617	-0.106519024569327	0.031217087400383	0.0163814158691935	0.0282100011662641	-0.0503747754265001	0.103612482354377	-0.00882854612387907	0.0230853186200924	-0.0472849926238437	0.0902464633567291	-0.101336584235641	-0.0243815601454298	-0.0542724650121693	0.114889475913896	0.024073863711615	0.0588430984215307	0.051484954647836	0.0487347981150832	-0.0112511490179401	0.016929004023712	-0.18381557110508	-0.0482984825902461	0.10968513525401	-0.0138798455089902	0.0276953067548901	0.249412528115374	0.0879417372711417	-0.0156924198194225	-0.0962922174143378	-0.205605148463942	-0.0484930452313476	-0.109399704528955	-0.107003346454011	-0.193867712557392	-0.0746168134018814	-0.0752532449802354	-0.195517679357058	-0.107473264963798
b200426638235891	Bone Metastasis	-0.0265075367335959	-0.0891105589717489	-0.00243540341357512	-0.0325639815545674	0.120779062282162	-0.188201854576757	-0.0290205314105398	-0.0470092061273902	0.097118773002766	-0.16364676724394	0.0181609078482785	0.0536888089595091	-0.0855405180827837	-0.205354684753389	0.0180344151411991	-0.101543901648594	-0.01740194608288	-0.216276132010896	-0.0733343009112974	-0.180941453973205	0.194879932377989	0.179121739057207	0.050602671217277	0.198668624681924	-0.0184165676162683	0.0709892793131274	0.122303478735007	0.40749854368566	0.411178592374085	-0.105862915294873	0.044271446782922	-0.070941209697938	0.071725200156161	0.205782328745799	-0.0894972369094608	0.144014531940505	-0.164208562218082	-0.111428084394113	0.0230364025603308	-0.0999279227717266	0.113548663033083	-0.0258318715386705	-0.0872414264637569	-0.108509882045196	-0.0316475160249765	0.0181729973581295	0.0566982043654147	-0.0560744237881087
b200441236769627	Bone Metastasis	0.0375974468362212	0.0657929526671793	-0.126990189150136	-0.160569617761747	-0.16678553585753	-0.208434738416621	0.154767785904159	0.00794274354430327	-0.23542828421776	-0.0460533587755495	-0.0526661589536055	-0.0404279194068475	0.0155332679526525	0.0691191264153374	0.0561856196566685	-0.09576144562064	-0.0171658643861629	-0.188262405541646	-0.155590385695567	-0.10242021213857	-0.0673956548026574	0.0438163977815957	0.00958797777278178	-0.159890132822225	-0.28873428040074	-0.101319412007612	-0.178642558602456	-0.193792316974524	-0.194594302951144	0.179586436190705	0.0633822428754571	-0.0201937938982952	-0.024802723332106	-0.00161117315656861	0.0206567451377184	-0.114364812824487	0.0106850091147358	-0.110506209449152	0.110755200152123	0.269725514956032	-0.116208929593401	0.0428336167187057	0.113750815893859	0.0759706149566707	-0.182758833648982	0.0719571624201008	0.00419505830099495	0.0584247815204482
b200511149500661	Bone Metastasis	0.149631755424543	-0.0185233125345238	0.0551121773578681	-0.0399293957328797	-0.133179041627425	-0.157593663216559	0.246547946703082	-0.0604064297977696	-0.140965272444155	-0.0563529957876105	0.000319452634864881	-0.149271868839319	-0.0534810902776451	0.156165783790507	-0.181276540803742	0.0341378270815284	-0.0634178535961745	0.0553121201098768	0.0345451923724745	-0.117525777318094	-0.257628945111961	-0.0673953117469904	0.128037046592583	-0.294242361925402	0.0850741806665301	-0.126863281208817	-0.132460866745262	-0.0683391244948602	-0.0711749141443468	-0.0296950247857215	0.248223053986665	0.0376181402172145	0.0460329641581158	-0.143678011717946	-0.0589322553940287	-0.226056489819782	0.126496268887126	-0.169308996384402	0.110140058345698	-0.289668754288617	0.0126664299916305	0.0407369112787761	0.0444064111091769	-0.101907343814612	0.0633322859630943	0.111483745386162	-0.0646564743170888	0.077254678098252
b200561508412828	Bone Metastasis	-0.197080034670372	0.0771702263568204	0.171610732784157	-0.11559773231649	-0.0400815505815253	0.034991209070709	-0.17441337994889	0.0308926617147465	-0.0279847188025731	-0.216256317511782	-0.129584119295951	-0.07379111677928	-0.221014892358152	-0.0737006433464008	-0.203280619975818	-0.195457833830803	-0.188315982120458	-0.0449964545439888	-0.111733521001166	-0.123865133332475	0.0615905450869378	-0.351604094053483	0.0257756489812373	-0.0819290018483301	-0.0981928839784315	0.0160032072085368	0.205600141997444	0.194280328357593	0.109341451454936	-0.106871788479915	-0.00586476185659437	-0.0531704551157898	0.084941372880259	0.259907957724652	0.21723034779579	0.0229582021351684	-0.123442249299474	-0.12291522140574	-0.0309692910886449	-0.272200799645023	-0.121958389164344	0.0837868829852896	-0.140500501000855	-0.13674972137154	-0.125823732256511	-0.167754860114466	-0.163114848115267	-0.11261976412385
b200561508433118	Bone Metastasis	0.109336350884968	0.0509236961599507	-0.00730956381384917	0.102223715729642	-0.222657676309919	-0.146309907146066	0.0338831093913937	0.0190918617258805	-0.0808045067266203	-0.0150912911278978	0.0677780709577172	0.0212937386386793	-0.162332675103557	-0.12528587240233	-0.0865403844386921	-0.0221395510916558	-0.234874083450573	0.0612696770600989	0.0118030655056282	0.0515353331661122	-0.087754965990007	0.0569431817983407	-0.0592927433165197	-0.120489007379682	-0.0797722200153678	-0.132166218683516	-0.0115871892487291	0.0138758123751314	0.0102189934319677	-0.0427056221117463	0.098869221558927	-0.0680004621475637	-0.0675438378557514	-0.0148274808580496	-0.122534640180904	-0.30926811940199	-0.00237278811152139	0.0300540490889591	-0.0337238565251561	-0.070764117229225	0.0198090386693081	-0.220557027760066	-0.139628075251352	0.0191114598863858	0.0402408425144379	0.12765860671101	-0.077232560137677	0.167717529679816
b200561526958502	Bone Metastasis	0.299145172410945	0.153335615943257	-0.0217783530677884	-0.0195391664456446	-0.103294660033558	0.0356560946113102	0.150498022321978	-0.177644595255792	0.0241189129986962	0.122124822614239	0.239312977247949	-0.0328033085985388	0.0327391970588764	-0.0592327921430025	0.137250393841809	-0.0459605753091113	0.0602751413519917	0.307217898228209	0.202925521008886	0.014523339047583	-0.0270476951572364	-0.0725304809012708	0.131674036416776	-0.037711030227052	-0.00586426341567003	0.0804907684487014	0.134244475668744	0.149738893660289	-0.072515693282195	0.137562049975306	0.271990884536	0.096228261393802	0.0135234961873397	-0.0270253289937851	0.129079214219393	0.125806861548108	0.0448415924713609	0.031997007033691	0.128673313118167	0.452033232195264	0.0581224131112046	0.08105193342992	0.0207574702393219	0.0346533644681678	0.0242956256494067	0.214415657296274	0.0667350543824764	0.165293675634611
b200561527471460	Bone Metastasis	-0.0303819315027972	0.052969245991092	-0.183098192339635	-0.089258195308501	0.188188942134029	-0.0391720062847271	0.0816872336967767	0.00498944992800784	-0.118951109925378	0.0140655764315035	0.228063455862097	-0.130546468501828	-0.000656606760775585	-0.0536875307886064	-0.0320543890970288	0.0990043006745239	-0.25940424581069	0.015073976431898	-0.000278933106760804	-0.0609989793422929	0.30575246595403	0.211160844695756	0.0689473708676828	-0.11767106866206	-0.208818439985879	-0.168413939871996	-0.0349055551128344	-0.196006425780153	-0.109435106806098	0.048279787431793	0.0570107505312456	-0.229846805497607	0.0276083385579693	-0.0590188962005905	-0.13260437630701	-0.15281786115405	-0.123494381044397	-0.0528485856833061	-0.0103485334302607	0.274290637065781	-0.221821559209455	0.103272159891212	0.0895758808429389	-0.120341184255146	-0.181315605380798	0.135063713619329	0.081409050889889	0.0981845826602853
b200562869688683	Bone Metastasis	0.254036267134158	0.0795966652429153	-0.0608493834335153	0.0168139131444725	0.00253134946215341	-0.0508505610295306	0.359179037651098	-0.0901014657354051	0.016451136095947	-0.026433564610963	0.0434963681577178	0.0391631601590132	0.070223865866561	-0.0108381475411486	0.0141605532758377	0.0778201838092033	0.0341484251775716	0.16160661815585	0.207776813038185	-0.0641339387324828	0.237270332212607	0.0839206134160689	-0.0333211893845791	-0.0415890642681055	0.0789961480537984	0.0727619828302174	-0.108159411192648	-0.115504879031561	-0.205811805842403	-0.00825184224924216	0.28207537873023	0.0245555494320902	0.082191068260108	-0.0998018473793872	0.0809865567898073	-0.128153501536282	0.0891878780809884	0.201149266287758	-0.0360798911364186	0.30679635861341	0.00514697847676579	-0.0624970073175392	0.147927707267403	0.10945789165161	0.152303091592082	0.208393063295134	0.117227878001897	0.0675049297603415
b200563762587565	Bone Metastasis	0.0234558697714963	-0.0694036673269579	-0.109532140817035	-0.0060984876889624	-0.0887109277380904	-0.181302480465031	-0.1279436530506	0.0442738858038322	0.0955842009613606	-0.10137738955276	-0.326170573548113	0.0601463254771808	-0.120729672491339	-0.017934137847106	-0.141737880855444	-0.191661480757462	-0.0186032879433711	-0.20331347364137	-0.120867635423644	-0.315275378958455	0.012541557279551	-0.157927569003658	-0.0395998335754874	0.0971349530379474	-0.053323436767973	0.102618717814371	-0.0168290029945194	0.174243875206167	0.263833540711859	-0.0934092880347895	0.00450893494083204	0.123108072475769	0.0784276912185349	0.215389607978395	0.0622679255391978	0.364459375508829	-0.0226246443466766	-0.0339415966397693	0.0383212045028451	-0.0660070836718462	0.0801328584772056	-0.110973215618161	-0.0284599499855097	0.0401995756003073	-0.0407239564248747	0.151017596564128	0.0249494446998067	0.0357286196573648
b200563777228133	Bone Metastasis	0.0922606162595284	0.0388699551110778	0.234048233860445	0.0416044475730782	0.134743220979072	0.0426461824742119	0.26652820351568	-0.0960373400332772	-0.0559078255860053	0.0774291060163642	0.215438994677213	-0.161913599825756	-0.111279904147958	-0.117804053065827	-0.0219364059152139	0.0820739789910093	-0.324753626489454	-0.177666359084977	-0.0725370842942938	0.0587553378222054	0.0866679494339895	-0.239191763082271	0.0275573778205825	-0.0247398501673403	-0.201407555052774	-0.151946212581617	0.0270548216484796	-0.00549298782918561	0.271334340129265	-0.0771362718341962	0.165482065029546	-0.195766624523775	-0.0182737034799904	-0.0796696020638125	-0.1708855990844	-0.0161268940542713	0.0123579826292742	-0.00251025003703323	0.0267416074890285	0.00850998531252886	0.0234417265594868	0.184831004322062	0.142795325279616	-0.32293583728912	-0.372062756285235	0.116500576717154	0.099338500307149	0.0633530105874035
b200563777530091	Bone Metastasis	-0.393477131987373	-0.0356844182169821	-0.0592777086771025	-0.213425276776948	-0.159615386497628	-0.190381879587278	0.0299877753290592	0.0650490991923763	-0.240333122174052	-0.206762526507507	-0.272775918200774	-0.0248537436720481	-0.135543747860784	-0.108878108025676	-0.100544195738446	-0.0638580122976793	-0.139122728434801	-0.208860918897956	-0.119112897744905	-0.168373345521868	-0.0968852695457349	-0.205128652893107	-0.160980268455428	-0.175192837253686	-0.132716503506283	0.0680747692897594	0.000698845932398995	0.047052459275164	0.21532045345461	-0.210250588133141	-0.0372160696273247	0.111133902076628	-0.00258574664583813	-0.00125546432663434	-0.00554772621833716	-0.0483658586828587	-0.00324261519966196	-0.222229522218298	-0.0814657190628655	-0.29819048627948	-0.114206826610543	-0.142749427323729	-0.20770643865927	0.192303201754172	0.0815215810674528	0.0392007609213806	-0.252270973640867	0.0106948593937961
b200570519284974	Bone Metastasis	0.391877663682722	0.0637661130830607	-0.239930165383599	-0.0944454100346902	0.209953065605044	0.0240288904591348	0.357944224179322	-0.16674051623215	-0.0377339243476849	0.075107914921915	0.191155327003738	-0.216622148321177	-0.102133812770706	-0.0912856491638609	-0.0505918241700157	0.102727994829433	-0.398725088507985	-0.308057801645818	-0.0211396268626022	-0.163071333535802	0.163501461374285	0.0956111800631133	0.0115570923457471	0.0107135199575603	-0.24508142819862	-0.102723191584373	-0.00173593922663753	-0.315549381627118	-0.128106615574336	0.0750469981077374	0.280068146996245	-0.135962627484922	-0.298486493306823	-0.326062331470277	-0.155632024768843	-0.26105502928641	0.0219084288486117	0.0390031984066994	0.0805408349693866	0.266779687725646	-0.193927008412498	-0.12257323492759	0.0524384757056589	0.00912798307788446	-0.359620633180317	0.139219893131421	0.196307415318477	0.20052416105249
b200922573166893	Bone Metastasis	0.0594164123850192	0.0406372848327358	0.0166879267005878	-0.15037830369525	0.186582280061488	0.0970621087229842	0.102380859777233	-0.203670658868968	-0.0500272767732562	0.11569955565287	-0.291917645999599	-0.163303936911603	0.0724427408435995	-0.0121009317269035	0.0423440292447131	0.0237076655574939	-0.0643530283426227	-0.231591159916064	-0.0679757048395505	-0.0724574640701031	0.399504408289045	0.220974236256484	-0.0158286532036804	-0.0231380640093712	-0.0600048602822468	0.01083878322904	0.0162548283751824	0.0367353112585894	-0.0845929023587372	0.0613292716532717	0.141243751268509	0.00822628702666409	-0.102856594806611	0.0297843218631527	-0.137812001351502	-0.0256193348194913	-0.11542840805234	0.0309625198361994	0.129451808319757	0.12687847325196	-0.146893585949146	-0.103546757361675	0.0106059529492153	0.0935900525187301	-0.180869405442506	0.137936055580497	0.243269834449354	0.00339472037087249
b200967503855003	Bone Metastasis	-0.401510488694413	-0.12245160497766	-0.0229011821313145	0.0867796602175291	-0.143895590041433	-0.135245630895395	-0.0804513563891054	0.0725624937513225	-0.0314233023587294	-0.188647804918468	0.0068670707286379	-0.0440359323553209	-0.0950970093874274	-0.106851289333088	-0.227121351613245	-0.0182427658115534	-0.0745766065875993	0.0753353939882084	-0.0504324887433951	0.14156243792818	0.305687382378226	-0.0121063343793803	0.0163425613760926	0.00025058562606356	-0.119982688749736	-0.0688134057613047	-0.0838767165345064	-0.0722842477981435	-0.255334688648675	0.0121168130659983	-0.0760498196207056	-0.0249449495684746	-0.0779822639802616	-0.0555707951846766	0.0910096403951586	-0.245141612198573	-0.128456770502216	-0.307043158095498	0.0209522705941641	0.0306084826021623	-0.154867273316459	0.0610320108891152	-0.0718557572092224	0.0999879219670511	0.0891102014153466	-0.00102537140719516	-0.188471581237349	-0.11882612666093
b200983476287923	Bone Metastasis	-0.375929295073001	-0.0974219926765175	-0.301165721719095	-0.0321543761968139	-0.244177282111513	-0.0267856656691111	0.0169527220911279	0.0933164807078251	-0.0095522607678214	-0.144821642568605	-0.0197762332897335	-0.0688869465096255	-0.254407822337727	-0.117399437297382	-0.0124608660634118	-0.0785421292727515	-0.273542566407598	-0.240914063383252	-0.203540427543288	0.0331352070042969	-0.0588621742227907	0.310205797208282	-0.0265680223469249	-0.0510909210598945	0.0917061862016285	-0.0256298171127248	-0.0221671357936108	0.236064284048689	0.193330484144315	0.125873964261108	-0.0750563221086812	0.00594501896307159	0.112913821907935	0.0465343067784756	-0.128117132394957	-0.0796532295000252	0.021728408956361	-0.10112878783781	-0.0665840235667129	0.116602097763232	-0.0663812187864097	0.0518316645590002	-0.133200476866114	0.0727220107304091	0.0266494879804477	0.0425673193397389	-0.16218659191507	-0.0862655715789825
[truncated: 25,926 more rows]
[truncated: 2 more columns]
